# Supplementary material for: Transcriptomics unravels molecular players shaping dorsal lip hypertrophy in the vacuum cleaner cichlid, Gnathochromis permaxillaris
Source: BMC Genomics. 2021 Jul 5;22:506. doi: 10.1186/s12864-021-07775-z (PMC8256507; doi:10.1186/s12864-021-07775-z)
Supplement: Supplementary file 2 — Additional file 1: Table S1. Number of RNA sequencing reads obtained for each sample and differentially expressed genes identified in the RNA-Seq experiment. [file 12864_2021_7775_MOESM1_ESM.xlsx]

## Sheet: Table S1_Reads info
Species	Sample	Raw PE reads	Quality trimmed PE reads
G.p	LL-1	5818880	5772803
G.p	LL-2	7663412	7622598
G.p	LL-3	5879089	5854918
G.p	LL-4	5342419	5329708
G.p	LL-5	6585178	6560749
G.p	UL1-1	4575728	4548047
G.p	UL1-2	4400490	4384256
G.p	UL1-3	6742345	6720362
G.p	UL1-4	6263599	6220435
G.p	UL1-5	6491572	6466166
G.p	UL2-1	5197838	5171999
G.p	UL2-2	7027937	6994781
G.p	UL2-3	5148483	5130847
G.p	UL2-4	5894431	5875323
G.p	UL2-5	8125058	8101097
G.bel	ll-1	6092334	6070886
G.bel	ll-2	4741982	4722777
G.bel	ll-3	3892143	3880062
G.bel	ll-4	4183358	4169326
G.bel	ll-5	6205664	6183769
G.bel	ul-1	5682089	5609508
G.bel	ul-2	4387117	4376678
G.bel	ul-3	4995004	4978210
G.bel	ul-4	3837481	3817339
G.bel	ul-5	6149353	6131465

## Sheet: TMM DE genes_LL vs (UL1 & UL2)
	G.p_LL	G.p_LL	G.p_LL	G.p_LL	G.p_LL	G.p_UL1	G.p_UL1	G.p_UL1	G.p_UL1	G.p_UL1	G.p_UL2	G.p_UL2	G.p_UL2	G.p_UL2	G.p_UL2
Genes	Replicate1	Replicate2	Replicate3	Replicate4	Replicate5	Replicate1	Replicate2	Replicate3	Replicate4	Replicate5	Replicate1	Replicate2	Replicate3	Replicate4	Replicate5
xcr1	0	2.185	4.902	5.883	4.998	0	0	0	0	0	2.746	0	2.907	8.043	4.366
adgrf3b	94.322	124.015	121.089	107.982	129.284	29.306	55.185	15.379	23.825	17.121	57.328	105.911	47.188	61.514	80.571
adgrl1a	28.833	51.231	25.329	31.555	38.849	14.243	16.172	5.358	9.352	4.238	16.382	34.066	22.649	23.797	32.183
ahnak	0	1.684	2.866	0.57	0	6.735	8.604	18.306	3.496	20.722	0	0.23	0	0.357	0
akap12	0	0	1.004	0	0.529	6.059	4.642	5.968	1.812	12.443	1.188	0	0.608	0	0
akap7	26.442	11.839	9.369	17.19	18.225	66.912	45.371	27.236	48.565	71.577	16.621	10.053	13.597	18.795	17.209
alx1	0	0	2.615	0.785	1.344	5.872	3.014	25.258	4.702	18.413	1.533	1.197	0	0.542	0.589
alx3	0	0	0	0.176	0.15	15.428	11.076	38.913	21.92	48.917	1.056	0.812	0.359	1.798	0
angptl2a	10.667	29.886	22.231	21.267	28.169	63.836	63.977	89.08	86.25	101.404	17.635	23.083	21.381	60.135	17.896
ankrd33bb	13.847	15.242	15.242	29.364	18.508	5.192	11.446	7.86	7.237	8.079	23.028	17.109	13.835	36.625	18.102
apoda	0.446	2.843	3.683	0	0.38	13.862	16.033	22.4	9.402	38.12	0.445	0	0.227	0.103	0
arhgap36	0	0	0	0	0	3.694	7.818	25.419	3.062	0	0	0	0	0	0
arhgef18b	0	0.651	0.239	0	0.988	4.032	1.857	3.078	5.808	10.569	0	0.222	0	0.604	0.215
arhgef3l	12.868	13.622	17.213	11.299	18.231	6.445	6.556	8.576	4.308	3.987	17.491	9.705	17.419	17.14	12.147
arid3a	2.024	0	1.71	0	0	9.924	5.243	10.187	6.132	9.687	0	1.542	2.016	2.339	0
c6ast4	138.628	24.872	201.694	84.181	210.653	57.276	9.965	30.745	16.056	25.33	141.98	10.125	179.319	127.307	140.795
camsap2a	0	5.192	11.633	3.481	5.898	0	0	0	0	0	6.467	5.219	3.435	2.38	0
ccr9b	49.66	75.026	67.131	88.975	93.845	36.561	36.242	33.951	23.947	34.794	83.317	95.303	50.61	120.697	79.492
cd55	21.915	33.871	14.557	30.048	29.512	155.852	95.654	34.584	108.058	127.769	21.054	37.529	8.815	58.108	25.967
cd6	5.972	7.338	7.835	12.814	10.691	0.457	2.109	3.657	0.883	2.271	15.871	8.247	6.079	4.027	6.478
cd96	16.032	11.002	13.482	18.235	17.905	5.708	8.283	4.622	3.669	6.603	18.044	11.287	13.544	16.532	11.33
clec19a	0	0	2.506	0	1.713	9.905	14.075	11.589	7.977	21.398	0	0	0	0	0.751
cnppd1	9.379	11.215	6.027	26.944	23.392	43.166	28.528	8.074	107.573	71.169	5.085	10.165	1.3	13.263	9.897
crip2	2.383	2.978	4.481	1.754	1.699	17.231	10.684	13.73	8.17	24.228	2.357	2.655	1.512	2.212	2.691
cx52.6	0.939	1.412	0.782	0	0.805	8.31	2.417	5.417	3.775	4.171	0.932	0.361	0	0.327	0
cyp1a	45.852	31.964	29.418	17.703	23.868	11.761	4.938	4.694	12.747	6.662	36.588	35.464	34.034	22.345	31.267
cystm1	0	0	0	0	0	9.563	2.52	8.167	0	9.338	0	0	0	0	0
d2	0	0.174	0.766	0	0.396	2.353	3.87	7.765	1.629	9.85	0	0	0	0.054	0
ddr2a	3.807	7.632	6.447	5.201	7.326	16.595	17.35	21.767	27.284	46.086	2.018	9.628	4.236	11.398	7.622
defbl1	2.201	2.207	4.924	0	3.164	43.385	52.051	47.563	23.619	106.281	0	0	0	0.341	0.555
dpysl2	4.802	8.101	7.801	1.928	6.834	26.712	24.978	10.297	13.52	22.209	6.195	6.846	8.776	4.351	9.727
ep300a	16.966	35.068	13.286	2.41	10.346	3.505	4.145	1.759	2.543	7.21	11.194	7.744	14.972	9.392	15.545
fam131ba	0	0	5.005	2.999	2.55	14.491	3.835	34.881	9	22.377	0	2.26	0	1.369	2.229
fam160b1	0	1.687	1.777	4.414	5.44	0	0	0	0	0	7.347	3.207	0	6.426	4.781
fam198b	1.653	0.829	0	0.554	0.947	2.087	2.129	4.101	6.096	13.6	0.546	0.424	0.559	1.279	0.414
fgfrl1a	31.472	22.793	31.808	39.561	29.01	8.909	8.343	20.593	9.354	9.006	34.311	25.276	26.294	28.848	19.898
fhl2a	3.231	8.422	10.526	0	3.045	81.686	91.745	98.224	26.137	166.892	2.552	0.262	0.174	0.276	0.379
foxf1	4.269	7.847	8.09	9.172	7.726	25.665	16.722	27.632	15.439	26.308	4.92	10.02	7.97	9.15	7.675
frzb	28.563	15.341	53.348	63.112	20.999	3.714	0	3.781	3.844	2.912	19.649	8.023	7.54	13.412	14.142
gimap8	8.073	6.32	9.395	16.674	11.454	0.948	4.453	2.127	0.25	1.835	15.269	14.835	6.04	7.631	8.895
gpnmb	0.559	2.446	2.685	0.744	1.666	7.823	9.45	13.265	7.111	26.559	0.747	0.502	0.191	1.234	0.207
grna	36.066	138.095	83.088	123.022	133.281	26.986	45.934	29.214	40.042	39.207	52.657	89.223	58.052	89.595	78.333
gtpbp6	0	0.865	0	0	0	5.741	2.98	4.824	0	9.021	0	0	0	0	0
hdhd5	0.559	2.939	6.467	0.559	0.795	19.665	23.479	20.399	7.119	38.556	2.051	0.861	0.381	0.606	0.97
hectd1	725.557	336.977	409.146	118.055	227.502	167.281	130.637	115.35	47.204	34.655	1291.13	811.204	628.446	315.012	693.624
hpcal1	0	0	0	0	0	0	11.771	2.178	2.613	2.53	0	0	0	0	0
igf2b	13.614	27.216	17.879	15.338	14.373	80.319	29.322	36.785	57.89	55.653	14.59	26.524	10.624	22.379	9.18
il12rb2	24.445	18.951	17.029	14.655	23.103	8.62	8.505	11.961	6.424	6.87	21.167	17.519	16.499	23.441	21.159
isyna1	53.582	54.49	68.661	37.455	53.768	14.61	15.962	22.298	14.011	10.627	47.807	34.301	50.248	20.657	27.123
itga5	5.295	9.47	4.246	4.76	6.052	46.087	37.377	17.772	26.468	71.14	13.027	13.263	6.673	15.234	11.708
lama5	12.905	11.9	11.999	10.298	11.485	3.344	2.966	3.465	3.899	5.096	9.619	8.458	11.983	9.243	8.167
lgals2a	35.836	47.351	61.925	32.705	44.412	141.372	107.865	186.411	170.375	317.335	62.88	47.07	70.02	107.899	64.49
lmna	7.101	31.39	15.572	16.456	22.91	35.076	52.356	37.405	75.138	84.503	7.709	14.817	17.052	33.16	10.541
lypc	0	0	0	0	0.541	2.378	4.861	8.336	3.794	13.642	0	0	0	0.438	0
mast3b	0	0	0	0	0	4.368	3.024	0.98	1.177	1.143	0	0	0	0	0
mgat4a	12.811	12.225	9.915	7.791	9.598	4.626	3.511	3.714	5.186	3.596	10.008	11.626	8.167	9.084	11.761
mgp	26.102	18.935	30.268	24.888	20.978	68.238	35.586	128.754	99.383	95.152	10.344	27.868	31.743	45.199	18.07
mlana	17.49	7.298	8.071	14.277	12.744	45.989	52.894	32.948	41.347	66.266	27.575	16.698	16.619	22.68	14.747
mlc1	12.871	16.34	8.888	3.069	7.337	1.554	2.364	0	1.232	3.332	17.719	9.668	6.869	11.741	24.919
mmp13a	68.718	90.146	88.064	69.084	55.438	31.722	37.357	31.888	27.827	25.739	70.579	69.846	39.704	156.642	75.437
mpeg1.1	8.194	15.945	9.144	18.364	16.711	4.629	2.422	2.007	5.56	5.163	25.279	9.926	12.988	10.915	18.768
mpx	17.384	16.375	17.775	5.947	9.459	0.404	0.612	0.775	1.036	0.236	2.468	2.26	8.287	10.199	4.821
mrc1	0	4.28	2.405	5.766	2.451	0	0	0	0	0	0	2.172	0	20.386	4.286
muc2	5636.77	5036.19	3324.24	1386.81	3681.07	1282.05	919.058	348.832	1229.41	1770.38	2968.64	3940.93	1713.29	4472.61	3864.91
muc5ac	218.279	209.144	132.519	79.84	178.82	38.51	54.434	28.846	65.143	86.327	206.14	148.261	84.483	168.916	118.794
nbl1	11.54	3.377	3.799	11.406	7.742	36.395	35.212	26.45	31.812	30.274	10.927	9.089	18.368	15.248	10.203
nlrc3	38.594	65.316	55.011	53.268	46.756	7.743	26.274	12.758	13.036	9.023	38.612	55.571	22.92	48.996	25.197
nuggc	63.778	41.551	37.41	33.999	61.895	22.303	22.402	10.412	14.931	8.151	41.773	39.803	24.773	33.868	42.444
opn7d	0	0	0	0	0	4.292	0	14.696	3.549	6.614	0	0	0	0	0
pcp4b	6.576	6.172	6.352	6.035	2.107	17.73	15.498	20.867	12.942	20.589	7.381	3.584	6.425	3.436	3.676
pkd1l2a	16.633	19.095	13.541	12.932	11.427	3.047	5.651	1.796	3.214	2.7	13.057	12.647	6.69	7.192	9.066
plcb2	50.509	70.829	63.943	65.13	79.757	13.328	30.543	7.806	12.462	7.907	30.935	56.954	24.449	39.73	42.134
pnp4a	2.021	1.517	3.713	1.348	3.45	8.839	18.179	17.071	6.543	46.415	3.141	1.209	0.458	3.807	0.668
prf1.5	1.503	3.589	1.69	7.786	5.59	12.338	10.883	12.028	17.435	22.451	1.916	2.734	0.279	3.841	3.143
prtfdc1	0	1.019	0.225	0	0.232	8.608	7.675	8.889	3.818	15.563	0.542	0.209	0.277	0.126	0.202
psap	10.124	51.599	38.098	66.567	97.195	9.641	13.563	6.161	17.728	19.602	27.621	30.905	19.362	38.252	51.576
ptprc	26.55	30.608	34.883	35.146	43.582	15.722	14.245	15.178	15.534	18.113	37.537	30.613	35.288	49.925	33.918
ranbp3a	9.967	7.924	11.137	5.547	8.914	1.674	2.464	2.592	1.591	0.783	7.592	9.698	13.974	10.975	5.305
rapgef3	7.265	11.224	8.722	14.169	17.295	2.555	4.155	1.993	2.029	3.19	10.037	6.832	6.568	6.841	10.877
rasal3	17.79	17.28	15.157	16.481	21.379	9.867	7.001	8.054	5.562	9.837	20.887	15.774	16.88	20.583	19.572
rgcc	45.921	46.254	40.004	29.444	39.283	157.562	97.21	113.341	69.958	165.552	35.35	55.931	35.737	49.014	25.617
rgs5a	0	1.629	5.4	0.724	0.619	11.447	5.578	12.47	5.086	20	1.799	1.112	4.046	0.671	1.621
rgs5b	2.374	0.594	1.535	0.264	1.812	8.049	5.087	12.527	8.485	15.602	0.79	1.624	1.36	2.573	1.179
rhob	8.997	6.494	14.326	5.678	4.319	32.876	18.883	23.83	34.621	22.126	3.672	11.07	10.066	8.275	7.106
rrad	1.512	1.05	1.065	0.6	3.062	3.874	6.181	3.627	4.419	12.481	0.32	0.916	0.654	1.179	0.24
runx3	14.732	20.01	24.947	14.508	14.218	10.431	6.384	9.943	5.512	5.995	23.27	19.627	19.938	16.467	14.332
rxfp2	0	0	0	0	0	5.591	2.867	4.309	2.236	8.76	0.73	0	0.749	0	0
scn4a	0	2.921	4.94	7.888	6.722	0	0	0	0	0	3.732	1.485	1.94	2.702	1.478
si:ch211-141e20.2	3.642	2.282	1.285	0	7.233	0	0	0	0	0	4.404	1.388	1.819	2.267	4.619
si:ch211-14k19.8	4.474	2.496	5.19	3.771	4.163	23.866	11.681	23.294	19.216	20.811	2.879	4.094	3.62	4.739	1.979
si:dkeyp-94g1.1	9.263	7.317	6.611	7.758	8.185	1.23	1.239	1.749	1.46	0.719	4.354	6.485	5.234	5.117	4.023
slc16a6b	37.512	43.294	26.895	24.404	38.304	11.055	11.84	4.651	12.026	8.014	28.636	39.557	23.231	28.599	43.109
sostdc1a	3.252	1.436	2.528	1.34	1.469	26.252	17.454	33.276	49.788	138.172	1.148	0.589	1.368	1.315	0.996
spaca4l	29.013	22.172	19.086	20.976	17.406	8.83	11.934	4.173	7.892	9.906	32.449	20.251	11.975	21.846	22.859
stc2a	6.143	24.062	19.027	34.754	26.53	6.585	3.7	6.584	5.979	5.697	8.638	15.658	11.566	31.702	12.415
syne1a	25.906	26.187	31.241	9.379	31.931	6.66	1.99	10.345	1.553	7.457	19.301	11.668	52.562	13.533	17.537
tagln3b	0	0	0	0	0	3.935	4.157	5.402	0	12.139	0	0	0	0	0
thbs3a	7.099	9.9	12.963	6.604	12.383	36.416	20.628	71.931	31.606	40.08	7.692	15.306	14.385	20.075	13.534
tmem229a	3.064	3.836	2.584	1.031	4.413	0	0	0	0	0	2.99	3.915	1.028	1.184	1.548
tnf6b	3.636	7.601	3.346	10.483	8.613	12.692	10.218	12.66	30.849	38.211	2.91	4.12	1.193	10.612	5.064
trim37	95.954	211.5	134.961	184.5	161.879	349.031	368.861	358.257	435.214	432.389	91.616	150.479	99.176	244.963	108.793
ubxn2a	0	0	0	0	0	5.223	5.461	7.076	2.831	5.461	0	0	0	0	0
vcan	1.562	2.58	1.812	2.595	6.225	4.928	9.983	14.002	8.563	13.501	3.55	1.682	4.528	2.76	3.337
vtna	0.361	1.217	1.484	0.36	0.767	4.473	6.597	5.427	2.082	9.547	0.181	0.069	0.461	0.44	0.267
wfdc1	7.882	10.39	5.845	3.938	3.836	18.191	21.69	15.403	19.001	30.872	8.574	7.884	7.025	4.682	6.595
zmynd10	0	0	0	0	0	3.731	7.901	2.566	3.092	11.536	0	0	0	1.409	0

## Sheet: All TMM DE genes_LL vs UL1
			G.p_LL	G.p_LL	G.p_LL	G.p_LL	G.p_LL	G.p_UL1	G.p_UL1	G.p_UL1	G.p_UL1	G.p_UL1
Assembly ID	Onil_ID	gene_name	Replicate1	Replicate2	Replicate3	Replicate4	Replicate5	Replicate1	Replicate2	Replicate3	Replicate4	Replicate5
TRINITY_DN38593_c0_g1	ENSONIG00000015773	msra	3.589	2.696	3.038	0	4.652	0	0	0	0	0
TRINITY_DN10349_c0_g1	ENSONIG00000036544	nyap2b	6.461	8.081	7.234	7.844	9.442	2.917	2.677	0.995	1.268	1.769
TRINITY_DN14345_c1_g2	ENSONIG00000016980, ENSONIG00000025578	NA	9.002	14.786	10.807	15.008	13.484	23.107	24.101	28.387	35.708	53.086
TRINITY_DN16185_c0_g2	ENSONIG00000006493, ENSONIG00000006494, ENSONIG00000006499, ENSONIG00000006503, ENSONIG00000006506, ENSONIG00000006511, ENSONIG00000006515, ENSONIG00000006517, ENSONIG00000006523, ENSONIG00000006526, ENSONIG00000006532, ENSONIG00000006536, ENSONIG00000006542, ENSONIG00000006549, ENSONIG00000006551, ENSONIG00000006561, ENSONIG00000006572, ENSONIG00000006577, ENSONIG00000006579, ENSONIG00000006581,…	NA, nek10, sept7b, si:dkey-256h2.1, col28a1b, mios, GLCCI1, ica1, thsd7ab, tmem106ba, si:dkey-30e9.7, vwde, etv1, dgkb, agmo, crppa, sostdc1a, ankmy2a, arl4aa, meox2	13.956	35.791	24.91	23.296	39.456	2.641	10.393	3.544	2.299	4.232
TRINITY_DN10727_c0_g1	NA	NA	2.666	4.619	4.576	2.052	4.026	10.826	10.711	8.474	8.246	14.361
TRINITY_DN5833_c0_g1	NA	NA	0.939	1.412	0.782	0	0.805	8.853	2.518	5.371	3.873	4.407
TRINITY_DN13561_c0_g2	ENSONIG00000003132	slc7a10a	17.986	13.766	14.01	23.118	9.682	39.747	29.053	24.773	39.85	44.361
TRINITY_DN15942_c0_g1	ENSONIG00000006277	tuft1	60.654	60.255	40.073	37.862	32.453	186.635	163.214	131.126	62.023	138.632
TRINITY_DN14426_c1_g3	ENSONIG00000000397, ENSONIG00000017878	NA	13.242	6.381	6.702	9.554	8.251	15.041	16.626	9.171	34.616	39.65
TRINITY_DN15153_c0_g4	ENSONIG00000037406	NA	6.829	4.736	15.296	7.274	12.622	2.046	4.636	2.827	1.676	3.557
TRINITY_DN42231_c0_g1	ENSONIG00000004195	abca12	2.038	1.53	3.444	2.069	5.272	0	0	0	0	0
TRINITY_DN14848_c1_g2	ENSONIG00000009714, ENSONIG00000028831, ENSONIG00000029099, ENSONIG00000029113, ENSONIG00000031665, ENSONIG00000033156, ENSONIG00000034104, ENSONIG00000034330, ENSONIG00000036295, ENSONIG00000039582, ENSONIG00000039920, ENSONIG00000042792	NA	16.572	23.109	12.361	11.672	19.298	4.469	5.63	5.527	5.544	5.382
TRINITY_DN13537_c0_g1	ENSONIG00000018961	irf6	84.701	78.492	39.008	75.287	80.024	220.911	243.346	63.765	149.616	246.35
TRINITY_DN68211_c0_g1	ENSONIG00000003360	elf2b	3.194	2.397	5.387	3.225	5.475	0	0	0	0	0
TRINITY_DN16364_c0_g12	ENSONIG00000020658	tcima	202.958	81.361	53.221	77.649	64.222	526.371	305.959	165.258	146.836	283.787
TRINITY_DN14017_c0_g3	ENSONIG00000000397	NA	142.12	229.365	196.957	174.887	193.427	291.355	359.375	401.019	420.326	441.644
TRINITY_DN14029_c0_g3	ENSONIG00000004051	EHD2	21.664	38.34	28.572	25.445	30.723	62.121	58.363	68.56	51.61	96.77
TRINITY_DN13464_c0_g1	ENSONIG00000007397, ENSONIG00000017443, ENSONIG00000027357, ENSONIG00000040168	NA	33.604	93.749	67.166	112.39	39.409	114.561	124.498	397.168	381.263	219.424
TRINITY_DN17150_c0_g1	ENSONIG00000014172	tagln3a	0	0	0	0	0	4.193	4.331	5.357	0	12.824
TRINITY_DN13717_c0_g5	ENSONIG00000015878	serpinh1a	7.646	8.883	12.911	8.258	9.141	14.038	12.708	21.018	20.843	30.948
TRINITY_DN14269_c0_g6	ENSONIG00000030058, ENSONIG00000034049, ENSONIG00000038777	NA	38.594	65.316	55.011	53.268	46.756	8.249	27.377	12.65	13.373	9.532
TRINITY_DN38696_c0_g1	ENSONIG00000031795	NA	7.13	5.376	0	3.594	3.055	0	0	0	0	0
TRINITY_DN14298_c0_g6	ENSONIG00000002168, ENSONIG00000002171	rimkla, zmynd12	3.821	4.468	3.818	4.471	3.007	12.84	11.595	6.519	9.862	22.55
TRINITY_DN15337_c0_g3	ENSONIG00000017691, ENSONIG00000036837	si:ch211-202h22.8	153.355	163.237	110.29	75.589	105.076	46.699	54.187	20.253	77.889	72.032
TRINITY_DN11249_c0_g1	ENSONIG00000006350	NA	5.094	4.403	4.313	17.222	10.013	20.079	18.344	17.429	24.627	29.453
TRINITY_DN61484_c0_g1	ENSONIG00000030046	NA	0	7.789	2.908	10.443	0	0	0	0	0	0
TRINITY_DN22175_c0_g1	ENSONIG00000016369	idh1	6.668	2.509	8.437	3.364	0	0	0	0	0	0
TRINITY_DN15146_c1_g6	ENSONIG00000017811	pah	21.569	26.873	20.858	24.752	20.761	46.72	55.949	49.699	37.046	93.541
TRINITY_DN14755_c2_g4	ENSONIG00000000292	lpcat4	2.706	2.033	0.642	1.55	1.987	9.91	8.29	2.836	4.385	9.682
TRINITY_DN30924_c0_g1	ENSONIG00000028252	NA	0	1.673	1.882	4.52	5.753	0	0	0	0	0
TRINITY_DN13158_c0_g1	ENSONIG00000015006	NA	10.672	9.761	20.74	5.985	8.289	29.19	27.179	77.796	17.748	41.02
TRINITY_DN15361_c0_g1	ENSONIG00000001838, ENSONIG00000007812, ENSONIG00000009127, ENSONIG00000009132, ENSONIG00000009135, ENSONIG00000014160, ENSONIG00000027210, ENSONIG00000027937, ENSONIG00000029255, ENSONIG00000029337, ENSONIG00000030474, ENSONIG00000032089, ENSONIG00000032507, ENSONIG00000032785, ENSONIG00000034749, ENSONIG00000034789, ENSONIG00000034937, ENSONIG00000035217, ENSONIG00000036450, ENSONIG00000037276,…	NA, lmo3	199.88	192.792	163.626	99.386	215.752	63.939	55.055	34.334	44.171	73.36
TRINITY_DN50189_c0_g1	NA	NA	2.705	0.678	3.036	2.728	3.894	0	0	0	0	0
TRINITY_DN5714_c0_g1	ENSONIG00000013267	gtf2ird1	0	5.455	4.099	4.917	4.185	0	0	0	0	0
TRINITY_DN38114_c0_g1	NA	NA	0.946	2.369	1.83	0.632	1.618	5.538	4.225	6.924	3.252	14.818
TRINITY_DN58717_c0_g1	ENSONIG00000018274	NA	0	0	0	0	0	9.146	0	0	7.281	3.493
TRINITY_DN11624_c0_g1	NA	NA	104.902	101.102	74.394	31.297	97.129	31.211	27.163	7.996	24.493	39.715
TRINITY_DN17852_c0_g1	ENSONIG00000003836, ENSONIG00000003839	NA, alx1	0	0	2.615	0.785	1.344	6.256	3.141	25.044	4.823	19.451
TRINITY_DN57373_c0_g1	NA	NA	13.614	27.216	17.879	15.338	14.373	85.573	30.552	36.473	59.387	58.792
TRINITY_DN12242_c0_g1	ENSONIG00000034201	ramp2	6.306	8.491	7.656	8.22	8.9	20.642	14.632	18.719	16.081	32.204
TRINITY_DN52170_c0_g1	ENSONIG00000013809	cers3a	0	3.514	1.979	7.121	2.02	0	0	0	0	0
TRINITY_DN16351_c3_g1	NA	NA	65.836	29.788	18.183	41.987	18.007	246.975	111.089	51.394	124.401	114.425
TRINITY_DN15246_c1_g10	NA	NA	5.871	2.717	6.014	13.322	13.56	15.828	24.228	14.392	70.339	74.924
TRINITY_DN21213_c0_g1	ENSONIG00000002104	cacna1ia	0	4.234	4.759	2.854	2.426	0	0	0	0	0
TRINITY_DN16320_c0_g12	NA	NA	9.82	14.204	10.145	9.896	7.171	13.158	24.375	41.725	24.175	44.828
TRINITY_DN38524_c0_g1	ENSONIG00000011270	sptan1	0	0	0	0	0	4.462	2.293	2.829	0	3.465
TRINITY_DN40036_c0_g1	NA	NA	0	2.207	4.951	2.969	2.524	0	0	0	0	0
TRINITY_DN13021_c0_g1	ENSONIG00000001144	NA	15.135	23.072	23.364	26.85	22.615	6.177	11.282	2.551	8.91	4.105
TRINITY_DN14605_c0_g12	NA	NA	13.217	16.467	14.933	12.636	12.584	2.435	6.036	1.465	4.336	1.255
TRINITY_DN10015_c0_g1	ENSONIG00000029348	hspb8	2.265	3.231	1.873	2.947	4.642	8.888	10.618	4.959	8.874	22.96
TRINITY_DN15037_c5_g1	ENSONIG00000014025	NA	49.66	75.026	67.131	88.975	93.845	38.952	37.763	33.664	24.567	36.756
TRINITY_DN58641_c0_g1	ENSONIG00000019709	crabp2b	2.471	5.038	3.515	1.061	1.813	15.726	7.569	10.348	9.829	22.48
TRINITY_DN13466_c0_g19	ENSONIG00000041439	ppifb	1.518	8.268	4.727	10.271	3.575	1.024	0.509	1.237	1.174	0
TRINITY_DN20221_c0_g1	ENSONIG00000016698	gdpd1	2.779	4.17	2.345	2.816	1.203	0	0	0	0	0
TRINITY_DN25087_c0_g1	ENSONIG00000029477	TUBA4A	0	4.413	7.427	0	7.573	0	0	0	0	0
TRINITY_DN13367_c0_g7	ENSONIG00000007708, ENSONIG00000007936, ENSONIG00000008156, ENSONIG00000011977, ENSONIG00000024817, ENSONIG00000027417, ENSONIG00000027744, ENSONIG00000027970, ENSONIG00000028646, ENSONIG00000029302, ENSONIG00000029692, ENSONIG00000029906, ENSONIG00000030582, ENSONIG00000030613, ENSONIG00000031456, ENSONIG00000031849, ENSONIG00000032410, ENSONIG00000032824, ENSONIG00000033840, ENSONIG00000033936,…	NA, LYZ	12.633	9.684	10.214	8.623	11.275	4.154	5.349	3.227	3	2.768
TRINITY_DN14150_c0_g6	ENSONIG00000019433, ENSONIG00000038948	loxl2a	7.361	11.613	8.611	9.986	12.709	14.552	14.366	35.409	23.985	42.475
TRINITY_DN16313_c3_g7	NA	NA	6.471	17.002	12.738	15.232	11.187	5.73	4.357	7.151	4.451	3.348
TRINITY_DN15547_c0_g16	ENSONIG00000018239	rbl2	2.693	2.015	4.537	2.719	2.316	0	0	0	0	0
TRINITY_DN17984_c0_g1	ENSONIG00000000637	igsf21a	0	0	0	0	0	1.28	1.275	3.108	1.47	4.462
TRINITY_DN71115_c0_g1	NA	NA	0	0	0	0	0	5.565	5.69	7.016	2.904	5.769
TRINITY_DN13701_c0_g3	ENSONIG00000002686	hook1	14.949	19.308	12.135	12.629	13.848	6.949	9.327	4.755	3.037	3.6
TRINITY_DN48267_c0_g1	ENSONIG00000009757	ppfia3	3.061	2.297	2.584	0	5.252	0	0	0	0	0
TRINITY_DN8578_c0_g1	ENSONIG00000021031	cyp1c1	1.992	2.997	3.736	3.501	3.849	8.718	10.022	7.743	11.303	16.105
TRINITY_DN14026_c0_g8	ENSONIG00000009139	pitx3	8.279	8.365	7.947	9.504	9.613	3.015	3.639	2.596	3.439	0.646
TRINITY_DN15957_c0_g2	ENSONIG00000018786	NA	5.231	8.673	7.803	5.199	5.215	13.59	13.42	14.046	10.358	29.766
TRINITY_DN8644_c0_g1	NA	NA	13.415	6.722	4.731	5.3	2.09	21.934	15.261	14.263	17.19	26.729
TRINITY_DN46564_c0_g1	ENSONIG00000031271	slc22a5	0	0.708	1.587	1.901	3.257	5.024	2.535	16.379	5.838	10.757
TRINITY_DN51552_c0_g1	ENSONIG00000003968	zmynd10	0	0	0	0	0	3.975	8.233	2.545	3.172	12.187
TRINITY_DN16178_c1_g4	ENSONIG00000014392	hgd	19.146	7.025	8.588	6.613	9.707	25.586	20.442	27.5	17.122	60.646
TRINITY_DN39834_c0_g1	ENSONIG00000016317	MYOM3	5.489	2.054	2.31	0	4.719	0	0	0	0	0
TRINITY_DN14008_c4_g5	ENSONIG00000001593, ENSONIG00000004483, ENSONIG00000009374, ENSONIG00000013202, ENSONIG00000013204, ENSONIG00000013205, ENSONIG00000013206, ENSONIG00000018992, ENSONIG00000027260, ENSONIG00000028056, ENSONIG00000028281, ENSONIG00000028966, ENSONIG00000029936, ENSONIG00000030001, ENSONIG00000030844, ENSONIG00000032577, ENSONIG00000032630, ENSONIG00000032950, ENSONIG00000033187, ENSONIG00000033452,…	NA	142.531	132.326	67.804	22.816	33.427	379.323	361.611	273.474	75.76	195.981
TRINITY_DN12005_c0_g1	ENSONIG00000032877	NA	61.861	43.454	37.33	58.806	41.584	70.361	97.063	53.456	149.799	114.293
TRINITY_DN26470_c0_g1	ENSONIG00000040212	NA	0.191	1.291	1.737	0	0.163	6.21	6.142	6.036	2.167	12.986
TRINITY_DN62572_c0_g1	ENSONIG00000012883	cacna1bb	0	4.148	2.331	5.595	2.382	0	0	0	0	0
TRINITY_DN13357_c3_g8	NA	NA	61.008	36.27	41.039	37.724	47.372	11.797	23.435	4.027	9.22	7.142
TRINITY_DN11192_c0_g1	ENSONIG00000040707	NA	4.122	6.136	6.225	5.751	5.515	1.95	2.246	0.968	1.977	0.501
TRINITY_DN16033_c0_g2	ENSONIG00000004081, ENSONIG00000004214, ENSONIG00000004222, ENSONIG00000004225, ENSONIG00000011548, ENSONIG00000011559, ENSONIG00000011560, ENSONIG00000011561, ENSONIG00000011563, ENSONIG00000011565, ENSONIG00000021252, ENSONIG00000028405, ENSONIG00000031813, ENSONIG00000032092, ENSONIG00000034918, ENSONIG00000035317, ENSONIG00000035619, ENSONIG00000037809, ENSONIG00000038275, ENSONIG00000039130,…	hspa9, pde6a, slc26a2, htr4, hars, rab33ba, zgc:113425, setd7, mgst2, zgc:154054, slitrk2, ppargc1b, dnd1, gfra3	12.811	12.225	9.915	7.791	9.598	4.928	3.658	3.682	5.32	3.799
TRINITY_DN13411_c0_g2	ENSONIG00000032745	si:dkey-204f11.64	9.789	7.21	4.79	7.433	8.813	14.479	17.472	13.204	14.013	16.862
TRINITY_DN14726_c0_g7	ENSONIG00000012182	PLCB2	6.817	5.059	4.134	5.24	4.952	0.618	1.22	0.092	0.705	0.998
TRINITY_DN33059_c0_g1	ENSONIG00000015435	trim71	2.883	0	12.141	2.913	2.476	0	0	0	0	0
TRINITY_DN14113_c0_g4	ENSONIG00000000273, ENSONIG00000002427, ENSONIG00000004300, ENSONIG00000004301, ENSONIG00000006708, ENSONIG00000007250, ENSONIG00000017278, ENSONIG00000029211, ENSONIG00000029277, ENSONIG00000029564, ENSONIG00000036178, ENSONIG00000036491, ENSONIG00000037188, ENSONIG00000042025, ENSONIG00000043077	cnih3, slc7a9, ptchd4, lrrc45, sar1b	15.591	13.206	9.709	9.358	13.101	30.287	27.459	22.51	13.507	27.826
TRINITY_DN16351_c6_g3	NA	NA	18.166	31.665	28.681	35.159	21.892	50.131	66.311	148.752	139.39	75.839
TRINITY_DN10267_c0_g1	NA	NA	11.623	22.72	19.007	10.639	21.944	82.799	68.912	50.516	90.311	119.676
TRINITY_DN14675_c2_g1	ENSONIG00000018081	trim16	36.388	33.474	23.332	39.667	39.12	95.382	85.715	24.924	88.046	107.405
TRINITY_DN15531_c0_g4	ENSONIG00000019706	ciarta	10.576	8.196	10.065	18.499	10.368	1.729	3.638	4.258	5.533	4.704
TRINITY_DN13577_c5_g2	ENSONIG00000015429	si:dkeyp-87d8.8	8.95	19.49	10.707	7.654	9.352	22.239	37.578	26.309	17.13	24.433
TRINITY_DN15445_c0_g4	ENSONIG00000010227, ENSONIG00000010232, ENSONIG00000010236, ENSONIG00000010241, ENSONIG00000019734, ENSONIG00000033371	ahr1b, ndufa10, cntnap5a, ubtd1b	48.371	45.029	31.426	38.234	50.37	21.882	20.94	15.948	19.115	20.511
TRINITY_DN20938_c0_g1	ENSONIG00000012381	efr3a	8.727	0	2.451	8.825	0	0	0	0	0	0
TRINITY_DN53002_c0_g1	ENSONIG00000012696	ptprz1a	2.124	3.187	1.792	2.152	3.655	0	0	0	0	0
TRINITY_DN15857_c0_g9	ENSONIG00000006579	sostdc1a	3.252	1.436	2.528	1.34	1.469	27.969	18.186	32.994	51.076	145.964
TRINITY_DN13721_c1_g8	ENSONIG00000010412	srgap1a	3.488	5.253	2.943	3.521	0	0	0	0	0	0
TRINITY_DN13265_c1_g5	ENSONIG00000013388	NA	144.744	137.666	36.119	30.168	55.206	10.738	22.758	11.905	26.676	36.648
TRINITY_DN3808_c0_g1	ENSONIG00000016666	itga5	0	0	0	0	0	8.867	9.11	2.81	0	8.604
TRINITY_DN13896_c0_g2	ENSONIG00000013984	slc25a25a	10.373	4.585	4.109	3.473	2.837	28.863	23.35	12.052	7.932	13.06
TRINITY_DN13936_c0_g1	ENSONIG00000039013	ndel1b	41.305	22.069	17.722	6.791	10.562	150.577	115.295	48.631	11.806	39.327
TRINITY_DN12918_c4_g6	ENSONIG00000016561	igfbp6b	15.7	30.657	15.282	21.574	46.264	83.78	79.982	48.625	50.972	41.153
TRINITY_DN15879_c2_g10	ENSONIG00000034227	NA	2.201	2.207	4.924	0	3.164	46.222	54.236	47.16	24.23	112.274
TRINITY_DN12396_c0_g1	NA	NA	12.998	13.864	11.345	11.099	15.5	3.111	5.539	2.677	4.583	2.405
TRINITY_DN13522_c0_g2	ENSONIG00000004495, ENSONIG00000009621, ENSONIG00000009622, ENSONIG00000009628, ENSONIG00000015285, ENSONIG00000016843, ENSONIG00000027865, ENSONIG00000029479, ENSONIG00000030397, ENSONIG00000030975, ENSONIG00000031437, ENSONIG00000035148, ENSONIG00000035193, ENSONIG00000041714, ENSONIG00000042855	NA	236.833	152.539	111.039	138.225	87.966	825.065	512.184	351.423	573.594	433.885
TRINITY_DN15209_c0_g3	ENSONIG00000004627, ENSONIG00000004630	gulp1a, col5a2a	116.502	155.487	135.413	92.186	149.941	317.431	250.618	475.571	297.55	725.944
TRINITY_DN13677_c0_g4	ENSONIG00000018722, ENSONIG00000033649, ENSONIG00000034899	NA	29.226	33.435	30.966	21.934	26.238	15.099	14.739	6.104	9.635	10.644
TRINITY_DN30444_c0_g1	ENSONIG00000007165	entpd3	0	2.397	5.387	9.676	13.688	0	0	0	0	0
TRINITY_DN15928_c0_g9	ENSONIG00000003148, ENSONIG00000003153	NA	1.503	3.589	1.69	7.786	5.59	13.145	11.339	11.926	17.886	23.717
TRINITY_DN13502_c0_g7	ENSONIG00000017630	eef1b2	0	0	0	0	0	3.221	3.326	4.115	0	4.951
TRINITY_DN47322_c0_g1	ENSONIG00000018025	zgc:158803	4.871	0	4.099	2.459	2.093	0	0	0	0	0
TRINITY_DN13628_c1_g12	NA	NA	2.885	2.629	1.192	2.473	3.516	7.528	5.793	4.84	8.495	16.148
TRINITY_DN49587_c0_g1	ENSONIG00000014687	itpr2	4.66	5.226	0	2.354	2.004	0	0	0	0	0
TRINITY_DN29305_c0_g1	ENSONIG00000002281	rab11al	0	0	0	0	0	2.44	5.026	0	1.931	3.784
TRINITY_DN16347_c3_g1	ENSONIG00000003104, ENSONIG00000003580, ENSONIG00000003805, ENSONIG00000003810, ENSONIG00000003815, ENSONIG00000003819, ENSONIG00000003820, ENSONIG00000003822, ENSONIG00000003831, ENSONIG00000003838, ENSONIG00000003842, ENSONIG00000003855, ENSONIG00000003861, ENSONIG00000003863, ENSONIG00000003872, ENSONIG00000003877, ENSONIG00000003883, ENSONIG00000003888, ENSONIG00000003889, ENSONIG00000003891,…	fhit, map4k2, men1, rtn3, si:dkey-106g10.7, ecsit, eml3, mta2, taf6l, ache, rnaseka, alox12, pelp1, mtmr1a, mtm1, nat16, acox3, SH3TC1, stxbp5l, caln1, reck, si:dkey-6n21.13, med11, cth1, cd99l2	31.329	29.414	27.709	17.94	38.494	14.139	11.312	20.159	9.175	8.456
TRINITY_DN14995_c0_g3	ENSONIG00000042731	NA	24.445	18.951	17.029	14.655	23.103	9.184	8.861	11.86	6.59	7.258
TRINITY_DN14438_c0_g1	ENSONIG00000019287	prelp	28.235	48.182	42.492	31.84	46.084	88.388	71.854	140.21	116.934	241.477
TRINITY_DN2425_c0_g1	ENSONIG00000012775	ube2s	0	0	0	0	0	9.364	4.827	5.97	0	0
TRINITY_DN10641_c0_g1	ENSONIG00000003336	fn1b	3.207	3.686	2.089	13.015	5.349	7.177	5.682	15.262	58.227	40.523
TRINITY_DN64400_c0_g1	ENSONIG00000027888	gask1b	1.653	0.829	0	0.554	0.947	2.224	2.219	4.066	6.254	14.366
TRINITY_DN15696_c2_g12	ENSONIG00000011339, ENSONIG00000011344	nt5dc1, col10a1b	54.326	3.717	0.594	2.16	3.068	0.122	0.482	0.363	0.093	0.471
TRINITY_DN53638_c0_g1	NA	NA	1.722	1.292	1.458	1.745	2.976	0	0	0	0	0
TRINITY_DN12959_c0_g1	ENSONIG00000027181	zgc:153031	21.559	13.166	11.193	15.39	14.089	33.89	31.405	23.593	25.682	36.758
TRINITY_DN12906_c0_g1	ENSONIG00000016506, ENSONIG00000016527, ENSONIG00000016533, ENSONIG00000016537, ENSONIG00000016541, ENSONIG00000016542, ENSONIG00000016543, ENSONIG00000016547, ENSONIG00000016551, ENSONIG00000016552, ENSONIG00000016554, ENSONIG00000016557, ENSONIG00000016558, ENSONIG00000016559, ENSONIG00000016560, ENSONIG00000016567, ENSONIG00000016568, ENSONIG00000016570, ENSONIG00000016574, ENSONIG00000016577,…	si:dkey-78k11.9, pfkfb1, itih6, atp6ap1b, taf8, camk1gb, mical1, src, kcng1, nfatc2a, ATP9A, sall4, tshz2, znf217, pfdn4, irx7, plekhg5b, nol9, zbtb48, klhl21, syt6a, si:dkey-78k11.9, ugt5e1, zfp64, si:dkey-78k11.9, gdi1, si:dkey-78k11.9, cbln4, si:dkey-78k11.9	8.874	8.771	15.555	8.276	13.015	4.218	3.569	6.893	2.796	1.94
TRINITY_DN15852_c0_g3	ENSONIG00000003031	rasl11b	8.463	9.008	4.585	23.644	23.912	31.642	18.793	12.156	74.301	142.06
TRINITY_DN16105_c0_g4	ENSONIG00000008315	myo5ab	8.348	10.704	7.546	6.722	8.289	15.931	14.772	20.631	20.538	13.87
TRINITY_DN14399_c2_g11	ENSONIG00000011044	NA	9.496	8.211	15.037	9.645	23.981	2.356	6.445	3.925	3.154	2.345
TRINITY_DN72080_c0_g1	ENSONIG00000014790	magi3b	0	0	0	0	0	7.28	0	4.648	2.892	2.789
TRINITY_DN15443_c1_g7	ENSONIG00000009435, ENSONIG00000009438	NA	33.753	21.329	17.46	18.328	37.966	3.369	6.971	8.627	8.035	10.368
TRINITY_DN13535_c2_g11	ENSONIG00000021062	NA	9.375	18.863	10.553	2.349	15.183	1.809	2.243	2.725	0.345	4.894
TRINITY_DN13009_c0_g1	NA	NA	16.032	11.002	13.482	18.235	17.905	6.081	8.631	4.582	3.764	6.976
TRINITY_DN13312_c0_g7	ENSONIG00000039298	glis1b	1.645	2.475	0.916	3.24	3.771	6.275	8.181	9.068	6.79	15.012
TRINITY_DN14828_c0_g2	ENSONIG00000008393, ENSONIG00000008397	jakmip2, dpysl3	9.754	26.063	13.727	11.66	18.407	45.35	49.129	27.085	37.435	77.277
TRINITY_DN16130_c2_g6	NA	NA	5.7	6.345	8.247	4.758	5.417	1.283	2.97	1.545	0.653	1.653
TRINITY_DN13837_c0_g5	ENSONIG00000018519	NA	2.254	4.625	2.587	3.735	5.725	10.421	7.264	7.464	15.067	37.245
TRINITY_DN13871_c0_g2	ENSONIG00000004404, ENSONIG00000004407, ENSONIG00000004415, ENSONIG00000027168, ENSONIG00000029656	ergic3, cyc1	10.668	9.969	10.159	4.5	8.415	2.159	3.268	1.886	2.845	3.664
TRINITY_DN25807_c0_g1	ENSONIG00000002093	ndrg1a	3.265	2.452	5.495	3.295	5.601	0	0	0	0	0
TRINITY_DN61503_c0_g1	NA	NA	3.334	2.509	5.625	3.364	0	0	0	0	0	0
TRINITY_DN15385_c0_g3	ENSONIG00000010430	spsb4a	5.647	3.238	1.821	1.738	1.742	49.488	8.998	4.146	8.5	8.544
TRINITY_DN14229_c1_g2	ENSONIG00000041486	NA	11.624	20.696	20.295	19.827	19.671	2.04	9.518	3.142	3.553	3.601
TRINITY_DN13006_c0_g1	ENSONIG00000005913, ENSONIG00000005917, ENSONIG00000020456	acad11, uba5, ackr4b	14.42	11.912	13.953	11.926	15.389	31.082	21.974	23.737	30.124	27.314
TRINITY_DN15794_c0_g10	NA	NA	8.035	22.946	20.741	26.027	18.079	2.561	9.068	2.363	4.226	2.282
TRINITY_DN14674_c1_g9	ENSONIG00000011139	CALB2	2.504	4.444	4.518	4.557	4.665	0.616	0.305	0.554	0.704	0.714
TRINITY_DN18692_c0_g1	ENSONIG00000017921	NA	7.13	2.688	3.012	0	6.111	0	0	0	0	0
TRINITY_DN16350_c0_g6	ENSONIG00000010908	ANGPTL2	8.744	13.203	13.315	10.396	11.783	21.301	22.808	32.168	37.523	41.548
TRINITY_DN11942_c0_g1	ENSONIG00000005800	taldo1	17.627	16.872	10.38	13.931	15.015	5.062	5.947	3.166	6.206	8.262
TRINITY_DN13225_c0_g1	ENSONIG00000035529, ENSONIG00000038421	NA	10.946	10.211	6.923	6.638	8.376	4.195	2.703	2.929	2.674	2.107
TRINITY_DN70769_c0_g1	ENSONIG00000006587, ENSONIG00000028384	NA	0	2.345	2.638	3.155	5.357	0	0	0	0	0
TRINITY_DN39928_c0_g1	ENSONIG00000035569	NA	1.962	4.416	3.318	1.988	1.693	0	0	0	0	0
TRINITY_DN14628_c0_g2	ENSONIG00000028529, ENSONIG00000032164	NA	16.633	19.095	13.541	12.932	11.427	3.246	5.888	1.781	3.297	2.853
TRINITY_DN9823_c0_g3	ENSONIG00000007292	fasn	0	5.984	0	10.771	4.59	0	0	0	0	0
TRINITY_DN15793_c0_g10	ENSONIG00000000510	NA	5.968	3.664	5.375	0.904	2.931	13.955	9.683	13.611	6.71	19.279
TRINITY_DN15068_c0_g2	ENSONIG00000017449	pkd2	7.628	7.496	10.826	7.023	8.253	15.053	15.229	17.466	18.209	28.304
TRINITY_DN15328_c1_g1	ENSONIG00000010119, ENSONIG00000031010, ENSONIG00000036451	ptprc, abhd8b	26.55	30.608	34.883	35.146	43.582	16.75	14.843	15.049	15.936	19.134
TRINITY_DN14499_c1_g2	ENSONIG00000006792, ENSONIG00000006797, ENSONIG00000006801, ENSONIG00000006804, ENSONIG00000017771, ENSONIG00000017772, ENSONIG00000017774, ENSONIG00000018192, ENSONIG00000027227, ENSONIG00000027520, ENSONIG00000041558, ENSONIG00000042418, ENSONIG00000042453, ENSONIG00000043046	kif16ba, GAS8, ndufaf5, esf1	50.067	40.309	43.271	27.353	45.459	10.365	19.677	18.348	19.413	25.08
TRINITY_DN15123_c1_g10	ENSONIG00000015534	CALCB	7.878	9.207	8.033	9.384	8.202	3.33	3.874	1.43	1.555	3.895
TRINITY_DN39237_c0_g1	ENSONIG00000019239	zgc:109982	12.66	9.507	9.185	10.99	9.369	2.372	4.884	3.01	3.749	0
TRINITY_DN8333_c0_g1	ENSONIG00000031256	vtna	0.361	1.217	1.484	0.36	0.767	4.766	6.873	5.381	2.136	10.086
TRINITY_DN7818_c0_g1	NA	NA	5.802	5.369	4.085	5.822	5.359	16.247	13.767	10.574	20.255	18.162
TRINITY_DN20651_c0_g1	ENSONIG00000006466	apodb	3.153	3.558	1.315	17.953	7.676	0.707	0	0	1.085	0
TRINITY_DN13341_c0_g1	ENSONIG00000012291	NA	10.744	15.247	18.662	16.333	17.627	6.552	9.217	8.093	6.196	7.195
TRINITY_DN11537_c0_g1	ENSONIG00000033738	gchfr	4.181	5.633	4.266	3.222	4.401	13.032	6.463	12.817	7.959	22.507
TRINITY_DN16090_c1_g1	ENSONIG00000001659	mfn1b	0	3.878	4.365	2.618	2.233	0	0	0	0	0
TRINITY_DN49678_c0_g1	ENSONIG00000009935	NA	2.01	0	5.098	6.113	3.464	0	0	0	0	0
TRINITY_DN71682_c0_g1	ENSONIG00000014172	tagln3a	0	0	0	0	0	4.471	4.613	11.421	0	3.416
TRINITY_DN16063_c0_g4	ENSONIG00000041111	ppdpfb	133.599	146.388	88.443	121.458	152.012	296.518	257.098	243.784	252.474	463.437
TRINITY_DN14420_c0_g5	ENSONIG00000042852	fhl2a	0.949	2.85	7.998	0.19	3.078	28.017	36.099	58.572	13.113	96.646
TRINITY_DN15711_c0_g4	ENSONIG00000007401, ENSONIG00000030658	NA	62.11	147.06	112.362	168.213	159.848	29.605	68.418	9.502	34.241	36.155
TRINITY_DN6822_c0_g1	ENSONIG00000027533	ponzr2	5.474	12.999	9.603	6.867	10.566	3.674	3.059	1.118	1.879	1.428
TRINITY_DN16246_c1_g1	ENSONIG00000030284, ENSONIG00000036888	NA	39.741	20.894	27.452	61.864	25.661	237.711	32.727	104.899	194.404	230.98
TRINITY_DN8562_c0_g1	ENSONIG00000028558	NA	6.576	6.172	6.352	6.035	2.107	18.889	16.148	20.691	13.277	21.75
TRINITY_DN14952_c2_g5	ENSONIG00000000951	NA	345.824	591.753	439.698	547.12	726.751	231.535	298.126	173.835	241.324	341.309
TRINITY_DN13893_c0_g9	NA	NA	4.806	6.799	4.924	3.661	5.96	0	0.368	0.244	0.268	0.261
TRINITY_DN11279_c0_g1	ENSONIG00000017526	sh2d1ab	6.92	11.038	8.11	9.348	11.365	2.211	4.502	3.408	1.444	4.805
TRINITY_DN12898_c1_g1	ENSONIG00000012384	bgnb	25.853	5.935	8.878	4.259	5.709	25.713	24.057	25.352	16.776	98.289
TRINITY_DN9829_c0_g1	ENSONIG00000020567	foxe1	9.332	8.032	17.88	9.876	12.513	1.673	2.571	4.879	4.808	1.865
TRINITY_DN60986_c0_g1	NA	NA	2.767	6.222	6.993	0	2.382	0	0	0	0	0
TRINITY_DN12884_c0_g2	NA	NA	23.481	29.187	35.135	43.501	23.143	8.705	17.639	4.346	13.3	7.386
TRINITY_DN10912_c0_g1	NA	NA	10.201	7.39	9.98	9.128	9.668	1.967	5.858	1.484	4.133	1.141
TRINITY_DN36136_c0_g1	ENSONIG00000009732	COL21A1	0	0	0	0	0	4.405	2.262	8.372	0	10.261
TRINITY_DN10919_c0_g1	ENSONIG00000004865	NA	2.149	2.754	2.915	2.277	2.701	11.109	6.414	15.116	10.938	17.859
TRINITY_DN14309_c0_g7	NA	NA	6.426	17.657	37.925	6.513	11.053	47.391	14.414	120.917	28.816	86.298
TRINITY_DN44708_c0_g1	ENSONIG00000036130	NA	1.335	3.864	1.732	1.144	1.627	10.324	6.382	10.498	8.648	17.138
TRINITY_DN16371_c0_g26	ENSONIG00000005913, ENSONIG00000020456	acad11, ackr4b	42.118	27.691	31.414	10.325	15.717	135.059	74.19	117.092	34.063	47.611
TRINITY_DN12694_c0_g1	NA	NA	16.966	35.068	13.286	2.41	10.346	3.734	4.319	1.744	2.608	7.617
TRINITY_DN16351_c6_g1	NA	NA	7.364	6.911	6.211	15.571	6.091	42.808	14.556	27.363	50.834	44.79
TRINITY_DN16152_c2_g1	ENSONIG00000009126	NA	0	1.439	6.491	1.944	4.967	0	0	0	0	0
TRINITY_DN14823_c1_g6	ENSONIG00000032796	NA	5.615	7.521	8.952	7.736	9.485	25.25	19.68	25.509	22.982	37.413
TRINITY_DN63983_c0_g1	NA	NA	2.715	2.043	0.453	2.183	1.867	7.307	10.205	4.897	5.604	6.231
TRINITY_DN24869_c0_g1	ENSONIG00000034281	NA	0.279	0.629	1.388	0.28	0	7.175	9.73	9.303	2.88	13.422
TRINITY_DN14055_c1_g9	ENSONIG00000036013	il11a	0.893	1.341	2.768	0.893	0.953	2.416	4.483	18.093	9.664	5.597
TRINITY_DN14738_c0_g2	ENSONIG00000004729	gstr	113.843	196.564	161.829	283.415	90.843	1.18	16.382	10.172	15.311	1.824
TRINITY_DN16169_c0_g5	NA	NA	7.703	11.57	13.141	11.127	13.284	42.881	29.331	43.434	48.736	55.691
TRINITY_DN13713_c0_g3	ENSONIG00000029264	cav1	51.905	92.13	55.695	56.519	85.305	193.9	200.56	131.649	227.087	317.949
TRINITY_DN15774_c1_g7	ENSONIG00000009773	NA	6.396	9.597	9.17	12.702	7.353	2.269	5.492	2.403	3.252	3.093
TRINITY_DN16010_c0_g1	ENSONIG00000029713, ENSONIG00000030116, ENSONIG00000037715, ENSONIG00000038777, ENSONIG00000039939	NA	20.766	50.429	45.675	26.357	25.363	8.363	25.806	7.812	4.589	3.008
TRINITY_DN6246_c0_g1	ENSONIG00000020508	GAS1	2.779	1.088	1.195	1.57	1.029	7.042	6.792	9.272	4.234	8.845
TRINITY_DN15195_c4_g1	ENSONIG00000038777	NA	0	0	0	0	0	4.682	4.827	0	3.725	3.576
TRINITY_DN13983_c0_g10	NA	NA	9.311	10.14	11.458	10.408	12.77	17.055	13.688	25.713	27.663	29.386
TRINITY_DN13056_c0_g1	ENSONIG00000030522, ENSONIG00000037258, ENSONIG00000037261, ENSONIG00000038102, ENSONIG00000038147, ENSONIG00000042592, ENSONIG00000042944	NA	10.078	0	0	7.294	7.472	0	0	0	0	0
TRINITY_DN10511_c0_g1	ENSONIG00000039494	ugdh	8.104	11.173	8.121	12.365	13.43	22.173	21.247	18.742	25.841	35.27
TRINITY_DN13795_c1_g1	ENSONIG00000027629, ENSONIG00000036955, ENSONIG00000041379, ENSONIG00000042076	NA	107.9	185.664	129.075	209.276	50.026	317.019	398.963	863.531	604.238	253.735
TRINITY_DN21405_c0_g1	ENSONIG00000002831	sall1a	0	0	0	0	0	0	7.514	0	14.46	16.736
TRINITY_DN12108_c0_g1	ENSONIG00000041591	htra1b	21.878	74.376	33.529	52.37	65.3	69.87	99.311	73.294	133.999	220.834
TRINITY_DN51104_c0_g1	ENSONIG00000013323	nnt2	0	0	0	0	0	3.673	7.59	7.048	0	11.273
TRINITY_DN13612_c0_g2	ENSONIG00000018013	NA	33.917	50.239	32.348	81.878	30.205	79.977	62.287	95.487	175.355	432.484
TRINITY_DN59816_c0_g1	ENSONIG00000017658	clint1a	4.704	0	3.958	2.374	2.02	0	0	0	0	0
TRINITY_DN8062_c0_g1	ENSONIG00000041327	CYP8B1	3.508	3.953	3.493	4.219	7.507	0.947	0	0.286	1.085	0.733
TRINITY_DN55166_c0_g1	NA	NA	1.513	2.268	1.277	3.068	3.92	0	0	0	0	0
TRINITY_DN15899_c1_g2	ENSONIG00000043218	NA	25.367	19.573	9.989	35.317	21.008	62.756	54.601	17.557	101.815	121.658
TRINITY_DN32110_c0_g1	ENSONIG00000006638	sema6e	3.029	2.277	2.558	6.115	2.6	0	0	0	0	0
TRINITY_DN14538_c3_g5	ENSONIG00000005202	klhl4	3.023	3.632	5.388	2.691	2.239	8.321	6.886	13.51	6.363	24.816
TRINITY_DN14238_c0_g4	ENSONIG00000030658	NA	40.006	95.356	64.685	218.639	120.137	21.634	13.402	11.066	37.959	23.141
TRINITY_DN14065_c1_g19	ENSONIG00000019145, ENSONIG00000040798	jakmip3	3.959	5.253	3.229	3.521	0	0	0	0	0	0
TRINITY_DN16370_c1_g31	ENSONIG00000034527	agtr2	2.746	2.508	2.263	2.983	2.644	6.471	7.349	7.327	5.782	13.606
TRINITY_DN13781_c5_g4	NA	NA	6.98	3.783	1.416	4.857	1.644	18.258	19.309	15.198	5	15.481
TRINITY_DN48217_c0_g1	NA	NA	4.62	1.728	1.943	4.667	0	0	0	0	0	0
TRINITY_DN15984_c0_g8	ENSONIG00000017414	NA	6.383	6.229	6.745	4.833	8.172	1.45	1.14	3.317	1.316	1.811
TRINITY_DN15318_c1_g1	ENSONIG00000010015	ptgs2b	27.884	8.241	7.093	7.002	4.276	42.248	28.061	12.225	52.92	43.639
TRINITY_DN15909_c2_g1	ENSONIG00000027861, ENSONIG00000041590	CARD10	25.296	30.559	16.541	33.621	34.399	62.398	64.58	22.639	92.846	100.488
TRINITY_DN14852_c0_g3	ENSONIG00000019101	NA	14.279	11.934	12.928	13.047	13.837	4.003	7.593	3.367	2.445	2.491
TRINITY_DN15366_c0_g13	ENSONIG00000039645	NA	4.946	4.759	4.441	5.375	6.225	18.728	16.286	9.656	30.122	50.695
TRINITY_DN13797_c1_g5	ENSONIG00000016875	wasa	11.029	11.001	22.313	16.342	19.973	5.464	4.676	6.67	4.792	7.868
TRINITY_DN16280_c0_g1	ENSONIG00000040188, ENSONIG00000041779	NA	3.488	10.506	0	10.562	5.968	0	0	0	0	0
TRINITY_DN15749_c2_g1	ENSONIG00000008429, ENSONIG00000019114, ENSONIG00000042964	plbd1	34.765	47.759	30.656	35.769	40.009	19.126	17.098	22.1	18.875	11.515
TRINITY_DN14849_c1_g2	ENSONIG00000006426	myo3a	42.056	46.642	41.413	33.223	46.461	16.544	19.966	5.839	11.835	5.576
TRINITY_DN14892_c1_g1	ENSONIG00000019553, ENSONIG00000019554, ENSONIG00000019555	NA, odc1	52.208	21.754	17.62	25.651	31.082	336.319	145.746	75.171	125.386	339.481
TRINITY_DN12077_c0_g1	ENSONIG00000034387	zgc:91968	8.85	3.505	1.662	6.771	6.993	32.013	26.107	17.24	21.093	25.211
TRINITY_DN14846_c1_g3	ENSONIG00000000968, ENSONIG00000004238	trmt6, sparc	756.308	771.878	616.23	616.9	822.577	1523.96	1337.67	1929.77	1466.33	2703.17
TRINITY_DN14934_c0_g1	NA	NA	3.725	4.195	1.577	0	1.608	7.319	10.053	6.196	7.723	22.702
TRINITY_DN15722_c0_g4	ENSONIG00000003508, ENSONIG00000003515, ENSONIG00000003540, ENSONIG00000003546, ENSONIG00000003559, ENSONIG00000003561, ENSONIG00000003573, ENSONIG00000003578, ENSONIG00000003592, ENSONIG00000003598, ENSONIG00000003603, ENSONIG00000003617, ENSONIG00000003628, ENSONIG00000003642, ENSONIG00000003643, ENSONIG00000003660, ENSONIG00000003662, ENSONIG00000003663, ENSONIG00000003665, ENSONIG00000003672,…	NA, MME, GPR149, dhx36, ARHGEF26, MBNL1, SUCNR1, igsf10, mfsd1, ift80, smc4, kpna4, ppm1lb, nmd3, otol1b, relb, clptm1, six5, six9, sipa1l3, map3k10, fosb, olfcu1, RAP2B, p2ry1, p2ry12, sptssb, lg14h19orf47, si:dkeyp-97b10.3, tbcb, sipa1l3, olfcg6, P2RY13, trim59, qpctla, olfch1, ttc9b, il12a, p2ry13, aadac	571.285	355.799	174.062	138.365	162.284	1202.91	961.432	737.134	261.587	546.309
TRINITY_DN35673_c0_g1	ENSONIG00000012859, ENSONIG00000029070	m6pr	3.923	1.472	4.977	1.988	1.693	0	0	0	0	0
TRINITY_DN14486_c1_g7	ENSONIG00000019567	kcnk17	22.393	22.999	22.08	22.486	18.812	6.24	13.669	3.469	4.782	2.491
TRINITY_DN14457_c0_g1	NA	NA	4.613	7.228	6.713	7.323	5.434	14.154	8.534	16.993	12.025	21.561
TRINITY_DN28789_c0_g1	ENSONIG00000015170	NCSTN	2.159	3.238	1.821	2.189	1.857	0	0	0	0	0
TRINITY_DN13712_c1_g9	ENSONIG00000030070	NA	1.836	2.484	0.456	2.759	5.334	10.87	4.693	3.585	10.718	22.227
TRINITY_DN15852_c0_g12	ENSONIG00000004892	angptl5	3.054	2.674	3.361	3.732	2.893	9.648	4.996	10.98	8.218	13.832
TRINITY_DN15609_c0_g9	NA	NA	6.581	1.65	2.454	1.474	5.677	20.587	6.88	8.437	9.057	11.42
TRINITY_DN15220_c3_g2	ENSONIG00000001558	GFRA1	2.35	3.138	3.662	3.584	3.949	5.087	7.341	14.144	8.324	17.1
TRINITY_DN16256_c0_g7	ENSONIG00000004418	NA	73.26	90.943	109.856	84.788	88.297	5.572	12.904	8.959	27.312	24.417
TRINITY_DN8319_c0_g1	ENSONIG00000035868	arf2b	0.503	0.691	0.966	0.251	0.784	3.748	3.81	5.472	2.934	11.826
TRINITY_DN11765_c0_g1	ENSONIG00000005278	NA	15.973	13.133	12.026	15.31	11.072	45.618	43.357	42.666	46.406	126.482
TRINITY_DN12445_c0_g2	NA	NA	5.776	3.013	1.118	6.079	2.3	18.337	7.17	4.391	17.902	21.545
TRINITY_DN18491_c0_g1	ENSONIG00000018748	NA	2.828	1.061	1.194	4.298	2.447	0	0	0	0	0
TRINITY_DN10170_c0_g1	ENSONIG00000006129	NA	8.997	6.494	14.326	5.678	4.319	35.026	19.675	23.628	35.516	23.374
TRINITY_DN14359_c0_g3	NA	NA	14.633	8.622	6.261	9.254	8.377	27.836	30.055	14.102	24.255	35.978
TRINITY_DN15027_c2_g1	ENSONIG00000015766	ctsf	1.475	2.212	1.245	2.989	1.276	0	0	0	0	0
TRINITY_DN13028_c1_g17	NA	NA	8.354	6.593	7.988	5.447	15.038	3.943	3.92	2.387	2.585	1.308
TRINITY_DN14789_c1_g6	ENSONIG00000013348	FBN1	13.362	17.727	19.624	15.87	19.101	31.516	24.78	63.221	56.669	60.461
TRINITY_DN51419_c0_g1	ENSONIG00000010561	dipk1aa	0	4.904	0	3.295	11.203	0	0	0	0	0
TRINITY_DN55540_c0_g1	ENSONIG00000019632	sox8a	0	0	0	0	0	8.561	0	16.426	0	0
TRINITY_DN1530_c0_g1	ENSONIG00000036013	il11a	0.823	0.619	1.369	1.239	1.764	5.552	1.656	12.766	7.642	3.867
TRINITY_DN15822_c2_g17	ENSONIG00000013348	FBN1	17.822	17.727	18.785	12.706	14.453	39.182	22.672	43.878	40.418	53.072
TRINITY_DN13153_c0_g2	ENSONIG00000028698	NA	10.898	8.84	12.245	3.313	9.969	2.297	2.741	0.967	3.926	3.542
TRINITY_DN13781_c5_g2	ENSONIG00000004636, ENSONIG00000008569, ENSONIG00000008571, ENSONIG00000008574, ENSONIG00000008577, ENSONIG00000008578, ENSONIG00000008580, ENSONIG00000015639, ENSONIG00000015647, ENSONIG00000015652, ENSONIG00000015653, ENSONIG00000015655, ENSONIG00000015658, ENSONIG00000015661, ENSONIG00000015667, ENSONIG00000015672, ENSONIG00000015674, ENSONIG00000015681, ENSONIG00000015682, ENSONIG00000015688,…	NA, pdgfbb, pvalb6, nptxra, sp100.1, flii, LLGL1, myo15aa, drg2, syngr3, znf598, slc25a17, rpusd1, clcn7, ptx4, SLC2A6, usp7, C16orf72, dctn5, ndufab1b, tnrc6a, cacng3b, PRKCB, clec16a, nubp1, socs1, si:ch211-157c3.4, dexi, baiap2l2a, emp2, ccdc97, desi1a	2.63	2.946	1.477	2.647	1.223	16.783	19.34	5.948	9.931	19.775
TRINITY_DN15833_c1_g5	NA	NA	6.194	6.339	5.425	4.505	7.045	11.942	8.041	16.714	11.221	20.99
TRINITY_DN7910_c0_g1	ENSONIG00000006453	unm_sa821	0	1.019	0.225	0	0.232	9.171	7.997	8.814	3.917	16.44
TRINITY_DN15573_c0_g13	ENSONIG00000001155	ISYNA1	53.582	54.49	68.661	37.455	53.768	15.566	16.632	22.11	14.374	11.226
TRINITY_DN15310_c0_g4	ENSONIG00000043238	NA	53.753	21.669	11.548	32.691	7.558	157.053	40.06	32.254	138.79	84.053
TRINITY_DN13779_c3_g3	ENSONIG00000027316	clcf1	2.83	3.521	3.228	20.578	17.074	17.946	29.103	12.13	73.162	93.136
TRINITY_DN9063_c0_g1	ENSONIG00000015924	edil3a	1.044	1.86	2.797	1.174	1.223	4.066	8.905	12.965	9.412	17.187
TRINITY_DN38126_c0_g1	NA	NA	5.744	1.852	2.759	0	4.253	0	0	0	0	0
TRINITY_DN24405_c0_g1	ENSONIG00000017136, ENSONIG00000017144	kif26ba	4.831	3.603	2.032	2.438	2.073	0	0	0	0	0
TRINITY_DN39242_c0_g1	NA	NA	3.194	0	2.694	3.225	8.213	0	0	0	0	0
TRINITY_DN63770_c0_g1	ENSONIG00000032384	NA	3.565	0	6.023	3.594	3.055	0	0	0	0	0
TRINITY_DN50688_c0_g1	ENSONIG00000002698	ttll7	1.306	3.917	2.202	1.322	1.131	0	0	0	0	0
TRINITY_DN14316_c1_g1	NA	NA	7.13	2.688	12.047	0	0	0	0	0	0	0
TRINITY_DN14189_c0_g2	ENSONIG00000000375, ENSONIG00000028880, ENSONIG00000029308, ENSONIG00000030904, ENSONIG00000032217, ENSONIG00000033449, ENSONIG00000038426, ENSONIG00000038846, ENSONIG00000039244, ENSONIG00000040803, ENSONIG00000043180	NA	31.472	22.793	31.808	39.561	29.01	9.492	8.693	20.418	9.596	9.513
TRINITY_DN15262_c2_g1	ENSONIG00000034494	NA	5.517	5.885	5.447	2.449	4.172	16.047	12.792	11.708	4.168	18.915
TRINITY_DN5911_c0_g1	ENSONIG00000006694	ABI3BP	0	0	0	0	0	0	2.709	23.383	10.401	20.317
TRINITY_DN15976_c1_g6	ENSONIG00000009757	ppfia3	7.696	9.496	5.654	4.719	11.48	3.362	3.106	3.322	1.677	1.497
TRINITY_DN70546_c0_g1	ENSONIG00000016368	tnfsf11	3.565	2.688	6.023	0	3.055	0	0	0	0	0
TRINITY_DN32961_c0_g1	NA	NA	0	0	0	0	0	0	12.265	2.159	2.681	2.673
TRINITY_DN8748_c0_g1	ENSONIG00000007539	zgc:73226	8.908	7.043	4.534	4.351	12.088	2.167	2.138	1.113	0.944	2.63
TRINITY_DN13465_c5_g13	ENSONIG00000000397	NA	11.671	3.658	7.699	8.301	13.778	12.446	18.268	11.138	40.136	70.014
TRINITY_DN15470_c0_g2	ENSONIG00000012032	l1cama	28.528	40.216	32.48	37.214	34.606	9.711	15.833	5.529	11.984	6.647
TRINITY_DN58886_c0_g1	ENSONIG00000028140	klf15	2.779	4.17	3.518	7.04	9.62	0	0	1.155	0	1.427
TRINITY_DN13908_c1_g5	ENSONIG00000037870	lum	63.633	99.644	88.28	74.214	107.152	132.661	145.809	286.534	195.634	591.032
TRINITY_DN12712_c0_g1	ENSONIG00000039564	NA	10.574	9.4	8.499	7.254	3.883	3.563	3.427	1.455	1.217	1.376
TRINITY_DN12560_c0_g1	ENSONIG00000009899, ENSONIG00000009901, ENSONIG00000009903, ENSONIG00000009910, ENSONIG00000009921, ENSONIG00000009925, ENSONIG00000009926, ENSONIG00000009933, ENSONIG00000009937, ENSONIG00000009942, ENSONIG00000009946, ENSONIG00000009948, ENSONIG00000009955, ENSONIG00000009962, ENSONIG00000009963, ENSONIG00000009968, ENSONIG00000009976, ENSONIG00000009978, ENSONIG00000009980, ENSONIG00000009983,…	casc1, slc5a8, slc5a8, utp20, arl1, mapk11, mapk12b, rpap3, atp23, lrig3, zgc:165507, ETV6, si:ch73-252i11.1, SYN3, TIMP3, si:cabz01085950.1, ttc4, pars2, sgip1a, pde4ba, anos1b, swt1, ivns1abpa, hmcn1, pla2g4ab, ptgs2b, pdc, tprb, prg4b, fcho1, rfx2, acsbg2, mllt1a, acer1, myo1f, adamts10, zap70, mob3a, arpc5b, lrmp, slc5a8	12.716	20.071	15.081	9.688	18.448	7.304	6.847	2.657	4.362	4.531
TRINITY_DN7354_c0_g1	ENSONIG00000000263, ENSONIG00000032978, ENSONIG00000039382, ENSONIG00000042201	NA	0.559	2.939	6.467	0.559	0.795	20.951	24.464	20.226	7.303	40.73
TRINITY_DN71487_c0_g1	ENSONIG00000030961	paqr4b	2.883	4.324	4.857	2.913	2.476	0	0	0	0	0
TRINITY_DN59278_c0_g1	NA	NA	3.478	1.571	2.915	1.401	2.999	12.13	4.674	2.863	12.924	18.835
TRINITY_DN64774_c0_g1	NA	NA	0	0	0	0	0	4.372	0	2.796	3.488	3.339
TRINITY_DN14333_c0_g11	ENSONIG00000034406	NA	2.811	1.055	4.075	1.424	2.433	0	0	0	0	0
TRINITY_DN28597_c0_g1	ENSONIG00000031382	si:ch211-256m1.8	0	0	0	0	0	8.576	2.954	7.29	6.815	19.897
TRINITY_DN18357_c0_g1	NA	NA	0	0	0	0	0	8.171	0	3.472	0	6.32
TRINITY_DN52922_c0_g1	ENSONIG00000019632	sox8a	0	0	0	0	0	3.936	8.146	25.204	3.141	0
TRINITY_DN64780_c0_g1	NA	NA	2.155	1.349	3.279	0	1.23	4.848	10.588	7.898	4.074	13.871
TRINITY_DN19481_c0_g1	NA	NA	0	0	0	0	0	4.058	4.195	0	9.725	15.543
TRINITY_DN15661_c0_g1	ENSONIG00000012080	thbs1a	46.295	25.379	18.773	13.065	11.779	397.911	277.592	150.993	119.795	171.6
TRINITY_DN16354_c1_g10	ENSONIG00000029114	itgbl1	18.1	18.377	16.992	17.252	22.255	32.296	28.265	46.492	33.752	82.423
TRINITY_DN9573_c0_g1	ENSONIG00000006063	CRISP2	18.331	11.009	5.108	0	6.22	0	0	0	0	0
TRINITY_DN14260_c1_g4	ENSONIG00000011540, ENSONIG00000011544	ralgps1	10.667	29.886	22.231	21.267	28.169	68.011	66.662	88.326	88.48	107.122
TRINITY_DN57031_c0_g1	ENSONIG00000018928	dstyk	0	2.816	4.765	3.802	3.241	0	0	0	0	0
TRINITY_DN69441_c0_g1	ENSONIG00000027316	clcf1	0	0	0	0	0	2.219	4.843	0.802	2.71	2.401
TRINITY_DN29019_c0_g1	ENSONIG00000014162	msrb3	6.977	5.253	5.885	0	0	0	0	0	0	0
TRINITY_DN14081_c0_g10	ENSONIG00000020075	NA	8.727	10.925	2.968	4.216	4.998	0	0	2.422	0	0
TRINITY_DN14831_c1_g5	ENSONIG00000013338	fgf7	1.052	3.55	2.339	2.417	1.254	8.41	3.377	17.74	5.31	24.962
TRINITY_DN28135_c0_g1	ENSONIG00000012087	RYR3	2.997	4.507	2.529	3.027	2.574	0	0	0	0	0
TRINITY_DN13481_c0_g7	NA	NA	1.188	0.891	1.002	4.802	2.056	6.295	6.399	2.959	13.483	34.323
TRINITY_DN14096_c0_g12	ENSONIG00000001740	alkal1	0	0	0	0	0	0	6.513	14.76	3.334	8.23
TRINITY_DN9592_c0_g3	ENSONIG00000001204	crlf1a	0	0	0	0	0	3.35	3.349	2.049	1.93	5.198
TRINITY_DN43464_c0_g1	ENSONIG00000011683, ENSONIG00000031426	NA	1.71	1.283	1.448	3.467	1.477	0	0	0	0	0
TRINITY_DN21254_c0_g1	ENSONIG00000013174	slc2a15a	0	0.613	0	0	0	3.27	5.477	4.036	0.841	5.084
TRINITY_DN11851_c0_g1	ENSONIG00000011134	pnp6	8.591	8.838	5.257	13.435	8.266	1.69	2.411	0.448	2.142	0.724
TRINITY_DN30138_c0_g1	ENSONIG00000034281	NA	0	0	0	0	0	4.184	2.143	14.568	1.646	17.874
TRINITY_DN10947_c0_g1	ENSONIG00000005915	si:ch211-102l7.3	0.222	0.914	1.278	0.886	0.849	4.054	4.744	5.456	5.708	7.762
TRINITY_DN62231_c0_g1	NA	NA	0	0	1.478	1.768	0	2.291	4.715	5.82	5.427	12.456
TRINITY_DN14969_c0_g4	ENSONIG00000014314	pi15	9.917	9.576	12.37	7.627	11.676	36.213	24.352	46.268	14.93	43.394
TRINITY_DN15803_c0_g1	ENSONIG00000013227	NA	43.846	36.86	34.693	39.626	48.245	18.535	23.618	10.764	20.325	16.217
TRINITY_DN14522_c1_g2	ENSONIG00000016108	NA	34.555	26.666	14.315	17.4	21.272	71.884	74.921	24.465	48.59	59.04
TRINITY_DN67852_c0_g1	ENSONIG00000010709	zgc:56622	2.137	1.605	0.902	4.315	0.924	0	0	0	0	0
TRINITY_DN13234_c0_g4	ENSONIG00000031653	rgs5b	2.374	0.594	1.535	0.264	1.812	8.575	5.301	12.421	8.704	16.482
TRINITY_DN14294_c0_g1	ENSONIG00000016565	lima1a	35.344	25.71	16.153	28.166	31.541	69.806	53.354	23.757	73.047	105.911
TRINITY_DN43061_c0_g1	ENSONIG00000007161	hibch	2.233	1.673	1.882	2.26	1.918	0	0	0	0	0
TRINITY_DN15249_c1_g2	ENSONIG00000018774	NA	8.385	8.12	8.261	10.58	6.607	13.622	13.586	20.021	24.778	21.495
TRINITY_DN13673_c0_g4	ENSONIG00000006861, ENSONIG00000006878	itga4, neurod1	1.841	4.837	1.873	3.963	4.781	9.449	6.576	4.668	12.601	24.924
TRINITY_DN15990_c1_g2	ENSONIG00000018733	col12a1b	9.908	19.494	10.393	11.386	15.904	24.748	21.816	43.78	28.148	45.596
TRINITY_DN16190_c1_g11	NA	NA	9.085	4.675	7.567	3.84	4.104	1.288	0.641	0.782	0	0.499
TRINITY_DN63466_c0_g1	ENSONIG00000020614	bdnf	6.123	2.297	0	3.09	2.626	0	0	0	0	0
TRINITY_DN41019_c0_g1	ENSONIG00000000397	NA	0	0	0	0	0	2.724	8.446	1.736	2.164	0
TRINITY_DN15181_c0_g2	ENSONIG00000029884, ENSONIG00000030109, ENSONIG00000041299, ENSONIG00000041748	NA	28.563	15.341	53.348	63.112	20.999	3.957	0	3.749	3.944	3.076
TRINITY_DN12468_c0_g1	ENSONIG00000034423	pigr	9.16	11.478	16.393	12.789	14.49	12.658	15.585	38.473	74.159	31.114
TRINITY_DN47011_c0_g1	NA	NA	3.488	2.627	2.943	3.521	0	0	0	0	0	0
TRINITY_DN35644_c0_g1	ENSONIG00000034281	NA	0	0	1.004	0	0.529	6.455	4.837	5.917	1.859	13.145
TRINITY_DN50646_c0_g1	ENSONIG00000007005	fam131ba	0	0	5.005	2.999	2.55	15.438	3.996	34.585	9.233	23.639
TRINITY_DN63396_c0_g1	ENSONIG00000003836, ENSONIG00000003839	NA, alx1	0	1.081	1.597	0.481	0	7.1	6.428	13.715	5.437	17.996
TRINITY_DN13592_c1_g8	NA	NA	4.802	8.101	7.801	1.928	6.834	28.46	26.026	10.21	13.869	23.461
TRINITY_DN14131_c5_g4	ENSONIG00000009275, ENSONIG00000009286	mtor, angptl7	196.85	342.871	297.385	245.389	275.004	860.008	1003.65	1309.56	1609.26	2596.58
TRINITY_DN34675_c0_g1	ENSONIG00000016664	pappa2	1.265	0	1.067	1.279	0	1.673	1.705	5.254	2.609	35.169
TRINITY_DN15455_c0_g3	ENSONIG00000021031	cyp1c1	1.486	3.16	1.429	3.095	2.849	4.532	5.802	8.704	8.808	21.888
TRINITY_DN21203_c0_g1	ENSONIG00000001323	tmem184a	4.79	3.569	4.03	2.416	4.113	0	0	0	0	0
TRINITY_DN7432_c1_g1	ENSONIG00000004627, ENSONIG00000004630	gulp1a, col5a2a	104.102	79.872	79.934	35.095	77.627	268.771	174.473	199.64	158.371	345.526
TRINITY_DN13796_c0_g2	NA	NA	30.67	57.301	37.253	55.381	26.761	84.151	57.653	148.267	138.18	145.828
TRINITY_DN41924_c0_g1	ENSONIG00000012833, ENSONIG00000012845	snx1a, wdr61	0	3.878	6.548	2.618	2.233	0	0	0	0	0
TRINITY_DN14576_c1_g7	ENSONIG00000006366	col1a1	1861.33	1561.95	1506.13	866.16	1684.46	3503.92	2302.41	3861.84	2790.86	7147.06
TRINITY_DN14031_c1_g3	NA	NA	30.98	19.563	10.887	18.34	19.836	73.534	70.018	11.66	51.338	151.301
TRINITY_DN29460_c0_g1	ENSONIG00000020227	fgf17	0	0	0	0	0	3.248	13.426	0	0	4.993
TRINITY_DN16049_c0_g2	ENSONIG00000001164, ENSONIG00000001170, ENSONIG00000001175, ENSONIG00000001188, ENSONIG00000001197, ENSONIG00000001201, ENSONIG00000001207, ENSONIG00000001208, ENSONIG00000001216, ENSONIG00000007397, ENSONIG00000019522, ENSONIG00000019690, ENSONIG00000030485, ENSONIG00000031328, ENSONIG00000031633, ENSONIG00000031875, ENSONIG00000032262, ENSONIG00000032853, ENSONIG00000034990, ENSONIG00000035101,…	zgc:162872, wdr74, mb21d2, chp2, timm50, aco2, cldn15lb	52.969	55.998	41.434	35.529	44.594	18.369	20.47	22.34	21.108	27.998
TRINITY_DN38202_c0_g1	NA	NA	0	0.869	0	0	0	6.146	1.561	2.884	1.195	9.576
TRINITY_DN15177_c1_g4	ENSONIG00000029443	NA	13.392	28.852	26.725	24.531	22.807	36.715	53.357	53.88	54.202	97.407
TRINITY_DN59432_c0_g1	NA	NA	3.563	4.016	0	1.806	6.159	25.722	12.036	7.421	20.327	29.043
TRINITY_DN14644_c2_g1	ENSONIG00000005474, ENSONIG00000007421, ENSONIG00000014072, ENSONIG00000014084, ENSONIG00000014741, ENSONIG00000029000, ENSONIG00000029330, ENSONIG00000029658, ENSONIG00000030718, ENSONIG00000031127, ENSONIG00000031371, ENSONIG00000033052, ENSONIG00000033144, ENSONIG00000035589, ENSONIG00000036933, ENSONIG00000037782, ENSONIG00000038194, ENSONIG00000038940, ENSONIG00000041003	NA, sec14l8, rnf215	65.616	91.775	93.15	95.44	109.555	21.325	50.977	18.424	20.236	19.674
TRINITY_DN15650_c0_g3	ENSONIG00000017853	NA	14.109	12.089	15.977	14.256	13.973	5.486	4.302	10.69	4.748	4.524
TRINITY_DN29505_c0_g1	ENSONIG00000041121	ndnfl	0.826	0.413	0.228	0	0.471	1.861	2.213	4.695	8.232	3.451
TRINITY_DN14833_c0_g2	ENSONIG00000003572, ENSONIG00000029992	NA	148.071	121.533	69.315	146.956	144.7	247.012	231.493	130.479	423.08	602.925
TRINITY_DN16063_c0_g6	ENSONIG00000041111	ppdpfb	3.576	0	1.799	2.882	1.85	16.304	4.806	11.782	4.429	10.427
TRINITY_DN14523_c0_g13	ENSONIG00000007992	rap1gap2a	10.8	12.495	9.672	9.647	8.234	3.55	5.084	4.269	3.612	4.268
TRINITY_DN14853_c0_g2	ENSONIG00000007220, ENSONIG00000007818, ENSONIG00000007821, ENSONIG00000007830, ENSONIG00000007831, ENSONIG00000007837, ENSONIG00000007839, ENSONIG00000007841, ENSONIG00000007845, ENSONIG00000007849, ENSONIG00000007851, ENSONIG00000007852, ENSONIG00000007854, ENSONIG00000007855, ENSONIG00000007859, ENSONIG00000007863, ENSONIG00000007868, ENSONIG00000007869, ENSONIG00000012520, ENSONIG00000012524,…	NA, pea15, casq1b, si:dkey-46i9.6, btr12, arhgef40, si:cabz01007807.1, ndrg2, si:ch211-63p21.8, mrpl48, znf219, casq1b	58.864	115.243	111.331	96.886	120.368	13.623	55.677	8.364	14.292	12.764
TRINITY_DN15584_c0_g1	ENSONIG00000009983, ENSONIG00000009984, ENSONIG00000033784, ENSONIG00000034155, ENSONIG00000034544, ENSONIG00000041218, ENSONIG00000041750, ENSONIG00000043052	ttc4, pars2	40.776	42.698	24.375	35.438	30.683	16.213	17.33	3.194	10.041	5.704
TRINITY_DN16114_c0_g1	ENSONIG00000017267	ppp2ca	68.338	58.679	26.54	36.32	50.15	165.488	125.463	84.688	80.05	129.916
TRINITY_DN12080_c0_g1	ENSONIG00000003519	cpz	3.668	5.503	4.355	5.624	7.915	9.368	6.048	20.366	14.853	27.12
TRINITY_DN15651_c3_g1	NA	NA	0	0	0	0	0	8.943	0	1.901	4.739	4.596
TRINITY_DN8737_c0_g1	ENSONIG00000003082	rrad	1.512	1.05	1.065	0.6	3.062	4.127	6.441	3.596	4.533	13.185
TRINITY_DN48744_c0_g1	NA	NA	3.287	1.233	1.389	1.669	2.837	0	0	0	0	0
TRINITY_DN13136_c1_g10	ENSONIG00000001374	fermt2	4.711	6.989	7.222	7.153	6.699	11.642	12.172	13.42	17.486	32.872
TRINITY_DN15231_c1_g1	ENSONIG00000035692	NA	0	0	0	0	0	3.744	11.635	2.397	5.967	5.746
TRINITY_DN14920_c0_g8	ENSONIG00000002475	esrp2	9.53	12.903	19.376	18.021	16.52	3.915	4.067	8.219	8.833	2.417
TRINITY_DN16327_c0_g17	ENSONIG00000032071	NA	22.611	28.024	42.927	20.601	50.978	10.516	6.823	10.917	8.68	17.154
TRINITY_DN15361_c0_g2	NA	NA	0.698	1.05	1.886	0	1.203	2.808	9.276	3.242	3.601	11.188
TRINITY_DN15986_c2_g5	ENSONIG00000004636, ENSONIG00000034877	NA, mier2	8.42	4.338	2.127	1.834	1.882	15.81	17.333	6.258	7.178	20.654
TRINITY_DN11493_c0_g1	ENSONIG00000000277	NA	16.88	5.844	6.573	0	6.748	48.105	82.35	24.831	21.446	30.738
TRINITY_DN13731_c0_g6	ENSONIG00000015658	znf598	17.107	14.942	10.788	16.937	15.797	45.448	39.02	15.569	29.111	42.279
TRINITY_DN13548_c1_g5	NA	NA	10.881	16.273	20.618	27.432	21.061	0	0	2.258	5.617	2.713
TRINITY_DN13852_c0_g4	ENSONIG00000005310	timp2b	18.042	20.727	21.837	25.916	23.819	29.954	26.406	47.616	50.895	63.436
TRINITY_DN15803_c0_g3	ENSONIG00000001569, ENSONIG00000013227	tgfbi	55.233	51.686	37.078	82.532	97.132	14.72	26.729	22.95	49.028	17.833
TRINITY_DN2637_c0_g1	ENSONIG00000030658	NA	3.488	2.627	2.943	14.082	2.984	0	0	0	0	0
TRINITY_DN14407_c1_g1	ENSONIG00000042533, ENSONIG00000043194	NA	13.276	31.359	10.742	11.024	10.169	3.376	4.708	7.174	2.922	1.451
TRINITY_DN14117_c0_g2	ENSONIG00000017399, ENSONIG00000017400, ENSONIG00000017401, ENSONIG00000017403, ENSONIG00000017406, ENSONIG00000017411, ENSONIG00000017412, ENSONIG00000017417, ENSONIG00000017424, ENSONIG00000017426, ENSONIG00000017429, ENSONIG00000017435, ENSONIG00000017441, ENSONIG00000017447, ENSONIG00000017450, ENSONIG00000017451, ENSONIG00000017453, ENSONIG00000021147, ENSONIG00000027210, ENSONIG00000027562,…	si:rp71-79p20.2, zbtb46, uckl1b, si:dkey-256k13.2, prpf6, aar2, EMILIN3, slc9a8, rnf114, zgc:158828, rab5if, plcg1, top1, GGT7, snai1b, samhd1, MAFB, b4galt5, ncoa6, spata2, opn7b, zhx3, samd10b	16.128	71.455	31.682	34.398	31.099	3.952	27.905	4.924	10.514	6.776
TRINITY_DN14726_c0_g3	ENSONIG00000012182	PLCB2	50.509	70.829	63.943	65.13	79.757	14.2	31.824	7.74	12.785	8.353
TRINITY_DN14174_c0_g1	ENSONIG00000016552	nfatc2a	7.995	14.338	6.466	7.668	8.32	19.181	27.38	22.602	14.409	51.585
TRINITY_DN50614_c0_g1	ENSONIG00000020265	rybpb	4.916	2.807	0	2.5	4.221	0	0	0	0	0
TRINITY_DN69459_c0_g1	NA	NA	0	5.436	9.133	10.913	0	0	0	0	0	0
TRINITY_DN14251_c5_g1	ENSONIG00000000475, ENSONIG00000034839	ECM2, cenpp	6.392	9.041	7.862	4.971	6.657	13.279	15.035	19.851	12.156	22.286
TRINITY_DN5769_c0_g1	NA	NA	2.142	6.421	5.418	10.855	3.684	0	0	0	2.217	0
TRINITY_DN14867_c0_g5	ENSONIG00000015561, ENSONIG00000041022	mmp14b, SDC3	52.419	63.649	47.723	67.388	71.313	117.066	100.018	133.049	117.819	199.181
TRINITY_DN12816_c0_g1	ENSONIG00000010951, ENSONIG00000020501	piwil1, fzd10	14.894	15.295	18.694	18.15	17.797	3.857	5.739	9.575	6.268	4.286
TRINITY_DN13018_c1_g3	ENSONIG00000000734	ddx42	2.395	0	2.015	6.763	2.057	0	0	0	0	0
TRINITY_DN40076_c0_g1	ENSONIG00000017819	NA	0	0	0	0	0	5.132	0	6.525	2.033	3.972
TRINITY_DN67343_c0_g1	ENSONIG00000011426	apaf1	2.412	2.714	1.018	2.438	2.086	0	0	0	0	0
TRINITY_DN32399_c0_g1	NA	NA	3.194	7.192	2.694	0	2.738	0	0	0	0	0
TRINITY_DN22039_c0_g1	ENSONIG00000008286	slc17a6a	1.734	2.603	1.468	5.27	1.498	0	0	0	0	0
TRINITY_DN3936_c0_g1	ENSONIG00000037886	si:ch73-86n18.1	0	0.969	0	3.923	0	8.042	1.743	1.074	6.665	108.608
TRINITY_DN15778_c0_g9	ENSONIG00000004372	fn1a	14.005	40.787	29.16	30.75	40.742	107.51	109.535	110.983	161.299	287.054
TRINITY_DN15540_c0_g7	NA	NA	26.116	30.55	20.913	14.591	25.536	49.937	47.293	65.461	52.248	86.72
TRINITY_DN15190_c1_g3	ENSONIG00000008904, ENSONIG00000033484, ENSONIG00000036157, ENSONIG00000036257, ENSONIG00000039141, ENSONIG00000042470	si:ch211-106h4.9	21.458	16.684	13.803	10.321	18.793	8.911	9.086	4.73	6.36	7.097
TRINITY_DN12415_c0_g1	ENSONIG00000037666	NA	29.137	40.629	25.425	81.951	33.294	4.998	12.626	1.503	12.788	6.864
TRINITY_DN13314_c0_g6	ENSONIG00000013332	syne1a	2.363	7.736	3.854	4.829	3.544	11.335	7.365	13.535	10.608	12.846
TRINITY_DN16304_c1_g5	ENSONIG00000007031	NA	3.699	4.28	0	3.748	1.596	0	0	0	0	0
TRINITY_DN48841_c0_g1	ENSONIG00000004261	NA	0	2.229	5.005	5.998	12.75	0	0	0	0	0
TRINITY_DN14829_c1_g3	ENSONIG00000000955, ENSONIG00000000969	crip2, mta1	2.383	2.978	4.481	1.754	1.699	18.358	11.132	13.614	8.381	25.594
TRINITY_DN13951_c0_g1	ENSONIG00000016884	nt5dc2	162.583	120.051	48.511	273.11	404.724	25.006	23.166	26.659	71.768	90.559
TRINITY_DN15814_c1_g6	ENSONIG00000016159, ENSONIG00000016162	NA, cnot11	1.418	2.431	1.669	2.024	2.328	10.022	7.318	7.601	6.366	17.686
TRINITY_DN14471_c0_g1	ENSONIG00000013661, ENSONIG00000021113, ENSONIG00000032190, ENSONIG00000033069, ENSONIG00000035578	fhl3, pou3f1, rragc, utp11	2.883	0	2.428	5.827	9.905	0	0	0	0	0
TRINITY_DN16265_c1_g2	ENSONIG00000000277	NA	178.749	100.459	31.987	78.046	99.171	484.081	519.857	160.21	387.028	614.288
TRINITY_DN15231_c1_g2	ENSONIG00000017169	ern1	33.074	39.332	23.784	48.959	45.206	11.639	15.066	19.759	23.684	14.144
TRINITY_DN15256_c1_g2	ENSONIG00000006353, ENSONIG00000006356, ENSONIG00000006375, ENSONIG00000009522, ENSONIG00000037566, ENSONIG00000038984, ENSONIG00000041028	dnajb6a, exoc3, agap3	17.934	27.779	27.257	21.353	27.47	6.142	14.301	3.135	8.969	4.844
TRINITY_DN14888_c0_g10	ENSONIG00000006828	eya2	14.515	9.058	5.322	9.984	9.304	3.89	2.877	2.274	3.874	4.449
TRINITY_DN60432_c0_g1	ENSONIG00000031382	si:ch211-256m1.8	0	0.799	0	0	0	1.414	5.729	2.646	3.292	12.107
TRINITY_DN561_c0_g1	ENSONIG00000020245	phactr3b	0	1.372	2.278	2.747	3.522	4.919	7.64	7.456	8.087	15.526
TRINITY_DN15208_c1_g1	ENSONIG00000035155	cbln4	2.767	4.148	0	5.595	4.764	0	0	0	0	0
TRINITY_DN14189_c0_g5	ENSONIG00000000375	NA	36.2	18.444	24.569	24.436	22.879	7.53	10.732	11.057	5.738	15.234
TRINITY_DN15209_c0_g5	ENSONIG00000005146	NA	7.815	4.564	3.743	2.943	4.524	5.648	5.313	32.063	4.62	66.603
TRINITY_DN15583_c0_g2	ENSONIG00000017863, ENSONIG00000017866, ENSONIG00000017867, ENSONIG00000035305, ENSONIG00000038823	zgc:66447, SLC25A53, prps1b, frmpd3	9.683	13.211	13.171	12.787	13.007	4.995	6.004	6.392	4.945	4.593
TRINITY_DN58124_c0_g1	NA	NA	3.488	0	2.943	3.521	2.984	0	0	0	0	0
TRINITY_DN13257_c1_g2	ENSONIG00000015851, ENSONIG00000020656, ENSONIG00000027531	micu2, irf2bp1, DCX	34.03	66.543	63.455	80.4	71.55	22.059	29.162	23.872	33.231	32.757
TRINITY_DN15187_c0_g12	ENSONIG00000006377	ca2	27.362	42.697	29.054	41.337	38.151	4.782	17.731	4.154	7.564	6.181
TRINITY_DN15998_c1_g2	ENSONIG00000009751	LAMA3	144.677	111.525	47.1	65.339	82.94	358.155	398.613	124.59	261.737	432.299
TRINITY_DN39973_c0_g1	ENSONIG00000000104	NA	3.488	5.253	2.943	3.521	0	0	0	0	0	0
TRINITY_DN16364_c0_g11	NA	NA	0.889	1.735	1.469	1.601	1.365	4.335	3.334	3.455	7.15	14.315
TRINITY_DN14653_c1_g5	NA	NA	1.387	1.135	0.685	1.643	1.408	11.103	9.785	3.929	12.991	13.236
TRINITY_DN13376_c0_g3	ENSONIG00000006047, ENSONIG00000006051	fxyd6, tmprss13b	66.195	51.622	35.326	27.245	44.746	18.978	17.761	10.273	24.287	24.178
TRINITY_DN11176_c0_g1	ENSONIG00000013664	tnfaip6	19.007	11.736	7.654	9.876	15.578	47.056	36.27	28.8	35.654	46.327
TRINITY_DN13548_c1_g9	NA	NA	7.509	17.457	14.459	20.121	23.994	2.293	4.351	4.715	2.497	3.156
TRINITY_DN12586_c0_g1	ENSONIG00000021237	prr15lb	14.126	17.116	18.166	12.853	18.314	3.595	8.905	3.102	4.891	3.463
TRINITY_DN15823_c0_g3	ENSONIG00000004707	colgalt2	15.385	12.232	18.652	14.096	19.581	37.424	28.94	47.592	23.773	58.68
TRINITY_DN12912_c0_g1	ENSONIG00000008377	p4ha2	12.596	14.381	12.709	15.148	13.255	24.589	24.304	27.245	34.534	33.624
TRINITY_DN22291_c0_g1	NA	NA	2.856	6.42	2.405	2.883	0	0	0	0	0	0
TRINITY_DN14992_c1_g1	ENSONIG00000002020, ENSONIG00000004526, ENSONIG00000004529, ENSONIG00000004534, ENSONIG00000004535, ENSONIG00000004540, ENSONIG00000007350, ENSONIG00000008899, ENSONIG00000010953, ENSONIG00000010955, ENSONIG00000021351, ENSONIG00000021352, ENSONIG00000021353, ENSONIG00000021354, ENSONIG00000021355, ENSONIG00000026635, ENSONIG00000027274, ENSONIG00000027437, ENSONIG00000027690, ENSONIG00000028007,…	NA, ighv6-1, ighv6-1, ighv11-2, ighv6-1	82.33	79.297	195.379	211.545	189.154	29.879	19.986	39.699	15.004	101.509
TRINITY_DN10535_c0_g1	NA	NA	3.553	1.954	4.046	1.629	4.038	12.729	9.723	15.64	7.938	25.559
TRINITY_DN58628_c0_g1	NA	NA	0	0.319	1.41	0	0.727	7.432	6.821	6.229	2.186	7.078
TRINITY_DN50373_c0_g1	ENSONIG00000028938	NA	3.299	0	0	6.658	8.495	0	0	0	0	0
TRINITY_DN15987_c0_g1	ENSONIG00000002131	olfml2ba	13.157	18.901	20.372	14.609	20.834	28.083	26.791	45.889	26.809	74.815
TRINITY_DN14987_c0_g3	ENSONIG00000014607	dlc1	12.513	10.135	7.449	7.95	7.264	24.454	21.105	15.64	13.281	26.738
TRINITY_DN13055_c0_g1	ENSONIG00000006587, ENSONIG00000027198, ENSONIG00000028384, ENSONIG00000029716, ENSONIG00000034451	NA	16.713	20.812	18.159	12.173	18.216	2.61	12.243	2.72	3.413	1.344
TRINITY_DN21238_c0_g1	NA	NA	0	0	0	0	0	4.677	2.407	0	1.848	7.261
TRINITY_DN15687_c0_g3	ENSONIG00000016963	NA	3.583	2.343	2.648	3.396	2.972	5.854	4.671	8.747	10.697	9.8
TRINITY_DN13587_c0_g4	NA	NA	8.61	6.478	3.008	7.227	10.519	2.886	1.928	1.773	0.741	0.747
TRINITY_DN29429_c0_g1	ENSONIG00000001503	nagpa	0	1.833	4.136	2.478	6.332	0	0	0	0	0
TRINITY_DN15986_c2_g2	ENSONIG00000004636, ENSONIG00000020232, ENSONIG00000020233, ENSONIG00000020234, ENSONIG00000020235, ENSONIG00000020236, ENSONIG00000020238, ENSONIG00000020239, ENSONIG00000020241, ENSONIG00000020242, ENSONIG00000020243, ENSONIG00000020245, ENSONIG00000020247, ENSONIG00000020248, ENSONIG00000020250, ENSONIG00000020251, ENSONIG00000020252, ENSONIG00000020253, ENSONIG00000020254, ENSONIG00000021067,…	NA, etnk2, sox13, wnt4, zgc:175088, txnrd3, CHST13, SLC41A3, phactr3b, acot8, ift52, mybl2b, rpn2, CDK5RAP1, svbp, snrpe, ppp1r3db	192.324	164.301	47.064	176.457	184.622	402.771	454.333	100.991	596.933	1108.07
TRINITY_DN15627_c1_g10	ENSONIG00000002170	thbs3a	7.099	9.9	12.963	6.604	12.383	38.798	21.494	71.321	32.423	42.34
TRINITY_DN12270_c0_g1	ENSONIG00000007849	arhgef40	1.774	2.721	1.792	2.577	3.019	5.247	3.883	8.647	5.815	11.973
TRINITY_DN30696_c0_g1	ENSONIG00000020245	phactr3b	1.017	1.528	0.858	2.053	4.395	5.414	4.106	5.057	10.502	11.591
TRINITY_DN70951_c0_g1	ENSONIG00000002828	tox3	7.053	0	8.929	0	3.022	0	0	0	0	0
TRINITY_DN67014_c0_g1	ENSONIG00000016936	fam83fb	0	5.135	2.873	10.326	0	0	0	0	0	0
TRINITY_DN13587_c0_g1	ENSONIG00000012332	NA	63.778	41.551	37.41	33.999	61.895	23.762	23.342	10.324	15.318	8.61
TRINITY_DN15857_c0_g15	ENSONIG00000010301	wfdc1	7.882	10.39	5.845	3.938	3.836	19.38	22.6	15.272	19.492	32.613
TRINITY_DN13402_c0_g1	ENSONIG00000000235, ENSONIG00000000302, ENSONIG00000000303, ENSONIG00000027611, ENSONIG00000028634, ENSONIG00000029502, ENSONIG00000030986, ENSONIG00000031038, ENSONIG00000031372, ENSONIG00000033317, ENSONIG00000035054, ENSONIG00000037630, ENSONIG00000039371	NA	1.49	1.448	2.728	0.607	1.569	4.654	5.821	8.338	5.647	10.095
TRINITY_DN46166_c0_g1	ENSONIG00000005544, ENSONIG00000037163	veph1, PTX3	0	0	0	0	0	1.514	0	10.415	1.178	5.9
TRINITY_DN13978_c2_g2	ENSONIG00000020989, ENSONIG00000038598	si:dkeyp-66d1.7, si:dkeyp-66d1.7	10.619	26.888	13.956	15.211	23.396	40.404	54.307	65.606	106.725	137.546
TRINITY_DN64205_c0_g1	NA	NA	0.304	0.456	1.509	0.912	0.779	3.433	3.957	4.442	4.069	8.877
TRINITY_DN12806_c0_g1	ENSONIG00000008059, ENSONIG00000008064, ENSONIG00000008070, ENSONIG00000008075, ENSONIG00000008081, ENSONIG00000008088, ENSONIG00000008092, ENSONIG00000008098, ENSONIG00000008107, ENSONIG00000008110, ENSONIG00000008115, ENSONIG00000008125, ENSONIG00000008126, ENSONIG00000008128, ENSONIG00000008160, ENSONIG00000008163, ENSONIG00000008172, ENSONIG00000008175, ENSONIG00000008184, ENSONIG00000008189,…	NA, zgc:63569, GCDH, farsa, ilf3b, ptger1b, pglyrp6, mcoln1b, pkn1b, si:ch211-106h11.3, txn2, myh9b, slc25a38a, rpsa, ubn2b, hook2, rtbdn, mast1b, smarca4a, ldlra, kri1, spc24, si:dkeyp-69e1.8, hmgxb4a, ankrd54, foxred2, mcm5, gcat, tom1, pik3r6b, ntn1b, mchr1b, kpna2, smurf2, ddx5, evplb, MYH10, ddx47, wbp11, TRAPPC5, nfil3-6, junbb, s1pr5a, usp43b, ppp1cab, si:ch211-194b1.1, DDX39A, hmox1a, grb…	59.572	40.841	44.428	24.699	26.485	15.379	11.823	12.436	22.977	12.626
TRINITY_DN13280_c3_g8	ENSONIG00000005544, ENSONIG00000037163	veph1, PTX3	24.074	16.825	24.233	11.016	21.725	66.071	63.994	49.648	61.417	102.695
TRINITY_DN26513_c0_g1	NA	NA	0	1.099	0	0	0	3.863	3.952	4.875	3.031	4.506
TRINITY_DN16360_c0_g21	ENSONIG00000003709	si:ch211-243g18.2	18.662	17.872	20.17	19.747	18.984	4.547	9.494	3.475	3.61	2.536
TRINITY_DN47216_c0_g1	NA	NA	7.053	0	2.976	7.112	3.022	0	0	0	0	0
TRINITY_DN70395_c0_g1	ENSONIG00000004608	thop1	5.818	0	2.451	2.942	2.499	0	0	0	0	0
TRINITY_DN15689_c2_g13	NA	NA	4.912	7.377	5.265	5.787	7.409	1.562	3.097	1.174	1.788	1.811
TRINITY_DN15436_c0_g2	ENSONIG00000002411, ENSONIG00000002415, ENSONIG00000002419, ENSONIG00000002423, ENSONIG00000002428, ENSONIG00000031917, ENSONIG00000039200, ENSONIG00000040836	HCN2, bsg, RNF126, cbarpb, atp5f1d, fstl3, midn	53.873	30.458	23.392	41.331	23.846	110.019	93.592	58.045	109.559	103.872
TRINITY_DN10799_c0_g1	ENSONIG00000019663	clec3bb	76.438	1.231	3.894	1.64	3.672	0.277	1.921	0.996	1.056	3.426
TRINITY_DN12134_c0_g1	ENSONIG00000040685	fam167b	12.164	23.984	18.267	38.389	20.758	3.451	8.557	11.688	11.196	3.334
TRINITY_DN13876_c0_g4	ENSONIG00000019612	fbln5	14.005	12.706	14.39	14.867	15.547	22.722	24.18	28.246	28.254	57.826
TRINITY_DN47182_c0_g1	ENSONIG00000008136	foxa2	13.273	10.956	15.683	6.724	11.498	3.511	3.581	2.208	2.74	1.365
TRINITY_DN16045_c2_g8	ENSONIG00000001139	NA	1.902	2.448	2.924	1.088	1.857	3.673	6.187	12.354	4.482	22.704
TRINITY_DN16280_c3_g3	ENSONIG00000008941, ENSONIG00000009017, ENSONIG00000009041, ENSONIG00000009043, ENSONIG00000037349, ENSONIG00000039119, ENSONIG00000039544	NA, xdh, tspan7b, mid1ip1b	155.013	134.814	100.186	55.754	104.158	72.693	53.305	38.476	45.417	41.344
TRINITY_DN11356_c0_g2	ENSONIG00000036456	smpx	23.756	24.553	19.295	25.406	26.265	8.994	13.979	2.335	5.883	4.237
TRINITY_DN14438_c0_g11	ENSONIG00000019287	prelp	41.412	31.055	33.079	19.195	36.054	104.95	64.462	77.789	74.41	146.08
TRINITY_DN14976_c0_g5	ENSONIG00000013488, ENSONIG00000013490, ENSONIG00000029538	NA, spaca4l	29.013	22.172	19.086	20.976	17.406	9.408	12.435	4.138	8.096	10.465
TRINITY_DN10057_c0_g1	ENSONIG00000001536, ENSONIG00000036736	S100P	11.796	14.329	14.212	15.96	9.471	7.579	6.725	2.327	3.62	3.678
TRINITY_DN14538_c3_g9	ENSONIG00000005202	klhl4	3.552	2.302	3.198	2.583	2.203	9.403	4.755	10.056	5.658	17.554
TRINITY_DN14911_c1_g2	ENSONIG00000011326	NA	27.216	21.977	21.519	24.297	32.342	5.197	10.631	4.841	5.499	2.676
TRINITY_DN30792_c0_g1	NA	NA	0	3.99	2.247	2.693	6.884	0	0	0	0	0
TRINITY_DN820_c0_g1	ENSONIG00000010018, ENSONIG00000010019, ENSONIG00000010020, ENSONIG00000010022, ENSONIG00000010026	si:dkey-76k16.5, cst3, ephx5, mad2l1bp	0	6.964	2.61	3.123	5.305	0	0	0	0	0
TRINITY_DN9786_c0_g2	ENSONIG00000002014	tas1r1	3.51	3.522	2.444	4.706	3.019	0	0	0	0.604	0
TRINITY_DN16146_c0_g7	NA	NA	17.49	7.298	8.071	14.277	12.744	48.997	55.114	32.669	42.416	70.003
TRINITY_DN2039_c0_g1	ENSONIG00000016570	plekhg5b	1.319	0.496	0.552	1.327	0.568	6.197	4.775	2.951	9.127	7.062
TRINITY_DN27438_c0_g1	NA	NA	0	0.174	0.766	0	0.396	2.507	4.032	7.7	1.671	10.406
TRINITY_DN14750_c2_g2	ENSONIG00000012778	dbpb	15.306	15.857	15.247	20.112	20.073	7.174	7.61	9.131	10.581	4.969
TRINITY_DN5685_c0_g1	NA	NA	4.939	7.416	4.494	4.202	5.694	1.002	0.661	0.2	1.527	1.548
TRINITY_DN16290_c1_g2	ENSONIG00000000529, ENSONIG00000005287, ENSONIG00000027748, ENSONIG00000029960, ENSONIG00000032350	ap4b1	29.625	29.378	20.525	26.599	22.965	4.68	6.458	15.898	11.459	16.507
TRINITY_DN14427_c1_g10	ENSONIG00000008335	mgp	26.102	18.935	30.268	24.888	20.978	72.701	37.079	127.664	101.954	100.518
TRINITY_DN853_c0_g1	NA	NA	3.557	3.677	4.809	4.015	4.957	9.59	8.348	11.258	5.961	18.555
TRINITY_DN46098_c0_g1	ENSONIG00000014857	nol4lb	1.611	3.625	2.724	4.903	5.562	0	0	0	0	0
TRINITY_DN12922_c0_g1	NA	NA	37.779	22.29	13.164	14.937	14.782	77.891	75.781	24.794	49.522	61.952
TRINITY_DN15366_c0_g10	NA	NA	41.063	37.855	22.243	13.999	30.602	1.746	8.842	3.835	12.549	14.444
TRINITY_DN12771_c0_g1	ENSONIG00000018909	MFAP2	36.007	57.165	64.694	33.297	58.16	108.08	91.549	155.94	92.622	296.9
TRINITY_DN14250_c0_g3	ENSONIG00000033926	NA	23.553	26.328	18.544	16.781	24.779	4.013	3.213	7.275	7.914	10.304
TRINITY_DN14332_c0_g4	ENSONIG00000006375	NA	7.628	7.307	19.627	10.873	14.388	0.815	6.856	4.569	1.312	1.352
TRINITY_DN64212_c0_g1	ENSONIG00000011286	RPL7A	0	0	0	0	0	0	2.293	4.243	1.759	6.93
TRINITY_DN10065_c0_g1	ENSONIG00000020665	adrb1	0.45	0.253	0.278	0.9	0.479	4.881	4.819	4.361	3.247	2.942
TRINITY_DN51976_c0_g1	ENSONIG00000036681	map2k5	1.876	1.408	1.588	5.703	3.241	0	0	0	0	0
TRINITY_DN35901_c0_g1	ENSONIG00000031382	si:ch211-256m1.8	0	1.583	0.749	0	0.257	3.256	4.438	6.609	0.932	14.153
TRINITY_DN13479_c0_g2	ENSONIG00000019327	ccdc3b	25.151	35.384	31.89	24.864	28.449	54.751	47.04	89.998	52.01	100.391
TRINITY_DN46348_c0_g1	ENSONIG00000004297	slc6a7	5.592	0	7.063	2.825	2.405	0	0	0	0	0
TRINITY_DN7994_c0_g1	NA	NA	2.206	0.883	2.184	0.882	1.88	5.777	4.134	4.993	4.699	10.455
TRINITY_DN22656_c0_g1	ENSONIG00000016774	cables2a	2.997	4.507	2.529	0	2.574	0	0	0	0	0
TRINITY_DN37279_c0_g1	NA	NA	0	0	0	0	0	1.544	1.568	1.933	1.202	7.215
TRINITY_DN61699_c0_g1	ENSONIG00000010600	spg11	0	2.397	2.694	6.451	5.475	0	0	0	0	0
TRINITY_DN13209_c0_g2	ENSONIG00000035292	opn3	366.233	216.147	184.58	222.225	286.047	102.7	67.546	48.796	100.008	189.742
TRINITY_DN13572_c2_g8	ENSONIG00000021343	cx43.4	11.551	13.127	12.28	11.883	14.456	37.052	38.06	59.313	32.775	90.967
TRINITY_DN38382_c0_g1	ENSONIG00000009757	ppfia3	1.769	1.33	4.497	0	6.115	0	0	0	0	0
TRINITY_DN70618_c0_g1	ENSONIG00000000692	syne1b	0	5.555	6.259	3.748	1.596	0	0	0	0	0
TRINITY_DN16000_c1_g6	ENSONIG00000014588	pdhx	2.968	2.229	5.005	0	5.1	0	0	0	0	0
TRINITY_DN13793_c1_g6	ENSONIG00000018617	dapk3	16.829	16.35	9.45	13.32	20.894	33.977	36.589	16.312	30.361	64.579
TRINITY_DN18679_c0_g1	ENSONIG00000032997	plppr5b	2.177	1.634	2.755	2.197	1.882	0	0	0	0	0
TRINITY_DN9854_c0_g1	ENSONIG00000001180	arhgef33	1.172	0.967	0.676	1.522	0.998	5.875	5.018	4.542	2.898	7.351
TRINITY_DN16253_c0_g5	ENSONIG00000017187	FBLN2	3.172	3.257	4.656	3.11	0.834	8.308	12.454	8.591	7.656	13.533
TRINITY_DN59650_c0_g1	NA	NA	0	0	0	0	0	3.058	3.105	2.87	3.569	1.191
TRINITY_DN15716_c1_g2	NA	NA	0	0	0	0	0	4.281	4.421	5.475	0	3.272
TRINITY_DN53890_c0_g1	NA	NA	3.334	2.509	5.625	0	2.86	0	0	0	0	0
TRINITY_DN14501_c0_g2	ENSONIG00000006900	serpine1	22.691	27.298	23.419	17.496	12.84	131.407	118.499	224.204	118.822	171.776
TRINITY_DN59475_c0_g1	ENSONIG00000035251	fam107b	0	0	0	0	0	3.821	3.956	2.446	6.09	0
TRINITY_DN14015_c0_g2	ENSONIG00000008605, ENSONIG00000037127	NA	14.204	12.982	11.809	11.038	14.5	8.061	4.804	1.714	4.462	2.668
TRINITY_DN47064_c0_g1	ENSONIG00000013272	dtx2	3.608	0	3.044	3.638	3.086	0	0	0	0	0
TRINITY_DN14675_c2_g4	ENSONIG00000032443	NA	3.433	3.279	2.961	2.964	4.257	7.186	8.18	9.22	6.755	10.603
TRINITY_DN35072_c0_g1	ENSONIG00000040974	NA	0	0	0	0	0	3.086	0	3.935	2.452	4.749
TRINITY_DN40056_c0_g1	ENSONIG00000011373	vcanb	0	0	0	0	0	0	0	11.421	0	17.079
TRINITY_DN11331_c0_g1	ENSONIG00000032547	NA	10.961	9.52	7.669	5.548	9.211	3.382	4.299	2.355	2.811	0.743
TRINITY_DN11783_c0_g1	ENSONIG00000042733	rab40b	4.623	3.818	2.904	3.103	3.878	14.597	9.578	11.952	8.219	28.041
TRINITY_DN15105_c1_g6	ENSONIG00000009732, ENSONIG00000012916	COL21A1, gapdh	7.173	7.65	8.207	3.743	7.687	46.467	34.277	59.427	29.37	110.184
TRINITY_DN15264_c1_g2	ENSONIG00000006692, ENSONIG00000009152, ENSONIG00000009155, ENSONIG00000009157, ENSONIG00000009159, ENSONIG00000009163, ENSONIG00000009166, ENSONIG00000009168, ENSONIG00000009175, ENSONIG00000013147, ENSONIG00000013151, ENSONIG00000013156, ENSONIG00000013158, ENSONIG00000013162, ENSONIG00000013164, ENSONIG00000013166, ENSONIG00000013169, ENSONIG00000013171, ENSONIG00000013173, ENSONIG00000013174,…	efhd1, slc18a2, pdzd8, exo1, ncapd3, cdk1, CTU2, cyp17, nt5c2a, piezo1, pcca, si:dkey-191g9.5, galm, hells, cep68, tlx1, slc2a15a, fgf8a, fbxw4, sdhaf4, kcnk18, rnf166, yipf4, borcs7, chchd1, vps8, rab1ab	94.322	124.015	121.089	107.982	129.284	31.222	57.501	15.249	24.441	18.086
TRINITY_DN12776_c0_g1	ENSONIG00000021104	gpr1	2.534	3.213	5.151	3.586	3.315	9.639	7.752	12.617	16.936	16.58
TRINITY_DN14159_c1_g1	ENSONIG00000038044	NA	0	5.192	11.633	3.481	5.898	0	0	0	0	0
TRINITY_DN10119_c0_g1	NA	NA	19.717	16.439	29.35	16.601	13.28	3.586	10.728	2.62	6.599	5.003
TRINITY_DN13728_c1_g2	ENSONIG00000041872	NA	3.608	5.436	3.044	0	3.086	0	0	0	0	0
TRINITY_DN46704_c0_g1	ENSONIG00000020265	rybpb	3.405	0.64	2.864	1.716	2.942	0	0	0	0	0
TRINITY_DN12462_c0_g1	ENSONIG00000035066	NA	10.338	10.728	7.96	7.864	7.668	4.612	2.93	1.201	3.53	2.393
TRINITY_DN14348_c0_g2	ENSONIG00000017819	NA	4.216	5.837	8.45	5.929	5.803	13.591	9.867	24.163	14.185	38.47
TRINITY_DN13912_c0_g3	ENSONIG00000015770	NA	4.665	3.804	2.629	7.907	5.167	17.912	6.887	3.903	20.115	29.87
TRINITY_DN16183_c0_g5	ENSONIG00000037957	gna14a	79.627	85.011	79.565	70.678	82.349	22.066	47.118	9.678	19.079	13.083
TRINITY_DN14708_c0_g3	ENSONIG00000012500, ENSONIG00000012503, ENSONIG00000039262, ENSONIG00000039751, ENSONIG00000041068	NA	24.905	24.265	28.947	28.227	30.778	36.039	33.154	73.334	37.755	223.69
TRINITY_DN14964_c0_g1	ENSONIG00000005981	mical2a	18.886	25.19	21.805	18.492	27.867	12.387	12.157	4.415	6.149	9.229
TRINITY_DN13660_c0_g2	ENSONIG00000015285, ENSONIG00000033357	NA	14.149	12.639	13.11	16.815	19.127	6.399	6.214	6.207	3.753	6.157
TRINITY_DN14238_c0_g3	ENSONIG00000008311	NA	14.914	17.808	13.968	0.228	8.289	0.206	0.305	0.245	0.395	0.716
TRINITY_DN14505_c0_g8	ENSONIG00000038777	NA	10.711	12.842	10.836	10.855	9.211	2.788	5.766	1.778	2.217	2.157
TRINITY_DN12938_c0_g1	ENSONIG00000020226, ENSONIG00000031245	si:ch73-199g24.2	57.636	78.327	57.087	104.076	60.325	36.86	28.918	14.18	31.744	18.172
TRINITY_DN9413_c0_g1	ENSONIG00000030384	mturn	1.825	2.267	2.339	2.455	2.416	6.953	4.044	7.006	5.059	10.457
TRINITY_DN18640_c0_g1	ENSONIG00000005122	RAB38	0.517	0.389	0.431	0.52	0	9.05	5.552	5.083	3.736	13.488
TRINITY_DN59962_c0_g1	ENSONIG00000041589	NA	0	4.627	3.471	10.422	3.544	0	0	0	0	0
TRINITY_DN15938_c0_g2	ENSONIG00000019617	plek2	44.717	25.025	11.17	25.06	35.688	61.332	65.078	21.246	95.347	144.892
TRINITY_DN12008_c0_g1	ENSONIG00000005144	tyr	2.105	0.996	0.48	1.552	3.309	7.625	5.303	4.505	7.457	8.713
TRINITY_DN16100_c0_g2	ENSONIG00000039068	st3gal4	10.226	5.213	6.122	5.534	4.924	18.864	11.989	14.441	9.976	23.776
TRINITY_DN14564_c0_g3	ENSONIG00000041620	ddit3	24.636	19.402	21.869	14.557	11.612	48.342	32.339	51.368	26.416	31.411
TRINITY_DN14738_c0_g3	ENSONIG00000017770	gstr	42.697	34.43	48.232	102.808	53.742	4.239	3.441	3.253	6.533	4.737
TRINITY_DN15896_c0_g10	NA	NA	2.709	3.522	1.943	2.388	3.256	10.265	9.808	9.848	7.636	10.585
TRINITY_DN15584_c0_g2	ENSONIG00000034155	NA	63.651	61.747	55.056	41.709	76.716	23.831	26.125	11.442	25.408	30.711
TRINITY_DN69320_c0_g1	NA	NA	3.982	4.98	1.12	1.345	1.15	0	0	0	0	0
TRINITY_DN6378_c0_g1	ENSONIG00000017268	NA	1.284	3.853	1.084	1.3	3.337	0	0	0	0	0
TRINITY_DN20106_c0_g1	ENSONIG00000016787	tmem168a	2.272	1.701	5.737	2.299	3.9	0	0	0	0	0
TRINITY_DN10700_c0_g1	ENSONIG00000011415	NA	9.983	9.591	10.938	4.258	8.92	18.148	12.871	25.861	23.085	47.991
TRINITY_DN16367_c1_g14	NA	NA	10.436	9.54	3.559	14.624	15.736	21.782	26.164	19.084	33.745	33.362
TRINITY_DN29330_c0_g1	ENSONIG00000007759	hif1al	2.763	2.073	1.166	2.8	4.782	0	0	0	0	0
TRINITY_DN10002_c1_g1	NA	NA	2.856	2.14	2.405	2.883	2.451	0	0	0	0	0
TRINITY_DN31146_c0_g1	ENSONIG00000001441, ENSONIG00000039404	rhbdf1a, HBE1	0	0	0	0	0	1.718	1.752	3.239	1.34	1.336
TRINITY_DN16068_c0_g1	ENSONIG00000012326, ENSONIG00000027649, ENSONIG00000035883, ENSONIG00000042148	NA	157.522	211.696	168.289	139.871	206.195	72.508	87.044	59.395	76.396	83.933
TRINITY_DN14653_c1_g2	ENSONIG00000032668	TPM1	43.846	69.632	84.015	90.862	81.176	31.58	32.034	27.598	29.883	30.353
TRINITY_DN12814_c0_g1	ENSONIG00000014449, ENSONIG00000031633, ENSONIG00000034144	msh3	22.22	23.066	20.581	25.486	25.967	8.97	12.979	5.368	9.087	4.573
TRINITY_DN41115_c0_g1	ENSONIG00000003240	ptpdc1a	0	0	0	0	0	4.682	4.827	2.985	3.725	0
TRINITY_DN16341_c0_g4	ENSONIG00000005224	chrdl2	2.117	3.126	4.409	5.198	4.69	10.293	10.306	13.72	9.125	29.913
TRINITY_DN15019_c4_g3	ENSONIG00000029296, ENSONIG00000029705	NA	218.279	209.144	132.519	79.84	178.82	41.029	56.718	28.602	66.828	91.195
TRINITY_DN13519_c1_g1	ENSONIG00000004092, ENSONIG00000014822, ENSONIG00000014824, ENSONIG00000014826, ENSONIG00000031802, ENSONIG00000033254, ENSONIG00000033551, ENSONIG00000038008	NA	37.512	43.294	26.895	24.404	38.304	11.778	12.337	4.612	12.337	8.466
TRINITY_DN10480_c0_g2	ENSONIG00000003659, ENSONIG00000040637	cul2	4.074	3.218	2.291	5.504	4.092	11.934	12.665	4.519	18.225	13.95
TRINITY_DN13561_c0_g5	ENSONIG00000002793	mmp2	82.913	116.019	87.178	95.86	133.693	167.096	159.285	282.606	213.728	475.131
TRINITY_DN63162_c0_g1	ENSONIG00000006878	neurod1	3.287	2.467	1.389	1.669	1.418	0	0	0	0	0
TRINITY_DN11222_c0_g1	ENSONIG00000012584, ENSONIG00000012587	NA	1.457	3.599	1.089	3.433	2.24	10.119	4.592	2.106	28.436	60.891
TRINITY_DN13853_c4_g1	ENSONIG00000013019, ENSONIG00000033246	NA	13.847	15.242	15.242	29.364	18.508	5.532	11.926	7.794	7.425	8.535
TRINITY_DN14003_c1_g3	ENSONIG00000012152	adamts1	5.981	4.787	8.249	5.095	5.752	18.129	12.682	11.713	18.364	38.78
TRINITY_DN15469_c0_g2	ENSONIG00000001646, ENSONIG00000001647, ENSONIG00000008003, ENSONIG00000012428, ENSONIG00000012505, ENSONIG00000016728, ENSONIG00000021406, ENSONIG00000030375, ENSONIG00000031086, ENSONIG00000033493, ENSONIG00000034493, ENSONIG00000036558, ENSONIG00000036861, ENSONIG00000036946, ENSONIG00000037878, ENSONIG00000038525, ENSONIG00000038914, ENSONIG00000039424, ENSONIG00000039526, ENSONIG00000039884,…	NA, stard10, CLDN8	23.694	35.19	26.544	30.498	29.96	15.659	20.249	8.444	12.681	11.699
TRINITY_DN11600_c0_g1	NA	NA	14.762	22.342	14.841	20.497	22.284	4.973	7.327	6.284	4.705	13.105
TRINITY_DN41058_c0_g1	NA	NA	0.962	0	0	0	0.831	5.126	5.175	3.983	3.972	14.965
TRINITY_DN31636_c0_g1	NA	NA	0	0	0	0	0	0	0	7.421	1.848	12.706
TRINITY_DN15134_c0_g5	ENSONIG00000010802, ENSONIG00000010805	si:ch1073-459j12.1, pold2	30.41	43.701	36.901	33.053	44.618	70.467	59.936	125.292	108.193	158.789
TRINITY_DN11654_c0_g1	ENSONIG00000040165	srpx2	5.752	10.358	6.553	5.459	7.346	18.713	16.802	29.238	28.052	58.745
TRINITY_DN14423_c1_g6	ENSONIG00000015740, ENSONIG00000036760, ENSONIG00000040416	rfx6, si:dkeyp-93d12.1	30.125	33.733	31.309	27.859	33.313	15.077	23.478	8.131	11.226	10.113
TRINITY_DN51326_c0_g1	ENSONIG00000009947	zgc:153615	0	0	0	0	0	4.193	0	10.713	0	3.206
TRINITY_DN16286_c1_g3	ENSONIG00000007828, ENSONIG00000007833, ENSONIG00000007838	COL6A3, cops8	155.144	266.602	340.444	276.463	326.521	428.518	461.684	1072.29	666.047	1641.16
TRINITY_DN7912_c0_g1	ENSONIG00000003156	pros1	0.729	1.763	1.802	1.862	1.587	5.935	3.47	9.739	4.676	8.477
TRINITY_DN16358_c0_g2	ENSONIG00000004748	ilk	4.421	6.536	4.931	4.548	4.985	13.037	11.832	15.126	12.327	26.101
TRINITY_DN13760_c0_g5	ENSONIG00000037957	gna14a	67.433	101.82	78.893	87.109	108.154	24.296	50.492	15.332	21.7	17.407
TRINITY_DN342_c0_g1	ENSONIG00000016109	slc22a7a	0.439	0.33	0.731	0	0	4.148	4.715	2.512	4.985	2.751
TRINITY_DN15686_c0_g4	ENSONIG00000003339	ANXA2	17.357	12.621	12.6	14.74	21.427	69.291	34.134	47.571	53.166	97.747
TRINITY_DN10420_c0_g1	ENSONIG00000018635	apoda.1	0.446	2.843	3.683	0	0.38	14.768	16.705	22.21	9.645	40.27
TRINITY_DN2617_c0_g1	NA	NA	0	1.646	0	2.222	0	2.859	5.907	1.822	13.63	17.686
TRINITY_DN15333_c1_g2	ENSONIG00000009988	NA	17.275	20.144	22.83	24.96	24.458	7.386	10.411	4.893	6.432	6.269
TRINITY_DN67875_c0_g1	ENSONIG00000017054, ENSONIG00000017061	NA, tbp	3.094	4.643	2.61	6.247	2.652	0	0	0	0	0
TRINITY_DN33139_c0_g1	ENSONIG00000013975	NA	0	0	0	0	0	2.933	3.025	3.738	2.329	6.791
TRINITY_DN15183_c2_g4	ENSONIG00000008270	sigirr	34.653	30.784	29.105	27.918	27.872	16.15	17.115	13.104	15.047	9.778
TRINITY_DN56450_c0_g1	ENSONIG00000005602	RPA1	1.225	3.676	2.067	4.953	2.119	0	0	0	0	0
TRINITY_DN13604_c2_g12	ENSONIG00000038520	glud1b	4.444	11.205	2.799	6.546	13.929	18.421	18.811	8.965	32.289	47.792
TRINITY_DN68439_c0_g1	ENSONIG00000007203	NA	0	0	2.105	0	0	6.495	3.356	4.154	12.905	14.978
TRINITY_DN13802_c0_g8	ENSONIG00000011911	slc38a4	113.443	78.388	58.216	84.339	39.408	290.632	193.872	142.532	203.218	166.863
TRINITY_DN12058_c0_g1	ENSONIG00000016924	NA	13.492	11.418	12.082	6.778	7.26	5.29	3.172	3.107	2.551	2.643
TRINITY_DN14091_c0_g1	ENSONIG00000017713, ENSONIG00000028286, ENSONIG00000031319	khsrp, rfx1b, jam2a	6.136	10.986	7.237	17.451	9.752	30.702	12.466	20.984	56.522	24.08
TRINITY_DN14871_c0_g10	NA	NA	0.95	2.855	1.601	3.833	1.642	0	0	0	0	0
TRINITY_DN15049_c0_g1	ENSONIG00000011175	arhgef28a	11.969	18.863	15.716	13.851	20.547	8.922	8.85	7.846	3.66	3.484
TRINITY_DN12260_c0_g1	ENSONIG00000008228	foxred2	8.734	8.124	10.529	7.539	5.673	17.462	12.947	30.182	19.698	23.03
TRINITY_DN68632_c0_g1	NA	NA	0	0	0	0	0	1.656	3.374	1.039	1.291	2.579
TRINITY_DN11865_c0_g1	ENSONIG00000013959	tescb	24.241	22.279	21.054	24.594	23.103	14.706	12.397	7.213	8.793	6.39
TRINITY_DN15152_c0_g1	ENSONIG00000020912	NA	108.44	27.251	30.775	21.381	17.653	300.536	134.446	106.171	105.394	132.024
TRINITY_DN13615_c0_g1	NA	NA	2.845	5.335	14.403	17.298	8.616	0	1.919	1.183	2.939	0
TRINITY_DN22642_c0_g1	ENSONIG00000011565	zgc:154054	2.643	3.953	4.45	0	2.275	0	0	0	0	0
TRINITY_DN20265_c0_g1	ENSONIG00000036460	hpca	0	0	0	0	0	3.896	4.033	2.494	0	2.987
TRINITY_DN35386_c0_g1	NA	NA	0	0	0	0	0	5.956	2.987	4.273	2.294	9.254
TRINITY_DN30663_c0_g1	ENSONIG00000016682	slc12a7a	8.388	2.094	2.354	2.825	0	0	0	0	0	0
TRINITY_DN9771_c0_g1	NA	NA	2.88	4.486	1.948	1.459	5.499	0	0	0	0	0
TRINITY_DN14424_c0_g6	ENSONIG00000031768	NA	3.376	6.094	6.214	6.113	6.523	16.066	12.858	17.243	15.209	35.491
TRINITY_DN13602_c1_g3	ENSONIG00000034263	NA	21.915	33.871	14.557	30.048	29.512	166.045	99.669	34.291	110.852	134.974
TRINITY_DN9926_c0_g1	ENSONIG00000033230	NA	1.541	2.091	1.329	1.832	1.311	3.284	3.926	5.797	6.274	9.592
TRINITY_DN14139_c0_g2	ENSONIG00000006129, ENSONIG00000020448	NA, RHOB	1.915	4.583	7.434	6.103	5.434	11.372	7.441	18.61	19.165	18.689
TRINITY_DN16251_c1_g3	ENSONIG00000021386	socs3	218.211	135.624	180.203	195.035	211.409	580.068	357.641	808.019	345.059	555.854
TRINITY_DN13864_c1_g4	ENSONIG00000006149	laynb	10.214	16.139	12.78	16.531	15.577	27.941	24.698	47.269	44.469	70.621
TRINITY_DN18517_c0_g1	ENSONIG00000021409	cxcr5	4.364	5.161	4.694	5.017	15.563	0	0.837	2.049	0	1.949
TRINITY_DN11541_c0_g1	ENSONIG00000040212	NA	0	1.684	2.866	0.57	0	7.176	8.965	18.151	3.586	21.891
TRINITY_DN13504_c1_g4	NA	NA	0	0	2.506	0	1.713	10.553	14.666	11.491	8.183	22.605
TRINITY_DN12454_c0_g1	ENSONIG00000020062, ENSONIG00000036184	NA	7.622	15.961	13.948	12.623	12.68	2.177	6.232	1.442	1.146	1.655
TRINITY_DN7720_c0_g1	NA	NA	3.642	2.282	1.285	0	7.233	0	0	0	0	0
TRINITY_DN15928_c0_g2	ENSONIG00000000793	abcd1	30.988	40.198	32.209	46.721	37.705	87.111	69.696	175.917	164.488	148.211
TRINITY_DN14327_c0_g3	ENSONIG00000017631	NA	7.096	7.774	7.918	8.046	8.954	13.658	25.627	24.331	16.543	34.539
TRINITY_DN4014_c0_g1	ENSONIG00000020245	phactr3b	0	1.714	0	0	0	8.943	3.075	1.901	14.217	9.192
TRINITY_DN16063_c0_g15	ENSONIG00000041111	ppdpfb	3.35	2.516	0	1.7	2.895	22.024	11.31	8.372	6.94	11.971
TRINITY_DN8513_c0_g1	NA	NA	2.729	0.911	0.251	0.607	1.555	7.783	6.499	2.711	6.565	5.382
TRINITY_DN15732_c4_g9	ENSONIG00000000277, ENSONIG00000000293, ENSONIG00000000305, ENSONIG00000000310, ENSONIG00000000315, ENSONIG00000012334, ENSONIG00000030214, ENSONIG00000031255, ENSONIG00000033583, ENSONIG00000040035, ENSONIG00000041514, ENSONIG00000041915	NA, dhx9, lamc1, rasal2, dlg1	2.352	3.514	1.979	0	0	52.01	44.166	5.848	4.863	11.769
TRINITY_DN43993_c0_g1	ENSONIG00000009708	lrrc1	1.835	1.379	3.106	1.859	1.584	0	0	0	0	0
TRINITY_DN16062_c0_g4	ENSONIG00000012684	ccng2	16.903	12.871	8.246	8.634	6.238	77.884	50.183	15.102	19.823	19.378
TRINITY_DN11610_c0_g1	ENSONIG00000039907	rnf183	8.324	6.465	10.118	8.905	8.588	1.187	1.564	3.187	4.365	0.916
TRINITY_DN12420_c0_g1	ENSONIG00000039405	sox2	13.147	14.163	14.772	7.968	11	4.87	5.814	3.383	2.25	3.09
TRINITY_DN71153_c0_g1	ENSONIG00000006959	ndufs3	0	1.957	2.204	5.285	6.766	0	0	0	0	0
TRINITY_DN63250_c0_g1	NA	NA	12.209	6.245	8.953	6.375	7.548	3.289	4.586	1.998	2.015	1.019
TRINITY_DN12503_c0_g1	ENSONIG00000018584	rgs1	73.627	77.53	67.742	59.713	75.59	19.866	34.808	10.453	16.194	15.431
TRINITY_DN11630_c0_g1	ENSONIG00000012816	MAMDC2	12.37	14.875	15.655	12.994	14.326	51.547	39.429	49.679	37.114	75.243
TRINITY_DN15617_c0_g8	ENSONIG00000003148	NA	85.473	84.555	83.109	98.892	72.544	140.696	108.593	124.965	258.561	339.833
TRINITY_DN15195_c2_g9	NA	NA	11.701	9.174	4.539	3.408	6.72	16.354	20.541	10.691	15.183	21.861
TRINITY_DN14969_c0_g6	ENSONIG00000039160	NA	2.866	2.001	1.872	1.974	2.692	7.978	6.54	12.121	10.386	21.168
TRINITY_DN58477_c0_g1	NA	NA	4.047	1.518	1.71	4.105	6.971	0	0	0	0	0
TRINITY_DN1455_c0_g1	ENSONIG00000016062	ednrbb	0	0	0	0	0	4.471	0	5.71	10.694	3.416
TRINITY_DN16295_c0_g11	ENSONIG00000039133	tspan35	13.972	19.547	17.613	18.703	15.529	7.754	9.436	2.883	4.933	1.629
TRINITY_DN60036_c0_g1	ENSONIG00000014895	si:dkey-30c15.2	3.96	0.99	1.114	6.686	2.287	0	0	0	0	0
TRINITY_DN53705_c0_g1	NA	NA	0	0	0	0	0	10.189	2.626	8.098	0	9.864
TRINITY_DN13519_c1_g3	ENSONIG00000004092, ENSONIG00000014822, ENSONIG00000034304	NA	28.867	36.964	33.064	17.222	20.549	4.462	20.637	8.486	1.759	1.733
TRINITY_DN12573_c0_g1	ENSONIG00000006101	emilin2b	3.379	2.695	2.618	2.958	2.343	22.26	13.857	13.176	13.1	29.81
TRINITY_DN15037_c5_g14	ENSONIG00000012440	NA	0	3.878	2.183	5.236	2.233	0	0	0	0	0
TRINITY_DN11251_c0_g1	ENSONIG00000004514	gpnmb	0.559	2.446	2.685	0.744	1.666	8.335	9.846	13.153	7.295	28.056
TRINITY_DN28490_c0_g1	ENSONIG00000010448	NA	0	0.645	0	0.43	0.368	4.047	2.874	2.45	3.979	6.71
TRINITY_DN15155_c0_g1	ENSONIG00000038421	NA	1.623	3.65	9.595	6.581	9.798	0	0	1.351	0	0
TRINITY_DN12059_c0_g1	ENSONIG00000009743	OSBPL1A	5.485	5.44	6.34	6.92	4.978	1.906	1.884	1.471	0.555	0.621
TRINITY_DN30592_c0_g1	ENSONIG00000007185	csmd3a	2.668	1.995	2.247	2.693	2.295	0	0	0	0	0
TRINITY_DN14459_c3_g13	ENSONIG00000019165	rargb	12.981	17.031	24.674	37.843	44.79	6.395	8.743	4.053	6.713	8.28
TRINITY_DN15522_c0_g4	ENSONIG00000000277	NA	75.689	75.765	16.657	59.187	62.792	269.03	269.204	73.828	249.084	368.898
TRINITY_DN15422_c0_g4	ENSONIG00000010139	NA	13.497	14.5	11.316	27.105	14.6	6.337	7.324	6.405	5.874	3.965
TRINITY_DN31164_c0_g1	ENSONIG00000005766	slc10a1	0	0	0	0	0	2.683	0	5.125	4.259	6.226
TRINITY_DN31640_c0_g1	ENSONIG00000031057	otos	0	3.809	2.876	2.294	3.638	0	0	0	0	0
TRINITY_DN15142_c0_g2	ENSONIG00000011464	NA	32.813	91.942	105.125	109.412	85.68	12.687	35.496	9.659	16.361	11.135
TRINITY_DN34164_c0_g1	NA	NA	1.65	1.983	1.368	2.645	2.541	4.457	4.864	6.712	6.806	8.958
TRINITY_DN14032_c0_g1	ENSONIG00000001139	NA	3.654	6.534	6.232	5.099	5.939	11.039	13.337	22.223	12.259	39.181
TRINITY_DN56483_c0_g1	NA	NA	223.177	105.79	63.514	0	73.227	0	0	0	0	0
TRINITY_DN13257_c1_g12	NA	NA	2.792	1.396	1.448	1.064	0.968	8.312	8.301	7.594	2.45	7.028
TRINITY_DN16266_c3_g2	ENSONIG00000040989	serpinf1	52.132	52.885	51.574	36.886	56.566	93.965	89.44	164.754	108.061	255.457
TRINITY_DN44047_c0_g1	ENSONIG00000017538	ara	2.572	1.92	0	5.185	4.425	0	0	0	0	0
TRINITY_DN53072_c0_g1	ENSONIG00000007792	prr12b	0	0	0	0	0	1.887	3.861	1.19	1.478	2.935
TRINITY_DN12124_c0_g1	NA	NA	7.825	6.86	9.372	9.055	8.159	17.793	10.301	31.397	13.268	47.271
TRINITY_DN32320_c0_g1	NA	NA	2.252	3.374	1.897	2.28	3.868	0	0	0	0	0
TRINITY_DN16135_c0_g2	NA	NA	5.978	7.148	2.55	4.452	6.872	36.471	56.276	19.884	11.348	117.47
TRINITY_DN51327_c0_g1	ENSONIG00000002646	mylipa	2.038	0	1.722	4.138	5.272	0	0	0	0	0
TRINITY_DN13652_c0_g10	ENSONIG00000033630	NA	3.18	29.855	3.427	4.778	10.607	0.859	1.278	0.259	0	0.996
TRINITY_DN64450_c0_g1	ENSONIG00000037865	opn7b	0	0	0	0	0	0	0	6.107	1.903	11.194
TRINITY_DN13183_c1_g10	ENSONIG00000011251	fibcd1	0.874	0.985	1.454	2.63	1.499	6.48	4.687	4.995	1.802	16.412
TRINITY_DN32102_c0_g1	ENSONIG00000015002	hnrnpk	0	4.795	2.694	3.225	10.951	0	0	0	0	0
TRINITY_DN16223_c0_g1	ENSONIG00000003813, ENSONIG00000029168	NA, glis2a	7.018	8.774	7.659	7.547	7.298	11.955	9.828	21.466	13.311	32.364
TRINITY_DN16076_c0_g6	NA	NA	2.07	1.783	1.524	0	4.803	12.2	24.34	13.7	10.771	75.613
TRINITY_DN16091_c0_g9	NA	NA	2.856	4.28	4.809	2.883	7.352	0	0	0	0	0
TRINITY_DN13194_c1_g1	ENSONIG00000008208	clic4	7.074	11.995	9.763	8.369	9.826	20.064	21.863	17.446	24.84	40.43
TRINITY_DN13530_c0_g1	ENSONIG00000015763	psd2	12.298	10.348	8.178	14.79	15.473	30.388	34.787	16.776	35.311	59.938
TRINITY_DN20147_c0_g1	NA	NA	2.458	0	4.136	4.956	2.111	0	0	0	0	0
TRINITY_DN15920_c1_g4	ENSONIG00000042900	tmpoa	3.029	2.766	1.846	1.448	1.683	6.78	6.168	7.341	4.614	8.536
TRINITY_DN14745_c0_g7	ENSONIG00000007855	ndrg2	8.403	11.888	7.801	7.314	14.23	24.305	19.31	25.361	22.817	37.381
TRINITY_DN14523_c0_g3	ENSONIG00000007992	rap1gap2a	22.744	20.916	16.527	14.575	21.524	9.445	9.322	10.018	6.378	5.568
TRINITY_DN16351_c5_g2	ENSONIG00000011307, ENSONIG00000027629, ENSONIG00000034092, ENSONIG00000035158, ENSONIG00000035923, ENSONIG00000039267, ENSONIG00000041379	NA	51.106	96.167	71.368	102.35	36.538	130.214	216.047	426.879	343.288	204.194
TRINITY_DN16063_c0_g8	ENSONIG00000014866, ENSONIG00000014868, ENSONIG00000014869, ENSONIG00000014882, ENSONIG00000016826, ENSONIG00000031294, ENSONIG00000041111	tpd52l2b, dnajc5ab, rps21, nrcama, adrm1, ppdpfb	87.381	70.092	31.143	66.598	80.218	166.543	98.358	96.967	130.237	216.015
TRINITY_DN13565_c0_g3	ENSONIG00000016242	frzb	2.212	4.982	3.489	4.024	4.29	8.166	5.386	62.715	25.293	63.896
TRINITY_DN10099_c0_g1	NA	NA	3.678	4.095	2.879	2.144	4.341	9.541	8.803	11.177	6.406	15.002
TRINITY_DN19611_c0_g1	NA	NA	5.613	4.744	4.949	6.68	4.804	0.947	2.351	0.857	0.724	0.733
TRINITY_DN45552_c0_g1	ENSONIG00000000508, ENSONIG00000008913, ENSONIG00000035358	NA	2.572	1.92	4.323	0	6.638	0	0	0	0	0
TRINITY_DN55853_c0_g1	NA	NA	3.488	2.627	2.943	3.521	0	0	0	0	0	0
TRINITY_DN26301_c0_g1	ENSONIG00000006815	NA	0.532	0.4	0.444	0.534	0.914	1.431	1.427	3.921	2.195	19.965
TRINITY_DN15065_c0_g4	NA	NA	51.182	31.274	31.216	21.668	51.19	76.062	61.936	71.906	65.399	98.464
TRINITY_DN15255_c0_g9	ENSONIG00000010531	NA	3.334	2.509	0	3.364	5.721	0	0	0	0	0
TRINITY_DN49_c0_g1	ENSONIG00000034642	NA	7.82	35.179	17.359	8.272	42.728	10.58	5.06	8.42	5.013	7.004
TRINITY_DN16100_c0_g9	ENSONIG00000002058, ENSONIG00000041341, ENSONIG00000042534	ppih	25.316	32.679	28.575	30.916	35.526	10.377	18.116	9.084	16.118	14.601
TRINITY_DN16035_c2_g1	ENSONIG00000007365, ENSONIG00000007370, ENSONIG00000007373, ENSONIG00000007374, ENSONIG00000007380, ENSONIG00000007383, ENSONIG00000007384, ENSONIG00000007387, ENSONIG00000007388, ENSONIG00000011209, ENSONIG00000011237, ENSONIG00000011240, ENSONIG00000011241, ENSONIG00000011243, ENSONIG00000011245, ENSONIG00000011250, ENSONIG00000011251, ENSONIG00000011253, ENSONIG00000011256, ENSONIG00000011261,…	miga2, dolpp1, ntng2b, rapgef1b, dnlz, lrrc8aa, phyhd1, dolk, nup188, olfm1b, mrps2, dipk1b, ttll11, dab2ipb, zgc:63972, fibcd1, lamc3, aif1l, prkaa1, ttc33, ptger4b, map1b, ptcd2, si:dkey-34e4.1, si:ch211-182d3.1, ptges, usp20, RPL7A, surf1, surf6, kyat1, spout1, cacfd1, uck1, st6galnac6, st6galnac4	41.6	42.157	42.214	24.49	39.074	118.557	83.998	164.787	104.566	248.3
TRINITY_DN19720_c0_g1	NA	NA	3.265	2.452	0	3.295	5.601	0	0	0	0	0
TRINITY_DN14018_c0_g9	ENSONIG00000012485	NA	2.492	6.82	3.507	6.741	5.998	0.397	2.158	0.237	0.604	0.46
TRINITY_DN13729_c0_g2	ENSONIG00000005225	NA	15.803	15.862	17.008	14.373	16.956	7.314	8.081	9.95	5.027	3.645
TRINITY_DN15321_c1_g9	ENSONIG00000010994	eef1db	51.713	28.97	36.738	56.039	34.101	79.589	72.231	66.016	106.134	89.276
TRINITY_DN14807_c0_g4	ENSONIG00000008210	runx3	14.732	20.01	24.947	14.508	14.218	11.113	6.652	9.859	5.655	6.333
TRINITY_DN16203_c1_g1	ENSONIG00000001572, ENSONIG00000001575, ENSONIG00000001580, ENSONIG00000001581, ENSONIG00000001586, ENSONIG00000001588, ENSONIG00000001935, ENSONIG00000001941, ENSONIG00000004092, ENSONIG00000004104, ENSONIG00000006961, ENSONIG00000006963, ENSONIG00000007116, ENSONIG00000007118, ENSONIG00000007123, ENSONIG00000007129, ENSONIG00000007133, ENSONIG00000007137, ENSONIG00000007141, ENSONIG00000013965,…	cbr1, setd4, cryzl1, itsn1, pdxkb, tspan14, dlk2, tjap1, yipf3, ncoa4, qkib, prkn, ubr2, fam151b, si:dkey-150i13.2, taz, atp6ap1a, acss2, mapre1b, dnmt3bb.2, dnmt3bb.1, commd7, nol4lb, tpd52l2b, dnajc5ab, rps21, cry3a, ndnl2, adrm1, prph2b, ptk6b, KCNG3, ppdpfb, RAB29	84.561	96.99	79.079	82.095	96.259	45.981	56.863	30.713	18.549	14.99
TRINITY_DN15738_c1_g2	NA	NA	8.307	8.794	9.48	6.437	10.737	3.466	3.505	0.93	1.152	2.134
TRINITY_DN26302_c0_g1	ENSONIG00000019462	myorg	0	2.988	3.361	4.035	3.449	0	0	0	0	0
TRINITY_DN57810_c0_g1	ENSONIG00000042922	NA	0.516	0	0	0	0	2.084	1.385	2.113	7.987	3.23
TRINITY_DN13916_c0_g1	ENSONIG00000009727, ENSONIG00000009728, ENSONIG00000009730, ENSONIG00000009735, ENSONIG00000009738, ENSONIG00000009739, ENSONIG00000009741, ENSONIG00000009744, ENSONIG00000009747, ENSONIG00000009752, ENSONIG00000009754, ENSONIG00000009757, ENSONIG00000009768, ENSONIG00000009771, ENSONIG00000009775, ENSONIG00000009777, ENSONIG00000009779, ENSONIG00000009780, ENSONIG00000009781, ENSONIG00000009790,…	si:ch73-233k15.2, si:ch73-233k15.2, rpl3, grna, si:dkey-151m15.5, rpl27, ifi35, bcat2, hsd17b14, kcna7, slc1a9, ppfia3, nucb1, ccndx, tbc1d17, akt1s1, zgc:195001, emc10, mybpc2a, lrrc4ba, med25, syt3, si:ch211-51c14.1, coro1a, cldni, paqr4a, prf1.9, armc5, elob, zgc:162613, cd2bp2, zgc:153733, mylpfa, tbc1d10b, hsd3b7, elob, shank1, slc25a39, CACNG2, si:ch73-233k15.2, ppp1caa	165.9	151.315	164.493	70.698	68.166	490.064	487.946	532.362	190.621	185.363
TRINITY_DN68062_c0_g1	ENSONIG00000001205	keap1a	0	0	0	0	0	13.734	0	2.195	5.464	2.638
TRINITY_DN10944_c0_g1	ENSONIG00000002098	NA	35.836	47.351	61.925	32.705	44.412	150.619	112.392	184.833	174.782	335.23
TRINITY_DN47211_c0_g1	NA	NA	4.871	1.818	2.05	2.459	2.093	0	0	0	0	0
TRINITY_DN14459_c3_g1	ENSONIG00000000592, ENSONIG00000000594, ENSONIG00000000605, ENSONIG00000000612, ENSONIG00000000619, ENSONIG00000000627, ENSONIG00000000637, ENSONIG00000000640, ENSONIG00000000642, ENSONIG00000000648, ENSONIG00000000675, ENSONIG00000000676, ENSONIG00000000682, ENSONIG00000000694, ENSONIG00000000697, ENSONIG00000000705, ENSONIG00000000709, ENSONIG00000000716, ENSONIG00000014767, ENSONIG00000014775,…	NA, pank4, draxin, RNF207, chd5, arhgef10la, igsf21a, aadacl4, dhrs3b, ephb2b, lactbl1b, nmur3, alpl, ece1, eif4g3a, hp1bp3, kif17, glut1, si:dkey-166d12.2, PLXNA2, V1R1, phtf1, ora1, si:ch211-286o17.1, agtrap, SH2D5, lrrc38b, zpr1, yod1, pfkfb2b, yod1, si:ch211-226m7.4	27.662	39.647	22.678	37.022	32.328	171.914	147.942	46.867	147.396	138.506
TRINITY_DN16246_c0_g1	NA	NA	64.977	64.996	44.37	96.827	19.134	192.856	162.062	275.15	221.3	120.041
TRINITY_DN26559_c0_g1	NA	NA	2.744	2.054	2.31	2.77	4.719	0	0	0	0	0
TRINITY_DN13618_c3_g10	ENSONIG00000033734	has2	1.79	1.342	2.285	1.27	1.282	6.709	5.418	8.308	4.027	13.943
TRINITY_DN11744_c0_g1	ENSONIG00000016297, ENSONIG00000016303	NT5C3B, fkbp10b	21.59	24.783	19.842	17.008	22.033	41	28.023	40.614	43.565	58.315
TRINITY_DN3094_c0_g1	NA	NA	2.528	3.805	4.232	1.272	2.177	10.188	11.882	17.144	13.045	11.856
TRINITY_DN55569_c0_g1	ENSONIG00000004880, ENSONIG00000038787	NA	1.335	1.002	1.127	4.057	3.468	0	0	0	0	0
TRINITY_DN15711_c0_g5	ENSONIG00000005799	hhatlb	10.646	10.481	14.872	10.971	12.885	4.962	5.345	6.299	1.33	1.276
TRINITY_DN13365_c2_g6	NA	NA	1.879	2.258	1.56	6.026	4.504	13.183	14.099	8.268	14.724	15.295
TRINITY_DN59399_c0_g1	ENSONIG00000003210	tgfbrap1	5.651	2.117	7.139	8.562	4.852	0	0	0	0	0
TRINITY_DN13116_c0_g1	NA	NA	2.196	1.775	2.231	2.533	3.249	9.119	10.771	7.423	4.526	14.735
TRINITY_DN32177_c0_g1	ENSONIG00000008063	llgl2	0	0	0	0	0	6.334	3.268	0	2.515	4.867
TRINITY_DN15372_c0_g1	ENSONIG00000042754	NA	26.653	31.06	28.325	23.482	36.192	49.84	47.756	94.645	57.014	162.822
TRINITY_DN16351_c6_g2	ENSONIG00000015203	apol1	112.447	178.911	120.369	204.723	70.935	425.437	438.083	807.959	665.961	455.317
TRINITY_DN14007_c0_g3	ENSONIG00000033423, ENSONIG00000033988	NA	12.879	13.765	15.157	6.552	17.701	3.249	6.723	3.184	4.275	7.527
TRINITY_DN10334_c0_g1	ENSONIG00000004725	TYR	0.795	0.746	0.657	0.569	0.509	3.499	3.849	3.054	4.26	5.071
TRINITY_DN16050_c0_g2	ENSONIG00000016307	dusp5	37.406	16.772	10.969	16.163	11.234	117.817	75.849	58.49	94.489	146.748
TRINITY_DN5463_c0_g1	ENSONIG00000031271	slc22a5	1.365	0.81	2.73	1.088	0	8.596	4.357	17.878	3.338	3.348
TRINITY_DN36350_c0_g1	NA	NA	0	3.735	2.105	2.523	4.303	0	0	0	0	0
TRINITY_DN47689_c0_g1	ENSONIG00000040540	thsd7aa	0	0	0	0	0	3.732	1.908	2.353	1.461	2.901
TRINITY_DN47590_c0_g1	NA	NA	0	2.371	7.994	9.573	0	0	0	0	0	0
TRINITY_DN57723_c0_g1	NA	NA	0	1.104	0	0	0	1.967	0.986	9.069	1.514	8.401
TRINITY_DN12761_c0_g1	ENSONIG00000002591	ddr2a	3.807	7.632	6.447	5.201	7.326	17.681	18.078	21.583	27.99	48.685
TRINITY_DN15484_c0_g2	ENSONIG00000004808, ENSONIG00000004811	NA	1.983	0.373	1.653	1.494	2.295	8.674	7.161	4.435	10.234	20.173
TRINITY_DN10862_c0_g1	NA	NA	17.816	26.157	29.924	17.349	20.816	40.384	37.723	56.815	50.936	56.38
TRINITY_DN15777_c0_g4	NA	NA	4.359	4.798	6.373	5.667	3.514	12.717	6.69	13.431	13.128	22.944
TRINITY_DN16046_c0_g4	NA	NA	8.722	7.913	9.537	8.205	10.627	21.192	16.833	21.831	18.533	42.456
TRINITY_DN14173_c2_g5	ENSONIG00000027952	sptssb	16.927	26.981	29.21	31.004	22.819	7.372	7.834	3.121	3.914	2.317
TRINITY_DN16367_c1_g2	ENSONIG00000015546, ENSONIG00000037593	plekha7a	23.67	24.434	26.953	36.633	23.172	15.747	9.206	12.584	10.078	5.493
TRINITY_DN15945_c2_g3	ENSONIG00000033649, ENSONIG00000034899	NA	26.463	36.596	36.392	32.171	27.139	7.741	22.107	10.832	11.951	9.048
TRINITY_DN12030_c0_g2	ENSONIG00000008817	DENND2A	2.544	4.1	2.716	2.542	3.209	7.793	5.548	8.212	5.923	15.57
TRINITY_DN12270_c0_g2	NA	NA	2.146	2.153	2.999	2.161	4.934	8.631	5.767	15.906	10.335	9.683
TRINITY_DN25615_c0_g1	ENSONIG00000012980	entpd2b	3.299	2.48	2.78	3.329	2.832	0	0	0	0	0
TRINITY_DN12492_c0_g1	ENSONIG00000004726	heyl	2.765	4.979	4.29	3.837	3.652	40.903	30.458	55.919	11.496	34.192
TRINITY_DN16346_c0_g20	ENSONIG00000039730	pik3ip1	21.087	22.118	25.974	27.017	29.344	11.117	10.189	16.938	7.846	8.372
TRINITY_DN16344_c0_g20	NA	NA	594.139	372.352	331.762	315.718	302.747	1129.28	1107.14	419.102	569.046	792.953
TRINITY_DN13681_c0_g1	ENSONIG00000008728, ENSONIG00000009435, ENSONIG00000009438, ENSONIG00000027143, ENSONIG00000029378, ENSONIG00000031528, ENSONIG00000032426, ENSONIG00000034728, ENSONIG00000034919, ENSONIG00000035728, ENSONIG00000037911, ENSONIG00000039019	nfasca	76.786	49.246	40.651	19.334	50.671	12.137	12.866	11.753	21.133	25.103
TRINITY_DN15597_c0_g3	ENSONIG00000019172	NA	3.419	3.209	0.816	7.225	6.114	62.27	53.74	5.864	121.619	89.262
TRINITY_DN10283_c0_g2	ENSONIG00000017218	NA	6.075	4.573	7.919	7.475	6.4	1.812	2.721	1.111	1.393	0
TRINITY_DN30843_c0_g1	ENSONIG00000003308	nucks1	0	1.818	8.198	4.917	2.093	0	0	0	0	0
TRINITY_DN14175_c1_g2	ENSONIG00000005544, ENSONIG00000037163	veph1, PTX3	74.895	105.901	84.058	92.466	109.083	186.075	268.123	288.056	270.884	495.646
TRINITY_DN12686_c0_g1	ENSONIG00000002897, ENSONIG00000032479, ENSONIG00000037512	NA	12.907	8.796	11.797	8.336	8.616	4.001	2.522	2.471	5.216	2.159
TRINITY_DN15819_c0_g5	ENSONIG00000000648	ephb2b	2.181	2.648	3.118	1.815	2.386	7.538	6.46	11.756	7.383	17.927
TRINITY_DN11785_c0_g1	ENSONIG00000041189	EEF1A1	14.151	15.883	16.233	16.064	16.778	3.376	6.969	2.194	2.333	1.894
TRINITY_DN17289_c0_g1	ENSONIG00000008263	cd81b	0	0	0	0	0	0	5.378	1.657	2.064	4.033
TRINITY_DN15879_c2_g1	ENSONIG00000029025, ENSONIG00000030513, ENSONIG00000038942, ENSONIG00000040953, ENSONIG00000041528	NA	5.583	9.093	10.721	8.474	6.444	38.008	17.703	28.944	27.792	75.761
TRINITY_DN15680_c2_g5	ENSONIG00000018701	ednrba	12.777	5.818	10.566	6.581	9.198	20.037	19.088	20.636	16.259	21.063
TRINITY_DN51676_c0_g1	NA	NA	3.14	2.355	5.309	1.593	1.356	0	0	0	0	0
TRINITY_DN24157_c0_g1	ENSONIG00000009645	vcla	0	0	0	0	0	8.475	4.376	5.413	0	0
TRINITY_DN13546_c3_g2	ENSONIG00000001681, ENSONIG00000003572, ENSONIG00000006965, ENSONIG00000006966, ENSONIG00000006972, ENSONIG00000006982, ENSONIG00000006983, ENSONIG00000006986, ENSONIG00000006987, ENSONIG00000006993, ENSONIG00000006994, ENSONIG00000006998, ENSONIG00000007007, ENSONIG00000007008, ENSONIG00000007009, ENSONIG00000007015, ENSONIG00000007022, ENSONIG00000007031, ENSONIG00000015603, ENSONIG00000016477,…	mcm9, ptpmt1, prc1b, vps33b, hddc3, mfap1, hypk, serinc4, adamtsl5, crtc3, iqgap1, cdkn2aip, tubgcp4, tp53bp1, ppip5k1a, sagb, map1aa	96.941	76.362	48.23	76.242	82.173	140.388	133.281	99.508	289.369	374.723
TRINITY_DN13352_c1_g6	ENSONIG00000003465, ENSONIG00000003494	anxa4, antxr1b	2.832	4.515	3.614	3.819	4.038	8.067	6.915	23.292	11.528	24.738
TRINITY_DN1943_c0_g1	ENSONIG00000011135	si:dkey-226m8.10	0	1.819	0	0	0.696	4.315	3.252	5.322	4.162	7.547
TRINITY_DN13698_c3_g4	ENSONIG00000005463	fosl1	63.608	28.466	3.316	28.903	15.327	217.567	132.872	38.519	128.736	223.617
TRINITY_DN13230_c0_g1	ENSONIG00000004041, ENSONIG00000032160, ENSONIG00000038988, ENSONIG00000040144	tas1r3, tas1r3, tas1r3, tas1r3	3.075	6.285	5.136	5.011	2.549	0.23	1.113	0.143	0.358	0.535
TRINITY_DN4769_c0_g1	ENSONIG00000032418	NA	1.794	2.696	6.076	0	3.101	0	0	0	0	0
TRINITY_DN16069_c0_g5	ENSONIG00000003890, ENSONIG00000003892, ENSONIG00000034241	LGALS4, ryr1b	34.711	46.392	44.12	53.268	40.519	8.566	13.782	4.606	23.767	5.051
TRINITY_DN16187_c1_g6	ENSONIG00000018182, ENSONIG00000027764, ENSONIG00000039466, ENSONIG00000040315, ENSONIG00000041262	NA	13.514	6.749	5.691	6.84	7.736	0	0	1.869	0	2.264
TRINITY_DN16351_c4_g1	ENSONIG00000030525, ENSONIG00000033386, ENSONIG00000035158, ENSONIG00000039974	NA	21.322	33.649	22.454	44.652	23.004	56.249	66.051	121.927	97.798	83.733
TRINITY_DN2622_c0_g1	NA	NA	12.871	16.34	8.888	3.069	7.337	1.656	2.463	0	1.264	3.52
TRINITY_DN16005_c0_g11	NA	NA	7.851	10.477	8.112	5.673	8.376	26.261	13.433	27.04	19.558	38.283
TRINITY_DN14911_c1_g1	ENSONIG00000000452	SGK1	19.246	27.484	22.264	19.705	26.316	10.823	7.273	14.478	14.157	7.138
TRINITY_DN59036_c0_g1	ENSONIG00000001355	zfand2a	0	0	0	0	0	8.943	4.613	2.855	3.565	3.416
TRINITY_DN24084_c0_g1	ENSONIG00000016372	NA	0	0	0	0	0	0	4.613	0	3.565	10.248
TRINITY_DN13521_c1_g3	ENSONIG00000004806, ENSONIG00000004808, ENSONIG00000004811, ENSONIG00000029170, ENSONIG00000041306	NA	22.742	22.847	27.619	28.147	30.121	36.189	33.465	80.581	99.472	129.799
TRINITY_DN12818_c0_g1	ENSONIG00000002801	plpp3	16.531	23.024	31.419	33.105	28.491	44.366	29.766	98.396	68.33	116.99
TRINITY_DN30312_c0_g1	NA	NA	5.995	2.254	2.529	3.027	0	0	0	0	0	0
TRINITY_DN55573_c0_g1	ENSONIG00000034299	dcn	0	0	0	0	0	5.718	2.954	1.822	4.543	0
TRINITY_DN15679_c0_g4	NA	NA	17.332	18.352	14.728	18.168	20.247	42.515	36.96	29.552	43.467	54.264
TRINITY_DN14934_c0_g13	NA	NA	22.084	26.398	21.14	12.151	18.354	152.541	120.021	88.77	99.108	197.788
TRINITY_DN13825_c0_g1	ENSONIG00000008728, ENSONIG00000009435, ENSONIG00000009438, ENSONIG00000029378, ENSONIG00000031528, ENSONIG00000032426, ENSONIG00000034728, ENSONIG00000034919, ENSONIG00000035728, ENSONIG00000037911, ENSONIG00000039019	nfasca	19.632	57.505	73.859	58.77	47.999	7.384	17.205	6.27	11.235	9.427
TRINITY_DN63803_c0_g1	NA	NA	10.527	5.937	2.954	0	3.791	0	0	0	0	0
TRINITY_DN16344_c0_g8	ENSONIG00000008907	fap	1.035	1.811	0.852	1.292	1.542	5.729	6.23	7.095	4.976	14.43
TRINITY_DN13144_c2_g4	ENSONIG00000016329, ENSONIG00000035884	slc35a5, zgc:113531	10.281	16.091	17.843	9.038	12.302	20.867	23.47	32.353	20.387	44.252
TRINITY_DN43058_c0_g1	NA	NA	3.67	4.136	4.658	0	1.584	0	0	0	0	0
TRINITY_DN16095_c0_g10	ENSONIG00000039552	igf2b	5.924	8.623	11.988	10.391	15.215	28.48	18.854	46.758	40.853	51.399
TRINITY_DN14463_c0_g1	ENSONIG00000042168	c1qtnf6b	4.959	4.478	6.051	2.899	5.948	15.806	7.987	15.172	8.706	32.847
TRINITY_DN9664_c0_g1	NA	NA	2.419	1.009	1.335	0.538	1.148	5.088	2.52	9.602	3.049	6.739
TRINITY_DN28498_c0_g1	ENSONIG00000018788	syngr2b	0	1.902	2.142	2.568	6.573	0	0	0	0	0
TRINITY_DN13735_c0_g1	ENSONIG00000002064, ENSONIG00000027501	NA	22.777	31.745	26.507	17.735	29.528	6.163	13.256	5.318	5.652	5.519
TRINITY_DN9996_c0_g1	ENSONIG00000030415	gpx7	2.589	1.645	0.987	1.196	2.209	4.853	5.334	5.807	8.829	10.408
TRINITY_DN59064_c0_g1	ENSONIG00000030866	NA	3.126	2.345	2.638	0	5.357	0	0	0	0	0
TRINITY_DN61914_c0_g1	ENSONIG00000000505	tbc1d22b	3.334	2.509	5.625	0	5.721	0	0	0	0	0
TRINITY_DN15085_c0_g1	ENSONIG00000001178, ENSONIG00000027629, ENSONIG00000028847, ENSONIG00000029330, ENSONIG00000030718, ENSONIG00000031810, ENSONIG00000032738, ENSONIG00000033484, ENSONIG00000036933, ENSONIG00000039141, ENSONIG00000040191, ENSONIG00000041379	nfkbiaa	329.044	201.631	227.555	146.731	150.19	709.796	507.973	546.959	231.86	322.336
TRINITY_DN15641_c0_g2	ENSONIG00000017780	NA	5.864	5.386	5.533	4.86	5.763	14.96	11.118	17.579	11.444	24.423
TRINITY_DN61094_c0_g1	ENSONIG00000017319	fgfr4	4.142	7.775	5.246	4.197	3.571	0	0	1.722	0	0
TRINITY_DN10665_c0_g1	ENSONIG00000036686	NA	5.498	7.191	9.487	4.805	2.279	54.605	36.447	56.293	24.525	26.91
TRINITY_DN9927_c0_g1	ENSONIG00000013975	NA	6.617	4.161	3.082	3.359	1.327	15.597	13.413	65.404	10.272	9.598
TRINITY_DN15336_c0_g2	ENSONIG00000014766	lg14h11orf53	21.641	24.388	23.336	23.881	22.218	7.186	10.438	4.756	6.51	3.657
TRINITY_DN13664_c0_g5	ENSONIG00000013779	NA	7.101	31.39	15.572	16.456	22.91	37.37	54.553	37.088	77.081	89.268
TRINITY_DN23683_c0_g1	ENSONIG00000016733	AHCYL2	3.194	2.397	2.694	0	8.213	0	0	0	0	0
TRINITY_DN15938_c0_g4	ENSONIG00000036231	pmp22a	22.971	35.931	36.518	39.902	33.373	52.283	46.694	58.749	97.67	109.738
TRINITY_DN1476_c0_g1	ENSONIG00000010807	chrd	2.428	2.731	4.051	3.031	3.73	5.579	6.405	9.187	6.878	14.53
TRINITY_DN12852_c0_g1	ENSONIG00000008289, ENSONIG00000040372	gas2a	9.604	25.115	15.657	20.247	20.106	4.445	7.226	8.926	5.672	7.067
TRINITY_DN15700_c1_g1	ENSONIG00000010632	prodhb	8.964	8.766	8.242	7.192	7.886	2.044	3.72	2.897	2.521	2.853
TRINITY_DN16327_c0_g11	ENSONIG00000017307	faxdc2	7.872	10.023	13.262	14.321	8.005	4.817	4.078	5.861	3.926	1.726
TRINITY_DN645_c0_g1	ENSONIG00000034281	NA	0	0.782	0.614	0	0.508	4.235	5.381	7.463	1.535	11.363
TRINITY_DN15181_c0_g1	ENSONIG00000000412, ENSONIG00000005381, ENSONIG00000005383, ENSONIG00000005388, ENSONIG00000005389, ENSONIG00000005393, ENSONIG00000005402, ENSONIG00000020787, ENSONIG00000028986, ENSONIG00000029604, ENSONIG00000029703, ENSONIG00000030109, ENSONIG00000031379, ENSONIG00000032633, ENSONIG00000033865, ENSONIG00000034798, ENSONIG00000035276, ENSONIG00000035375, ENSONIG00000035620, ENSONIG00000036873,…	NA, aatka, baiap2a, tspan10	28.537	12.785	45.326	40.163	52.312	13.361	5.357	7.493	1.979	10.818
TRINITY_DN55644_c0_g1	ENSONIG00000012331	abi2b	3.608	0	3.044	3.638	6.172	0	0	0	0	0
TRINITY_DN16031_c2_g2	ENSONIG00000014570	pdcd6	58.97	60.843	45.902	71.489	56.511	87.695	106.496	91.704	149.595	167.252
TRINITY_DN15744_c0_g2	ENSONIG00000003930, ENSONIG00000005069, ENSONIG00000017389, ENSONIG00000017390, ENSONIG00000019034, ENSONIG00000027830, ENSONIG00000028455, ENSONIG00000028606, ENSONIG00000029498, ENSONIG00000029731, ENSONIG00000029920, ENSONIG00000030074, ENSONIG00000030299, ENSONIG00000030414, ENSONIG00000030425, ENSONIG00000030537, ENSONIG00000030734, ENSONIG00000031150, ENSONIG00000031180, ENSONIG00000031443,…	NA	257.963	206.158	334.11	193.103	270.387	40.996	43.462	80.812	20.784	218.042
TRINITY_DN34350_c0_g1	ENSONIG00000011044	NA	0	4.96	5.561	9.987	0	0	0	0	0	0
TRINITY_DN15027_c1_g2	ENSONIG00000020355	magi1b	33.067	40.817	26.365	23.571	21.696	19.204	17.29	11.76	12.187	10.206
TRINITY_DN56368_c0_g1	ENSONIG00000004998, ENSONIG00000031886	DOCK2	2.95	1.106	3.736	1.495	2.551	0	0	0	0	0
TRINITY_DN5766_c0_g1	ENSONIG00000011243	ttll11	0	0.752	0	0.502	0	10.37	0.671	2.865	6.71	16.444
TRINITY_DN14476_c0_g4	ENSONIG00000032537	NA	24.195	29.45	14.572	38.118	45.69	66.306	72.487	32.765	85.369	113.03
TRINITY_DN15808_c1_g3	ENSONIG00000031690, ENSONIG00000033799, ENSONIG00000038144, ENSONIG00000042386, ENSONIG00000042632	NA	82.832	115.777	79.053	102.644	105.461	20.63	26.432	14.539	30.981	23.579
TRINITY_DN66120_c0_g1	ENSONIG00000001552	atrnl1a	0	0	0	0	0	0	4.033	2.494	3.109	14.934
TRINITY_DN14511_c0_g1	NA	NA	43.504	49.357	46.237	48.346	37.403	16.358	24.814	19.571	18.524	8.432
TRINITY_DN15959_c0_g1	ENSONIG00000000390, ENSONIG00000031986	GSTO1	342.822	320.763	263.612	202.708	360.204	165.608	163.291	101.35	116.712	184.992
TRINITY_DN56184_c0_g1	NA	NA	1.194	1.791	3.021	2.413	2.066	0	0	0	0	0
TRINITY_DN13621_c3_g4	ENSONIG00000001044	spon2b	12.597	21.243	27.81	15.706	17.719	63.902	60.776	79.506	53.233	95.464
TRINITY_DN13759_c0_g1	ENSONIG00000011628, ENSONIG00000011629, ENSONIG00000029011, ENSONIG00000030070, ENSONIG00000037156, ENSONIG00000039368, ENSONIG00000041677	NA	66.154	50.079	24.862	81.802	88.842	305.013	231.045	124.635	221.31	413.707
TRINITY_DN55275_c0_g1	NA	NA	1.104	0.829	5.587	5.572	3.819	0	0	0	0	0
TRINITY_DN52833_c0_g1	NA	NA	2.142	1.605	3.612	4.342	9.211	0	0	0	0	0
TRINITY_DN71875_c0_g1	ENSONIG00000006351	NA	0	1.728	3.887	4.667	3.971	0	0	0	0	0
TRINITY_DN15096_c1_g4	ENSONIG00000004527, ENSONIG00000004539, ENSONIG00000004554, ENSONIG00000004560, ENSONIG00000004563, ENSONIG00000004569, ENSONIG00000004575, ENSONIG00000004576, ENSONIG00000004578, ENSONIG00000004581, ENSONIG00000004585, ENSONIG00000004586, ENSONIG00000004588, ENSONIG00000004590, ENSONIG00000004591, ENSONIG00000004592, ENSONIG00000004593, ENSONIG00000004594, ENSONIG00000004595, ENSONIG00000004596,…	kcnh8, satb1a, tbc1d5, dazl, rftn1a, oxnad1, wipf3, nfe2l3, cbx3a, snx10a, hoxa1a, hoxa4a, hoxa5a, HOXA7, hoxa11a, hibadha, tax1bp1a, evx1, hoxa13, jazf1a	11.81	10.418	2.146	7.05	8.699	55.533	40.175	8.395	23.27	52.111
TRINITY_DN13802_c0_g9	ENSONIG00000011911	slc38a4	106.026	118.427	81.591	116.824	69.076	339.096	268.674	205.795	305.648	238.467
TRINITY_DN22868_c0_g1	ENSONIG00000014157	adamts3	0	0	0	0	0	0	2.31	4.272	1.771	6.977
TRINITY_DN8394_c0_g1	ENSONIG00000014225	tmem182a	2.015	1.21	1.498	2.62	3.095	3.545	7.284	6.691	8.307	11.37
TRINITY_DN15762_c2_g3	ENSONIG00000010191	b3gnt9	7.085	4.121	4.524	5.353	4.734	10.673	7.317	13.431	11.271	19.447
TRINITY_DN28330_c0_g1	NA	NA	0	0	0	0	0	3.647	1.863	2.298	1.426	1.419
TRINITY_DN13520_c1_g7	ENSONIG00000027413	gng13a	5.28	2.917	3.586	4.758	4.067	0.581	1.156	0.704	0.445	0
TRINITY_DN14509_c0_g3	NA	NA	13.188	12.193	17.839	23.815	18.848	4.022	4.643	10.688	7.646	3.336
TRINITY_DN13390_c1_g2	ENSONIG00000000277, ENSONIG00000005487, ENSONIG00000005489, ENSONIG00000007396, ENSONIG00000007397, ENSONIG00000007935, ENSONIG00000009974, ENSONIG00000013975, ENSONIG00000013979, ENSONIG00000013981, ENSONIG00000013985, ENSONIG00000014002, ENSONIG00000014010, ENSONIG00000014016, ENSONIG00000014020, ENSONIG00000014025, ENSONIG00000014026, ENSONIG00000014027, ENSONIG00000014030, ENSONIG00000014032,…	NA, tmub1, PHB2, fam49ba, impa1, riok1, rpp40, cdyl, bfsp2, klhl18, ubtfl, ttc19, WDR33, cyp7b1, zgc:55781, opn4.1, si:ch1073-184j22.2, fastk, si:dkey-154p10.3, pex5lb, si:dkey-181m9.8	15.047	13.213	11.621	17.526	15.529	6.064	4.959	9.094	7.006	5.963
TRINITY_DN13231_c0_g7	NA	NA	2.692	5.491	1.917	3.856	8.235	11.417	34.022	17.557	15.47	93.926
TRINITY_DN20409_c0_g1	ENSONIG00000009264, ENSONIG00000021122, ENSONIG00000028229, ENSONIG00000029543, ENSONIG00000035001, ENSONIG00000035031, ENSONIG00000039480, ENSONIG00000041636	xcr1b.1	0	2.185	4.902	5.883	4.998	0	0	0	0	0
TRINITY_DN15063_c1_g1	ENSONIG00000016028	CPXM2	29.63	14.61	20.816	8.348	14.839	46.473	30.514	64.849	38.861	142.976
TRINITY_DN60573_c0_g1	ENSONIG00000007244	exoc6	6.898	2.596	0	3.481	2.949	0	0	0	0	0
TRINITY_DN13444_c2_g9	ENSONIG00000013490	spaca4l	1.702	2.045	3.388	1.023	1.165	0	0	0	0	0
TRINITY_DN16061_c3_g13	ENSONIG00000036230	si:ch211-1a19.3	8.385	21.797	16.785	14.222	20.34	35.423	42.659	53.108	64.701	61.586
TRINITY_DN13516_c0_g4	NA	NA	12.945	13.888	9.388	9.37	11.172	38.774	34.922	16.911	23.002	26.302
TRINITY_DN12035_c0_g1	ENSONIG00000016346	rgcc	45.921	46.254	40.004	29.444	39.283	167.868	101.289	112.381	71.767	174.888
TRINITY_DN16105_c0_g1	ENSONIG00000004365, ENSONIG00000033873	myo1ca	17.37	22.521	21.065	20.217	21.772	51.366	34.305	50.309	44.698	64.93
TRINITY_DN14284_c3_g12	ENSONIG00000015726	cryl1	0	4.459	2.502	2.999	2.55	0	0	0	0	0
TRINITY_DN55577_c0_g1	NA	NA	11.8	8.848	12.453	8.968	8.929	0	0	2.453	0	0
TRINITY_DN14581_c1_g1	ENSONIG00000010015	ptgs2b	98.091	37.97	31.1	36.832	23.183	215.723	122.127	69.345	193.236	178.07
TRINITY_DN41592_c0_g1	NA	NA	0	0	0	2.568	0	6.613	6.843	2.118	7.887	10.171
TRINITY_DN13256_c0_g1	ENSONIG00000028710	NA	7.812	6.354	3.364	5.904	5.158	24.644	23.185	9.675	16.075	24.442
TRINITY_DN11048_c0_g2	ENSONIG00000005122	RAB38	1.297	1.462	1.345	1.3	2.497	7.448	6.953	3.166	5.017	11.176
TRINITY_DN13534_c0_g4	ENSONIG00000014207, ENSONIG00000036306, ENSONIG00000039481, ENSONIG00000041589	cfap157	8.073	6.32	9.395	16.674	11.454	1.01	4.64	2.109	0.257	1.938
TRINITY_DN13319_c0_g1	NA	NA	0	3.085	1.735	4.169	3.544	0	0	0	0	0
TRINITY_DN15478_c0_g9	ENSONIG00000007584	tyrp1a	4.485	2.935	1.179	5.243	5.66	15.171	18.839	13.243	13.076	17.263
TRINITY_DN14576_c1_g13	ENSONIG00000007944	col1a1b	1311.68	1445.99	1298.36	804.218	1424.95	2818.72	2096.29	3759.79	2521.55	5908.23
TRINITY_DN52428_c0_g1	ENSONIG00000013196, ENSONIG00000013208	nop58, ical1	5.336	0	4.495	2.693	4.59	0	0	0	0	0
TRINITY_DN13706_c1_g3	NA	NA	0	6.62	0	0	0	80.237	19.78	4.892	21.314	8.779
TRINITY_DN14326_c0_g11	ENSONIG00000010328	pcbd1	14.145	13.522	17.513	12.629	16.841	28.047	22.091	33.921	24.298	56.854
TRINITY_DN13774_c0_g8	ENSONIG00000012267	loxl3b	13.626	10.471	12.457	9.888	11.079	25.48	13.176	24.863	20.988	40.898
TRINITY_DN13936_c0_g2	ENSONIG00000000360	tomm34	9.379	11.215	6.027	26.944	23.392	45.99	29.725	8.005	110.355	75.183
TRINITY_DN13173_c0_g1	ENSONIG00000007272, ENSONIG00000011326, ENSONIG00000031295, ENSONIG00000036924	sdha	19.187	19.484	18.286	12.574	13.843	5.602	5.795	3.41	5.722	4.635
TRINITY_DN46721_c0_g1	ENSONIG00000036385	ARHGDIA	4.317	1.619	0	2.189	9.285	0	0	0	0	0
TRINITY_DN8568_c0_g1	ENSONIG00000032509	NA	9.263	7.317	6.611	7.758	8.185	1.31	1.291	1.735	1.498	0.759
TRINITY_DN49818_c0_g1	ENSONIG00000002241	sh3bp5la	0	0	0	0	0	3.64	3.757	2.324	2.892	2.789
TRINITY_DN13834_c0_g3	ENSONIG00000000190, ENSONIG00000030469	hdc, slc27a2a	14.708	23.535	18.237	19.029	15.85	5.16	8.88	2.824	3.586	2.418
TRINITY_DN14530_c3_g14	NA	NA	1.59	0.598	2.88	4.807	2.059	0	0	0	0	0
TRINITY_DN60114_c0_g1	ENSONIG00000029867	GJD2	0	2.162	2.428	5.827	2.476	0	0	0	0	0
TRINITY_DN32594_c0_g1	NA	NA	0	0	0	0	0	2.529	2.608	6.427	2.003	0
TRINITY_DN16035_c2_g4	ENSONIG00000008866	ccn1	43.374	28.899	46.16	12.658	20.531	152.059	75.523	277.226	64.768	114.002
TRINITY_DN41329_c0_g1	NA	NA	3.527	2.658	0	3.556	3.022	0	0	0	0	0
TRINITY_DN61088_c0_g1	ENSONIG00000018816	slc2a15b	0	0	0	0	0	0	4.827	5.97	3.725	3.576
TRINITY_DN29517_c0_g1	ENSONIG00000006250	atp8b2	0	1.833	4.136	2.478	4.221	0	0	0	0	0
TRINITY_DN14531_c0_g1	ENSONIG00000035239	NA	31.917	33.722	32.701	31.954	26.777	13.468	16.092	7.764	13.279	9.198
TRINITY_DN2709_c0_g1	ENSONIG00000005944	shh	2.862	2.464	7.307	3.754	3.305	0	0.628	0.38	0	0.49
TRINITY_DN14473_c1_g2	ENSONIG00000009511	usp2b	31.472	29.867	21.781	18.058	6.522	87.676	130.998	79.02	44.431	21.158
TRINITY_DN16246_c1_g2	ENSONIG00000030284	NA	5.297	4.129	9.91	7.337	5.785	24.652	5.412	43.21	23.57	48.139
TRINITY_DN14401_c0_g6	ENSONIG00000005501, ENSONIG00000005502, ENSONIG00000005512, ENSONIG00000005519, ENSONIG00000005520, ENSONIG00000021100, ENSONIG00000028092, ENSONIG00000036746, ENSONIG00000039680	mettl27, nf2b, supt6h, rab34b, zgc:136892, sdf2, caln2	9.976	10.124	26.463	8.246	12.062	6.33	2.556	7.5	1.962	1.971
TRINITY_DN15045_c0_g8	ENSONIG00000019487	adh8b	13.751	15.184	13.795	14.967	15.289	41.479	44.04	41.126	33.564	112.319
TRINITY_DN15978_c0_g1	ENSONIG00000017750	hbegfa	12.418	7.074	12.259	5.589	7.217	51.829	26.851	36.314	13.232	23.56
TRINITY_DN57759_c0_g1	ENSONIG00000009152	slc18a2	3.194	0	2.694	3.225	10.951	0	0	0	0	0
TRINITY_DN14419_c0_g4	ENSONIG00000012133	NA	7.922	8.129	8.671	5.546	6.037	31.535	20.894	27.646	15.974	28.268
TRINITY_DN15595_c0_g2	ENSONIG00000000277	NA	92.125	55.72	16.859	47.072	65.079	263.944	276.44	58.331	248.601	356.474
TRINITY_DN36767_c0_g1	ENSONIG00000019505	ca10a	0	4.507	2.529	3.027	5.148	0	0	0	0	0
TRINITY_DN37458_c0_g1	ENSONIG00000002104	cacna1ia	2.909	2.185	7.353	0	2.499	0	0	0	0	0
TRINITY_DN15811_c0_g1	ENSONIG00000019674	maff	24.317	17.522	11.022	14.668	10.018	39.739	36.043	20.311	29.581	38.248
TRINITY_DN14823_c1_g2	ENSONIG00000002364	fkbp9	13.128	15.598	14.293	15.578	18.976	24.331	18.035	32.81	47.393	46.411
TRINITY_DN15995_c0_g4	ENSONIG00000001838, ENSONIG00000007445, ENSONIG00000009132, ENSONIG00000032985, ENSONIG00000034789, ENSONIG00000036285, ENSONIG00000037969, ENSONIG00000040574, ENSONIG00000042812	NA	26.169	31.344	28.514	40.957	43.559	10.544	13.696	13.028	25.029	18.245
TRINITY_DN68813_c0_g1	ENSONIG00000018041	TYMP	0	4.107	4.62	2.77	2.36	0	0	0	0	0
TRINITY_DN13083_c0_g1	ENSONIG00000039359	NA	5.146	9.588	10.138	4.472	5.779	15.536	10.913	29.808	13.205	16.739
TRINITY_DN11325_c0_g1	ENSONIG00000042351	NA	26.587	19.29	20.195	18.727	18.011	6.914	7.507	6.862	10.103	6.813
TRINITY_DN16341_c0_g17	ENSONIG00000002682, ENSONIG00000002684	cd276, ubl7b	8.736	14.269	16.047	11.649	14.463	30.009	20.844	25.698	45.98	44.147
TRINITY_DN13734_c1_g3	NA	NA	214.35	183.114	170.035	124.706	208.236	399.358	310.099	316.442	349.588	441.555
TRINITY_DN15135_c0_g6	ENSONIG00000030474, ENSONIG00000033268, ENSONIG00000034749, ENSONIG00000035647, ENSONIG00000039874, ENSONIG00000040188, ENSONIG00000040562, ENSONIG00000041779	NA	13.687	54.335	30.604	27.887	22.449	2.208	15.275	2.615	4.597	3.775
TRINITY_DN14180_c0_g1	ENSONIG00000012684	ccng2	43.599	24.361	16.902	22.126	12.401	123.679	74.339	35.811	41.896	33.578
TRINITY_DN13540_c4_g1	ENSONIG00000000360, ENSONIG00000035273	tomm34	0	0	2.785	0	0	8.54	5.977	3.5	2.18	21.848
TRINITY_DN16364_c0_g4	ENSONIG00000006859	osr2	8.601	7.097	18.24	7.862	9.675	29.906	16.088	66.63	13.773	23.423
TRINITY_DN12574_c0_g1	ENSONIG00000029883	rnf227	296.992	97.727	60.573	32.214	38.74	1121.76	719.779	463.796	106.976	168.51
TRINITY_DN14925_c0_g1	ENSONIG00000042060	mpeg1.2	8.194	15.945	9.144	18.364	16.711	4.932	2.523	1.99	5.704	5.455
TRINITY_DN16133_c0_g3	ENSONIG00000012529, ENSONIG00000012534	mrpl48	2.592	6.081	3.065	14.847	9.651	0.612	0.606	1.352	2.883	1.181
TRINITY_DN21833_c0_g1	ENSONIG00000012642	dcc	0	0.865	0	0	0	6.117	3.105	4.783	0	9.53
TRINITY_DN39513_c0_g1	NA	NA	0	0	0.643	0	0	4.102	3.088	2.525	2.371	3.985
TRINITY_DN16195_c1_g15	NA	NA	0	1.65	0	0.551	0.471	2.213	2.944	7.642	2.263	9.722
TRINITY_DN639_c0_g1	ENSONIG00000012705	si:dkey-197i20.6	0	1.644	2.592	0	0.802	6.338	12.571	9.664	2.903	23.514
TRINITY_DN15347_c0_g1	ENSONIG00000016570	plekhg5b	34.271	26.225	14.074	25.85	25.642	62.525	67.698	28.6	77.226	107.288
TRINITY_DN16217_c0_g1	ENSONIG00000000353, ENSONIG00000000354, ENSONIG00000000355, ENSONIG00000000397, ENSONIG00000000402, ENSONIG00000006515	prokr1b, plek, pcdh15a, slka, GLCCI1	396.916	517.349	438.977	475.565	474.037	786.843	844.934	918.521	1089.48	1155.06
TRINITY_DN15288_c1_g5	ENSONIG00000004997, ENSONIG00000011850, ENSONIG00000011852, ENSONIG00000011856, ENSONIG00000011859, ENSONIG00000011862, ENSONIG00000011866, ENSONIG00000011867, ENSONIG00000011881, ENSONIG00000011883, ENSONIG00000021021, ENSONIG00000028665, ENSONIG00000029055, ENSONIG00000029267, ENSONIG00000031155, ENSONIG00000031582, ENSONIG00000031857, ENSONIG00000032883, ENSONIG00000033231, ENSONIG00000033705,…	NA, hdac8, rps4x, nhsl2, arhgap36, usp12b, rasl11a, gc2, cited1, leap2, bmp15	0	4.296	2.748	3.295	2.801	0	0	0	0	0
TRINITY_DN28915_c0_g1	ENSONIG00000011932	sbf1	0	0	0	0	0	4.018	4.155	2.572	0	3.078
TRINITY_DN16250_c0_g3	ENSONIG00000015829, ENSONIG00000033360	socs3b, pgs1	26.216	24.313	13.432	12.457	10.056	82.678	40.335	72.286	45.869	60.12
TRINITY_DN12158_c0_g1	ENSONIG00000010263	NA	9.996	5.978	6.39	7.024	7.853	2.576	3.203	3.806	1.571	0.937
TRINITY_DN13253_c0_g2	ENSONIG00000016386	NA	10.748	7.163	8.057	4.826	6.198	1.582	0	0	0	2.464
TRINITY_DN15851_c0_g5	ENSONIG00000029710	WNK3	14.997	14.738	12.46	9.788	11.598	5.761	7.625	4.835	5.619	5.029
TRINITY_DN12950_c0_g2	ENSONIG00000005988	NA	9.139	11.042	11.173	10.966	11.923	18.544	15.371	23.845	17.418	37.849
TRINITY_DN7331_c0_g1	NA	NA	1.629	6.129	1.824	0.546	4.201	0	0	0	0	0
TRINITY_DN11355_c0_g1	ENSONIG00000029623	NA	725.557	336.977	409.146	118.055	227.502	178.222	136.119	114.374	48.425	36.609
TRINITY_DN15924_c0_g7	ENSONIG00000016472	metrnlb	13.525	7.848	7.627	10.885	11.04	24.456	18.409	19.456	28.648	47.407
TRINITY_DN6636_c0_g1	NA	NA	8.623	6.935	7.633	6.367	8.935	14.447	11.545	10.643	17.564	40.118
TRINITY_DN645_c1_g1	ENSONIG00000034281	NA	0	0	0	0	0	8.117	4.195	7.785	3.242	9.326
TRINITY_DN40590_c0_g1	ENSONIG00000009551	SPIDR	0	0	0	0	0	0	3.388	4.195	5.208	2.519
TRINITY_DN62980_c0_g1	ENSONIG00000010976	far1	3.41	2.558	0.959	3.442	4.911	0	0	0	0	0
TRINITY_DN12347_c0_g1	ENSONIG00000005520, ENSONIG00000005524, ENSONIG00000028639, ENSONIG00000033488, ENSONIG00000041020	NA	151.751	148.993	132.115	100.781	128.885	69.192	79.554	78.782	30.626	24.609
TRINITY_DN21180_c0_g1	NA	NA	0	0	0	0	0	6.867	3.55	2.195	0	2.638
TRINITY_DN59586_c0_g1	ENSONIG00000003493	asap3	7.374	1.833	2.068	2.478	0	0	0	0	0	0
TRINITY_DN13272_c0_g2	ENSONIG00000007203	NA	3.636	7.601	3.346	10.483	8.613	13.522	10.646	12.552	31.647	40.365
TRINITY_DN3978_c0_g1	ENSONIG00000006016	PLXDC2	3.444	2.585	4.375	1.745	2.976	0	0	0	0	0
TRINITY_DN13715_c1_g1	ENSONIG00000016976	hmga1a	25.702	29.117	13.297	28.984	14.116	50.092	47.278	16.324	90.651	110.754
TRINITY_DN13386_c7_g1	NA	NA	3.265	4.904	5.495	3.295	5.601	0	0	0	0	0
TRINITY_DN40112_c0_g1	NA	NA	4.047	0	1.71	6.158	3.486	0	0	0	0	0
TRINITY_DN61568_c0_g1	NA	NA	0	2.797	4.731	1.887	3.216	0	0	0	0	0
TRINITY_DN69418_c0_g1	ENSONIG00000003812	NA	0	0	0	0	0	4.318	2.216	9.584	0	8.387
TRINITY_DN15582_c0_g4	ENSONIG00000016307	dusp5	3.705	0.856	1.652	1.427	0.731	13.865	11.452	4.167	10.577	13.393
TRINITY_DN16298_c2_g2	ENSONIG00000032568	NA	5.972	7.338	7.835	12.814	10.691	0.487	2.197	3.626	0.905	2.399
TRINITY_DN13291_c0_g10	ENSONIG00000016872	sypl1	1.232	1.387	3.393	2.054	3.153	5.001	4.398	7.982	7.83	17.806
TRINITY_DN7205_c0_g2	ENSONIG00000011622	nrg1	5.001	3.735	2.105	7.57	6.454	0	0	0	0	0
TRINITY_DN13374_c0_g1	ENSONIG00000043175	glis1a	3.443	7.282	6.216	5.224	3.603	9.701	16.203	24.245	6.881	20.744
TRINITY_DN13816_c0_g2	ENSONIG00000028801	NA	1176.87	1088.84	613.707	223.608	753.869	340.695	202.757	74.625	303.927	416.096
TRINITY_DN13265_c1_g2	NA	NA	776.654	906.02	304.389	123.309	250.201	61.643	141.71	51.922	122.326	151.112
TRINITY_DN15124_c0_g2	ENSONIG00000009735	grna	36.066	138.095	83.088	123.022	133.281	28.751	47.862	28.966	41.078	41.417
TRINITY_DN15278_c0_g4	ENSONIG00000005663	clu	86.939	165.903	119.544	177.445	148.823	280.098	270.905	351.669	514.018	497.78
TRINITY_DN61677_c0_g1	NA	NA	0	0	0	0	0	0	3.268	2.021	7.544	2.433
TRINITY_DN34092_c0_g1	NA	NA	4.582	3.428	1.928	0	3.935	0	0	0	0	0
TRINITY_DN64432_c0_g1	NA	NA	7.93	1.977	2.225	0	4.551	0	0	0	0	0
TRINITY_DN13576_c0_g1	ENSONIG00000029632, ENSONIG00000034599, ENSONIG00000036269, ENSONIG00000036929, ENSONIG00000041639	gcnt3, gcnt3, gcnt3	9.803	16.576	14.04	14.225	18.174	3.565	4.294	2.927	2.797	1.748
TRINITY_DN16015_c1_g4	ENSONIG00000012520	NA	20.426	23.159	19.178	25.507	29.92	7.665	14.275	3.921	5.152	2.808
TRINITY_DN15733_c0_g7	ENSONIG00000009246	viml	17.721	11.471	7.441	16.166	13.03	32.956	23.656	18.329	30.619	27.396
TRINITY_DN12168_c0_g2	ENSONIG00000010331	pdlim1	49.371	47.569	40.188	31.459	37.007	119.767	95.553	62.291	82.731	107.214
TRINITY_DN9723_c0_g1	NA	NA	8.081	11.221	11.35	13.136	9.136	2.187	3.516	4.745	3.748	2.533
TRINITY_DN9320_c0_g1	ENSONIG00000016771	mlphb	0	0.192	0.211	0.256	0	2.419	2.053	2.696	1.581	4.538
TRINITY_DN13861_c0_g4	ENSONIG00000012617	dclk1a	0	1.307	0.484	0.582	0	5.45	2.332	2.851	7.169	9.66
TRINITY_DN25872_c0_g1	NA	NA	4.017	4.027	3.714	2.239	3.445	6.017	10.774	9.845	4.603	17.696
TRINITY_DN14593_c0_g13	ENSONIG00000036817	NA	1.315	0.678	0.609	1.068	1.26	5.017	6.38	3.117	2.965	5.331
TRINITY_DN15463_c1_g1	ENSONIG00000016372	NA	3.08	1.227	1.908	2.618	1.355	12.381	5.937	2.103	8.257	26.608
TRINITY_DN13903_c0_g1	ENSONIG00000015881, ENSONIG00000037417	NA	68.718	90.146	88.064	69.084	55.438	33.797	38.925	31.618	28.547	27.19
TRINITY_DN14770_c1_g1	ENSONIG00000009296, ENSONIG00000009302	NA, krtt1c19e	1662.2	1780.04	1746.66	1660.04	1148.4	855.551	844.032	444.398	666.006	723.706
TRINITY_DN10064_c0_g1	ENSONIG00000005358	NA	4.779	7.787	5.578	8.984	6.336	0.518	3.485	0.395	1.174	0.4
TRINITY_DN14836_c0_g1	ENSONIG00000003130, ENSONIG00000009046, ENSONIG00000009047, ENSONIG00000009048, ENSONIG00000009050, ENSONIG00000009053, ENSONIG00000009054, ENSONIG00000009056, ENSONIG00000009062, ENSONIG00000009080, ENSONIG00000009081, ENSONIG00000009082, ENSONIG00000009083, ENSONIG00000009085, ENSONIG00000009088, ENSONIG00000015521, ENSONIG00000015536, ENSONIG00000015538, ENSONIG00000015540, ENSONIG00000015542,…	NA, zswim5, fabp6, elovl8a, toe1, tmem53, rnf220a, slc6a9, lrrc24, dad1, abhd4, tgm1l1, carmil3, cdh24b, psmb5, prmt5, ap1g2, zp3f.2, zp3f.1, rnf212b, dhrs1, mmp14b, homeza, pigr, nedd8l, rem2, si:ch211-14a17.11, SDC3, klf17	53.86	73.519	57.147	85.127	89.41	100.193	109.285	153.424	133.977	229.812
TRINITY_DN43094_c0_g1	ENSONIG00000001355	zfand2a	0	0	0	0	0	0	6.362	5.903	2.452	2.375
TRINITY_DN15321_c1_g10	NA	NA	0.526	2.22	2.038	1.726	0.859	3.666	3.96	9.995	3.976	14.931
TRINITY_DN15467_c0_g1	ENSONIG00000039185	dusp1	201.937	131.49	128.982	145.988	119.806	591.871	457.171	355.543	259.884	463.887
TRINITY_DN62415_c0_g1	ENSONIG00000006994	crtc3	0	0	0	0	0	7.346	3.795	2.349	0	2.818
TRINITY_DN13097_c2_g4	ENSONIG00000018125	sept9b	20.107	33.096	21.815	26.173	29.522	47.055	52.287	45.873	48.449	80.784
TRINITY_DN15546_c1_g2	ENSONIG00000001593, ENSONIG00000004483, ENSONIG00000018992, ENSONIG00000027260, ENSONIG00000028056, ENSONIG00000028281, ENSONIG00000030844, ENSONIG00000030994, ENSONIG00000032950, ENSONIG00000036123, ENSONIG00000036415, ENSONIG00000038105, ENSONIG00000039972, ENSONIG00000040034, ENSONIG00000040329	NA	83.884	56.73	61.394	55.297	43.675	171.04	140.248	110.956	107.48	99.409
TRINITY_DN34757_c0_g1	ENSONIG00000016767	KLHL12	1.422	2.134	3.601	4.325	1.231	0	0	0	0	0
TRINITY_DN15446_c1_g1	ENSONIG00000001079, ENSONIG00000016025, ENSONIG00000030177, ENSONIG00000031822, ENSONIG00000033657, ENSONIG00000035158, ENSONIG00000036710, ENSONIG00000037472, ENSONIG00000039042	NA	56.991	72.176	54.329	94.629	35.425	127.518	127.865	306.664	195.244	120.07
TRINITY_DN15544_c5_g1	ENSONIG00000014280	srpx	46.493	34.865	48.77	34.137	37.816	86.475	67.734	91.609	56.109	113.348
TRINITY_DN48186_c0_g1	ENSONIG00000012264	si:dkey-33c12.3	2.936	2.207	4.951	2.969	0	0	0	0	0	0
TRINITY_DN12658_c0_g1	ENSONIG00000015154	NA	20.152	17.85	8.811	24.749	13.631	46.497	39.014	22.094	75.014	58.444
TRINITY_DN13520_c1_g6	ENSONIG00000003301, ENSONIG00000027413	NA, gng13a	324.747	281.795	241.303	246.834	269.054	81.028	147.756	45.12	58.309	50.734
TRINITY_DN16291_c2_g1	ENSONIG00000019180	NA	0	1.687	1.777	4.414	5.44	0	0	0	0	0
TRINITY_DN14917_c2_g2	NA	NA	17.029	11.258	11.787	5.984	12.084	3.401	2.281	3.504	1.751	0
TRINITY_DN10007_c0_g1	NA	NA	0	1.629	5.4	0.724	0.619	12.196	5.812	12.364	5.218	21.127
TRINITY_DN13412_c0_g5	ENSONIG00000016159	NA	0.481	2.168	0.796	0.723	1.85	3.906	3.868	6.832	4.962	15.841
TRINITY_DN32628_c0_g1	ENSONIG00000003266	hsd11b2	3.608	5.436	3.044	3.638	0	0	0	0	0	0
TRINITY_DN12803_c0_g1	ENSONIG00000003882, ENSONIG00000003905	ambp, cercam	4.139	6.987	5.966	6.955	7.129	9.821	10.951	17.99	10.469	25.186
TRINITY_DN15858_c1_g1	ENSONIG00000015184, ENSONIG00000015185, ENSONIG00000015190, ENSONIG00000015194, ENSONIG00000015203, ENSONIG00000018350, ENSONIG00000018352, ENSONIG00000018354, ENSONIG00000018356, ENSONIG00000018357, ENSONIG00000018359, ENSONIG00000018360, ENSONIG00000018361, ENSONIG00000018363, ENSONIG00000018367, ENSONIG00000018369, ENSONIG00000018371, ENSONIG00000018376, ENSONIG00000018381, ENSONIG00000018403,…	ltb4r2b, sdr39u1, mettl17, parp2, apol1, best4, hectd3, rps8a, acadm, rabggtb, st6galnac3, st6galnac5a, pigk, ak5, zzz3, usp33, miga1, fubp1, slc25a24l, gipc2, zfyve9a, cc2d1b, pak1ip1, MAK, zgc:66427, dnajb4, si:rp71-1g18.13, si:ch211-284o19.8, ltb4r2b, si:dkey-222f8.3, ltb4r2b, BTF3L4, ltb4r2b, txndc12, glis1a	46.185	39.557	37.462	35.051	30.971	113.918	74.318	55.664	106.05	148.883
TRINITY_DN13721_c0_g1	ENSONIG00000028801	NA	5636.77	5036.19	3324.24	1386.81	3681.07	1365.91	957.626	345.878	1261.21	1870.22
TRINITY_DN5052_c0_g1	NA	NA	2.747	3.091	5.795	1.392	3.569	3.626	16.675	7.998	12.762	11.285
TRINITY_DN15121_c0_g1	ENSONIG00000002083, ENSONIG00000006734	NA	71.677	86.585	88.24	68.321	79.544	24.061	51.762	7.752	15.222	7.82
TRINITY_DN34756_c0_g1	ENSONIG00000027603	fpr1	2.139	2.682	1.196	4.309	0.615	0	0	0	0	0
TRINITY_DN15808_c1_g1	ENSONIG00000031690, ENSONIG00000042632	NA	36.096	26.317	27.178	36.946	37.806	16.725	8.78	7.877	10.834	7.203
TRINITY_DN60455_c0_g1	ENSONIG00000010934	spire2	0	6.486	2.428	2.913	9.905	0	0	0	0	0
TRINITY_DN15737_c1_g10	ENSONIG00000013369, ENSONIG00000013370, ENSONIG00000013379, ENSONIG00000013380, ENSONIG00000013381, ENSONIG00000013383, ENSONIG00000013384, ENSONIG00000013385, ENSONIG00000013405, ENSONIG00000013415, ENSONIG00000013432, ENSONIG00000013436, ENSONIG00000013442, ENSONIG00000013447, ENSONIG00000013451, ENSONIG00000015336, ENSONIG00000020899, ENSONIG00000020900, ENSONIG00000031144, ENSONIG00000031428,…	NA, mettl21a, klf7a, si:ch211-93g23.2, erbb4a, mylz3, acadl, osbpl11, gpd1c, bop1, lancl1, tmem182b	47.555	76.556	69.362	63.95	78.464	11.825	38.491	10.7	16.565	10.836
TRINITY_DN62431_c0_g1	ENSONIG00000017479	rnf103	2.477	5.55	4.175	0	2.13	0	0	0	0	0
TRINITY_DN15768_c0_g6	ENSONIG00000011681	rin3	10.386	7.294	5.756	4.111	6.938	14.085	10.856	18.049	13.524	23.916
TRINITY_DN12403_c0_g1	ENSONIG00000002459	gnpnat1	30.076	23.837	10.972	19.282	16.522	76.411	72.923	29.245	38.691	82.33
TRINITY_DN13579_c0_g1	ENSONIG00000012362	NA	12.204	12.368	6.44	10.648	18.682	2.999	5.109	1.351	5.147	6.373
TRINITY_DN27747_c0_g1	ENSONIG00000039876	st6galnac1.1	3.16	2.371	0	6.382	2.709	0	0	0	0	0
TRINITY_DN63342_c0_g1	NA	NA	6.316	3.083	2.356	3.48	4.051	9.812	10.578	7.447	10.42	9.893
TRINITY_DN12756_c0_g1	ENSONIG00000032457	cbx1	17.193	15.319	17.107	19.237	16.037	36.787	29.256	30.542	28.898	44.071
TRINITY_DN17906_c0_g1	ENSONIG00000043190	NA	3.061	6.892	0	3.09	2.626	0	0	0	0	0
TRINITY_DN44290_c0_g1	ENSONIG00000009648	tgfbr1b	1.794	1.348	3.038	1.819	1.551	0	0	0	0	0
TRINITY_DN15421_c0_g2	ENSONIG00000028801	NA	30.603	33.678	24.19	18.598	33.236	10.203	8.27	6.225	15.884	10.82
TRINITY_DN14520_c0_g5	NA	NA	2.107	2.033	3.228	1.655	2.95	8.968	9.265	11.071	3.567	5.978
TRINITY_DN13669_c0_g7	ENSONIG00000011373	vcanb	13.119	27.621	23.492	26.213	25.781	61.091	83.64	105.15	85.1	197.046
TRINITY_DN16250_c0_g8	ENSONIG00000016265, ENSONIG00000043059	OSCP1	16.06	14.729	14.36	20.188	13.86	9.818	4.664	6.598	7.507	8.44
TRINITY_DN67003_c0_g1	ENSONIG00000009289	agrn	2.477	1.85	0	2.502	6.391	0	0	0	0	0
TRINITY_DN6504_c0_g1	ENSONIG00000000346	OTOR	2.787	1.746	1.16	1.399	0.797	8.139	4.361	2.658	3.833	13.085
TRINITY_DN6555_c0_g1	ENSONIG00000007469	pthlha	1.747	2.61	3.522	2.213	2.022	10.513	10.63	11.092	4.925	10.027
TRINITY_DN8749_c0_g1	NA	NA	0.695	0.696	1.341	0.232	1.384	6.58	5.273	3.756	3.582	6.776
TRINITY_DN46798_c0_g1	ENSONIG00000018786	NA	4.538	3.415	1.086	1.957	1.117	4.353	6.094	11.192	5.352	14.184
TRINITY_DN12247_c0_g1	ENSONIG00000013372	akap12b	1.147	1.413	1.718	1.35	1.777	3.501	3.89	6.235	3.418	15.941
TRINITY_DN43350_c0_g1	ENSONIG00000017745	slc26a11	2.416	1.801	2.032	2.438	6.219	0	0	0	0	0
TRINITY_DN15089_c0_g5	ENSONIG00000018523	col11a1b	39.058	38.577	29.439	21.441	32.701	119.179	61.237	216.849	101.224	448.903
TRINITY_DN70583_c0_g1	ENSONIG00000036055	tent5d	0	0	0	0	0	0	4.517	0	3.488	10.016
TRINITY_DN13197_c6_g9	ENSONIG00000015122, ENSONIG00000015124	pgpep1l, synm	9.792	10.101	7.647	6.013	8.252	55.86	45.994	50.382	36.576	76.479
TRINITY_DN9751_c0_g1	ENSONIG00000007614	myoz2a	5.703	3.094	11.356	6.456	3.962	14.104	14.076	20.539	9.441	36.13
TRINITY_DN15350_c1_g1	ENSONIG00000009083	tgm1l1	36.454	18.141	11.843	13.756	14.975	131.611	70.726	34.77	50.048	77.841
TRINITY_DN8815_c0_g3	ENSONIG00000006360, ENSONIG00000037413	NA	0.218	0.655	0.722	0.437	0.373	2.067	2.338	4.246	3.6	4.79
TRINITY_DN60356_c0_g1	NA	NA	2.572	1.92	0	5.185	4.425	0	0	0	0	0
TRINITY_DN13920_c0_g2	ENSONIG00000019212	avil	33.093	31.699	26.146	34.582	32.946	18.523	22.326	6.067	8.734	12.134
TRINITY_DN66945_c0_g1	NA	NA	4.346	2.18	0.607	1.459	6.247	0	0	0	0	0
TRINITY_DN13310_c3_g4	ENSONIG00000040812	NA	7.265	11.224	8.722	14.169	17.295	2.722	4.329	1.976	2.081	3.37
TRINITY_DN16975_c0_g1	ENSONIG00000010576, ENSONIG00000010583, ENSONIG00000027603, ENSONIG00000031954	has1, fpr1, fpr1	0	0	0	0	0	1.943	1.988	2.453	1.525	1.511
TRINITY_DN15655_c1_g5	ENSONIG00000001000, ENSONIG00000003711, ENSONIG00000003718, ENSONIG00000003756, ENSONIG00000004878, ENSONIG00000032905	atad2b, fosb, capn12, clasrp, cyfip1, znf296	443.897	281.011	138.423	106.641	142.241	1044.56	847.674	511.137	279.847	505.276
TRINITY_DN8831_c0_g1	ENSONIG00000039171	soul5l	8.86	16.901	19.315	13.739	17.311	2.975	8.693	2.45	4.086	3.442
TRINITY_DN16129_c0_g9	ENSONIG00000018721	NA	16.74	15.092	15.035	12.993	9.932	5.859	6.344	4.71	5.031	4.529
TRINITY_DN14307_c0_g3	NA	NA	5119.26	2656.31	1646.46	26.349	2276.86	2.904	17.586	2.72	1.129	4.453
TRINITY_DN14422_c0_g7	ENSONIG00000020636	RAP2B	67.242	36.86	16.899	22.286	25.96	124.761	83.26	39.069	68.107	116.755
TRINITY_DN12096_c0_g3	ENSONIG00000020311	sulf2a	1.422	1.067	1.2	2.883	6.154	0	0	0	0	0
TRINITY_DN14520_c3_g1	NA	NA	1.746	1.311	2.957	1.768	3.017	0	0	0	0	0
TRINITY_DN31505_c0_g1	ENSONIG00000040463	NA	6.931	0	3.887	4.667	1.986	0	0	0	0	0
TRINITY_DN13280_c3_g4	NA	NA	5.278	4.532	5.948	5.819	8.07	1.017	1.01	1.536	0.389	2.754
TRINITY_DN13971_c1_g10	NA	NA	1.365	2.912	2.766	1.94	1.504	4.798	7.467	7.315	9.007	11.859
TRINITY_DN13026_c0_g1	ENSONIG00000004143, ENSONIG00000004149	ptgis, kcnb1	21.021	10.802	5.649	16.706	14.923	34.719	30.177	5.659	61.846	131.62
TRINITY_DN16281_c0_g2	ENSONIG00000020233	sox13	2.548	5.706	6.426	2.568	0	0	0	0	0	0
TRINITY_DN14697_c0_g2	NA	NA	9.373	3.033	4.244	2.894	4.463	17.598	23.533	7.191	6.414	17.403
TRINITY_DN13604_c2_g10	ENSONIG00000038520	glud1b	7.485	8.281	3.605	6.016	8.457	20.509	15.531	10.068	35.781	46.426
TRINITY_DN10927_c0_g1	ENSONIG00000015924	edil3a	2.43	2.946	3.087	0.748	2.392	12.399	7.257	11.954	10.404	14.066
TRINITY_DN13159_c0_g1	ENSONIG00000042636	hsd17b12b	119.022	84.464	78.787	57.8	40.774	248.554	309.631	161.048	322.733	313.689
TRINITY_DN7906_c0_g1	ENSONIG00000003148, ENSONIG00000025166	NA	4.474	2.496	5.19	3.771	4.163	25.427	12.171	23.097	19.713	21.985
TRINITY_DN67009_c0_g1	NA	NA	0	0	0	0	0	3.469	0	15.522	0	5.327
TRINITY_DN14934_c0_g3	ENSONIG00000009687	tubb2	2.685	2.621	1.334	2.688	3.212	8.349	11.508	7.411	8.305	15.425
TRINITY_DN14789_c1_g11	ENSONIG00000029953	stc2	6.143	24.062	19.027	34.754	26.53	7.016	3.855	6.528	6.134	6.019
TRINITY_DN34918_c0_g1	ENSONIG00000015643	NA	0	0	0	1.768	0	2.291	2.358	2.91	9.045	14.235
TRINITY_DN15778_c0_g2	ENSONIG00000016887	rap1gap	17.183	26.964	22.672	23.701	18.897	10.088	14.228	7.741	10.611	7.907
TRINITY_DN15658_c3_g9	ENSONIG00000040094	cfap299	3.194	5.884	8.081	5.349	12.378	0	0	0	0	0
TRINITY_DN14717_c0_g1	ENSONIG00000000582	trib3	39.719	17.59	16.617	13.322	8.281	100.37	86.099	57.781	32.761	39.299
TRINITY_DN15914_c0_g3	ENSONIG00000006956, ENSONIG00000042560	NA	85.236	171.917	189.87	267.343	171.619	22.693	47.448	17.202	33.608	16.843
TRINITY_DN15637_c1_g3	ENSONIG00000006277	tuft1	78.36	57.238	44.899	37.069	35.821	219.287	170.506	124.735	85.406	172.18
TRINITY_DN30861_c0_g1	ENSONIG00000007775	NA	5.592	2.094	2.354	8.475	2.405	0	0	0	0	0
TRINITY_DN14512_c1_g8	ENSONIG00000016765	NA	10.516	14.048	13.448	10.554	13.38	18.615	15.469	28.828	21.996	46.634
TRINITY_DN10998_c0_g1	ENSONIG00000002531	ALX3	0	0	0	0.176	0.15	16.437	11.541	38.583	22.487	51.675
TRINITY_DN12198_c0_g1	ENSONIG00000003558, ENSONIG00000003569	mpx, ggcx	17.384	16.375	17.775	5.947	9.459	0.431	0.637	0.768	1.063	0.249
TRINITY_DN15532_c1_g1	ENSONIG00000000444, ENSONIG00000004218, ENSONIG00000007408, ENSONIG00000012496, ENSONIG00000012497, ENSONIG00000013896, ENSONIG00000013899, ENSONIG00000013901, ENSONIG00000013916, ENSONIG00000013917, ENSONIG00000013922, ENSONIG00000017927, ENSONIG00000019998, ENSONIG00000020000, ENSONIG00000020001, ENSONIG00000020404, ENSONIG00000021062, ENSONIG00000021225, ENSONIG00000027869, ENSONIG00000029019,…	NA, ppp1r3b, myo5b, capslb, lmbrd2b	74.75	88.401	63.805	29.861	70.498	27.616	32.12	34.618	13.038	34.247
TRINITY_DN50102_c0_g1	ENSONIG00000031382	si:ch211-256m1.8	0	1.171	0.654	0	0	6.256	2.094	5.137	1.608	8.915
TRINITY_DN14026_c0_g6	ENSONIG00000027863	NA	18.623	30.148	20.666	20.53	21.344	122.685	103.001	94.727	87.751	197.982
TRINITY_DN49616_c0_g1	NA	NA	0	0	0	0	0	4.653	3.151	0.971	1.208	1.208
TRINITY_DN14238_c0_g2	ENSONIG00000028129	NA	50.082	171.692	135.138	4.462	96.521	0	2.278	0.854	10.901	4.922
TRINITY_DN16095_c0_g3	ENSONIG00000039552	igf2b	2.977	11.406	10.214	16.449	15.762	25.253	21.812	55.751	46.347	60.768
TRINITY_DN16035_c2_g5	ENSONIG00000018523	col11a1b	26.591	22.956	18.938	12.979	22.824	42.357	32.339	157.499	64.428	312.421
TRINITY_DN16362_c0_g19	ENSONIG00000015038	NA	138.628	24.872	201.694	84.181	210.653	61.022	10.383	30.485	16.471	26.758
TRINITY_DN34195_c0_g1	ENSONIG00000009136	gbf1	6.668	2.509	2.812	3.364	0	0	0	0	0	0
TRINITY_DN23111_c0_g1	ENSONIG00000009380	NA	0	0	0	0	0	7.422	0	4.715	1.959	1.919
TRINITY_DN36234_c0_g1	NA	NA	2.284	1.713	1.927	2.305	1.974	0	0	0	0	0
TRINITY_DN14942_c0_g1	ENSONIG00000001332	mtx2	2.796	4.188	2.354	2.825	2.405	0	0	0	0	0
TRINITY_DN13891_c2_g1	NA	NA	6.977	0	8.828	0	4.887	0	0	0	0	0
TRINITY_DN16336_c1_g4	ENSONIG00000003092	NA	0	2.185	4.902	8.825	2.499	0	0	0	0	0
TRINITY_DN14341_c4_g1	ENSONIG00000001204	crlf1a	0	0	0	0	0	7.252	11.117	0	2.836	5.643
TRINITY_DN62120_c0_g1	NA	NA	0	10.371	4.662	0	4.764	0	0	0	0	0
TRINITY_DN15634_c0_g1	NA	NA	12.905	11.9	11.999	10.298	11.485	3.562	3.09	3.436	4	5.383
TRINITY_DN10767_c0_g1	ENSONIG00000006626	NA	48.632	16.128	28.01	1.898	9.453	2.986	2.539	1.541	3.582	3.298
TRINITY_DN15366_c0_g11	NA	NA	46.961	96.262	54.924	21.185	40.487	6.293	3.128	7.733	17.173	11.668
TRINITY_DN13768_c0_g3	ENSONIG00000002583	uap1	19.564	22.934	13.537	20.119	22.9	72.374	58.413	46.174	65.466	144.905
TRINITY_DN10246_c0_g1	ENSONIG00000019285	NA	1.317	1.427	1.328	1.902	1.621	3.766	4.308	4.376	9.651	5.507
TRINITY_DN10050_c0_g1	ENSONIG00000016263	msx3	2.153	4.872	4.523	3.05	3.978	10.003	8.087	26.536	12.759	25.594
TRINITY_DN14426_c0_g2	ENSONIG00000000708	tmem200a	0	2.015	0	0	0	3.497	3.615	11.185	5.563	5.374
TRINITY_DN15090_c1_g5	NA	NA	5.561	1.392	2.56	0.928	1.585	28.382	22.765	7.535	10.512	36.778
TRINITY_DN15392_c0_g6	ENSONIG00000027888	gask1b	0	0.651	0.239	0	0.988	4.295	1.935	3.052	5.958	11.165
TRINITY_DN58755_c0_g1	ENSONIG00000016980	NA	0	0	0	0	0	1.251	0	6.214	0.969	8.765
TRINITY_DN15696_c2_g10	ENSONIG00000005075, ENSONIG00000005084, ENSONIG00000005086, ENSONIG00000005088, ENSONIG00000005090, ENSONIG00000005094, ENSONIG00000005097, ENSONIG00000005106, ENSONIG00000005111, ENSONIG00000005115, ENSONIG00000005121, ENSONIG00000005123, ENSONIG00000005133, ENSONIG00000005135, ENSONIG00000005141, ENSONIG00000005142, ENSONIG00000005146, ENSONIG00000021382, ENSONIG00000039640, ENSONIG00000041473,…	r3hdm2, gli1, ARHGAP9, mars1, dctn2, KIF5A, soat2, igsf8, tarbp2, sp1, shmt2, PCBP2, myg1, sp7, ddit3, INHBC	16.274	9.434	8.796	5.571	7.843	28.61	22.708	50.638	17.609	118.645
TRINITY_DN11185_c0_g1	ENSONIG00000041308	NA	6.263	7.497	12.148	11.573	9.258	3.114	2.213	4.767	3.919	3.288
TRINITY_DN15621_c0_g3	ENSONIG00000002646	mylipa	29.429	27.7	13.482	20.865	32.476	13.777	14.093	7.832	4.635	7.193
TRINITY_DN15357_c0_g2	ENSONIG00000003460, ENSONIG00000003466, ENSONIG00000003475, ENSONIG00000005043, ENSONIG00000005045, ENSONIG00000030512, ENSONIG00000037114, ENSONIG00000038270, ENSONIG00000042909	ctsl.1, ctsl.1, ctsl.1, ctsl.1, ctsl.1	9.636	27.429	11.721	63.54	42.895	4.62	4.019	2.185	13.784	11.797
TRINITY_DN14523_c0_g15	NA	NA	0	0	0	0	0	3.2	2.649	2.901	0.408	4.538
TRINITY_DN15828_c1_g6	ENSONIG00000000577	pnp4a	2.021	1.517	3.713	1.348	3.45	9.417	18.942	16.926	6.712	49.033
TRINITY_DN61295_c0_g1	ENSONIG00000012687	rxfp2a	0	0	0	0	0	6.613	3.422	8.472	0	25.427
TRINITY_DN16204_c0_g4	NA	NA	2.393	1.724	1.262	1.913	2.119	11.811	10.76	7.339	8.583	15.018
TRINITY_DN45783_c0_g1	NA	NA	0	0	0	0	0	7.418	3.836	2.373	0	2.846
TRINITY_DN15912_c0_g11	NA	NA	2.809	2.217	2.195	2.16	4.78	3.811	6.152	3.746	12.894	30.834
TRINITY_DN7398_c0_g1	ENSONIG00000010684	notch1b	1.661	2.916	6.01	3.339	2.856	11.172	8.918	15.436	3.999	9.816
TRINITY_DN15696_c2_g7	ENSONIG00000007944	col1a1b	548.068	824.051	673.627	506.059	822.574	1236.56	1144.05	2549.58	1502.16	3613.38
TRINITY_DN34897_c0_g1	ENSONIG00000033890	si:rp71-1g18.13	2.341	1.756	2.961	1.182	2.024	0	0	0	0	0
TRINITY_DN25741_c0_g1	ENSONIG00000000693	ehd3	2.124	1.593	1.792	2.152	1.827	0	0	0	0	0
TRINITY_DN14817_c0_g2	ENSONIG00000017361	pou2f3	16.738	21.849	22.51	19.533	19.95	7.97	12.791	3.714	7.158	5.135
TRINITY_DN13267_c1_g2	ENSONIG00000005572, ENSONIG00000008746, ENSONIG00000008747, ENSONIG00000008750, ENSONIG00000008755, ENSONIG00000028659, ENSONIG00000031570	pcmt, mrps17, cct6a, abhd11, sumf2, cldnh	52.385	70.586	59.373	75.034	63.34	25.193	45.26	25.219	24.907	26.759
TRINITY_DN2393_c0_g1	NA	NA	1.127	1.411	1.282	2.149	1.761	9.127	6.438	6.43	8.137	10.589
TRINITY_DN56147_c0_g1	NA	NA	0	0	0	0	0	3.896	0	9.978	6.218	2.987
TRINITY_DN57935_c0_g1	ENSONIG00000016153, ENSONIG00000016166, ENSONIG00000016171	apoa2, rps19, cadm4	3.412	5.135	2.873	3.442	0	0	0	0	0	0
TRINITY_DN11693_c0_g1	ENSONIG00000035395	atn1	2.204	3.076	3.198	1.893	1.616	8.406	6.751	11.826	3.585	12.557
TRINITY_DN1520_c0_g1	ENSONIG00000007005	fam131ba	0.799	1.2	1.319	1.599	1.908	5.63	3.852	6.594	4.284	8.356
TRINITY_DN14736_c0_g6	ENSONIG00000007619	sec24d	4.249	6.869	5.943	4.611	5.974	10.79	9.33	15.199	13.628	34.93
TRINITY_DN43368_c0_g1	ENSONIG00000043190	NA	2.845	2.134	1.2	2.883	3.693	0	0	0	0	0
TRINITY_DN10528_c0_g1	ENSONIG00000038079	NA	63.434	55.695	41.14	54.022	40.091	23.6	22.581	9.218	33.178	25.281
TRINITY_DN59516_c0_g1	ENSONIG00000002710, ENSONIG00000038825	grhl2b	3.538	2.66	2.998	1.792	1.529	0	0	0	0	0
TRINITY_DN12350_c0_g1	ENSONIG00000034299	dcn	155.988	156.955	166.402	132.508	176.398	432.915	335.774	699.221	445.179	858.259
TRINITY_DN15841_c0_g7	ENSONIG00000015206, ENSONIG00000029590	malt3	7.659	6.536	6.387	7.556	6.603	12.2	13.745	10.429	26.339	32.039
TRINITY_DN14474_c0_g3	ENSONIG00000008283	ddx5	286.398	253.382	171.212	296.562	267.644	435.158	474.09	274.882	510.729	844.951
TRINITY_DN15749_c2_g2	ENSONIG00000011621, ENSONIG00000011633, ENSONIG00000011645, ENSONIG00000011659, ENSONIG00000011661, ENSONIG00000011668, ENSONIG00000011671, ENSONIG00000011675, ENSONIG00000011683, ENSONIG00000011685, ENSONIG00000011691, ENSONIG00000011695, ENSONIG00000011700, ENSONIG00000011703, ENSONIG00000011706, ENSONIG00000019534, ENSONIG00000028152, ENSONIG00000028669, ENSONIG00000029916, ENSONIG00000029989,…	NA, tec, txk, abcg2a, si:ch211-149b19.3, anapc10, abce1, rnf150b	1183.09	442.022	792.599	903.528	458.405	2207.11	1058.27	1273.76	1858.56	1538.8
TRINITY_DN39550_c0_g1	NA	NA	0	3.666	0	4.956	14.775	0	0	0	0	0
TRINITY_DN15951_c5_g1	NA	NA	2.142	1.605	3.612	2.171	1.842	0	0	0	0	0
TRINITY_DN16181_c1_g5	NA	NA	87.773	139.81	100.292	177.814	59.616	164.087	360.666	770.648	512.851	310.747
TRINITY_DN11046_c0_g1	ENSONIG00000004261	NA	6.856	10.097	9.702	8.122	7.705	1.002	3.738	1.024	1.197	0.817
TRINITY_DN14282_c1_g1	ENSONIG00000001780, ENSONIG00000002153, ENSONIG00000007792, ENSONIG00000007797, ENSONIG00000007799, ENSONIG00000007808, ENSONIG00000007815, ENSONIG00000007820, ENSONIG00000007824, ENSONIG00000007858, ENSONIG00000007861, ENSONIG00000007862, ENSONIG00000007864, ENSONIG00000007871, ENSONIG00000007876, ENSONIG00000007881, ENSONIG00000014815, ENSONIG00000027244, ENSONIG00000028118, ENSONIG00000030317,…	cldnd1a, galnt12, prr12b, rras, ap2a1, prmt1, lin7b, abcc1, zgc:86896, gna13b, rgs9a, cog1, rogdi, si:ch211-195b15.8, scaf1, prrg2	33.862	49.157	34.743	22.776	35.026	18.267	18.24	11.528	18.347	19.807
TRINITY_DN26190_c0_g1	NA	NA	3.565	2.688	6.023	7.188	6.111	0	0	0	0	0
TRINITY_DN13253_c0_g1	ENSONIG00000006954, ENSONIG00000016386	NA	1203.59	1102.31	790.465	781.388	881.631	247.368	249.137	118.982	471.152	682.645
TRINITY_DN14005_c0_g1	ENSONIG00000040260	NA	153.796	111.951	114.207	180.748	97.301	747.539	258.749	489.19	578.547	530.337
TRINITY_DN15905_c0_g3	ENSONIG00000004195	abca12	11.837	23.556	16.909	20.763	22.399	3.176	4.304	1.831	4.54	4.83
TRINITY_DN11716_c0_g1	ENSONIG00000000725	NA	12.267	13.437	13.953	19.369	12.331	4.322	10.834	3.269	3.666	2.437
TRINITY_DN60399_c0_g1	ENSONIG00000014306	jph1a	2.655	4.98	1.12	4.035	2.3	0	0	0	0	0
TRINITY_DN9171_c0_g1	ENSONIG00000013237, ENSONIG00000013242, ENSONIG00000013243, ENSONIG00000013246, ENSONIG00000013248, ENSONIG00000013252, ENSONIG00000013256, ENSONIG00000013257, ENSONIG00000013260, ENSONIG00000013264, ENSONIG00000013267, ENSONIG00000013272, ENSONIG00000013275, ENSONIG00000013277, ENSONIG00000013282, ENSONIG00000013291, ENSONIG00000013294, ENSONIG00000020890, ENSONIG00000030282, ENSONIG00000035009,…	NA, btg4, slc25a14, GPR119, zgc:123105, pof1b, klf5l, klf8, rbm41, clip2, gtf2ird1, dtx2, tmem132e, rad51d, lig3, tmem248, castor2, SPRY3, doc2b, cldn2, zgc:158291	5.179	3.455	5.703	2.878	7.2	11.943	6.42	20.965	8.501	34.077
TRINITY_DN12783_c0_g5	ENSONIG00000019206	pmela	14.567	6.59	3.983	13.991	19.852	58.456	66.511	40.237	54.159	63.022
TRINITY_DN14872_c0_g5	ENSONIG00000015650	col6a2	267.894	332.337	313.031	265.938	362.439	613.493	528.878	800.282	625.575	1358.37
TRINITY_DN13231_c0_g1	NA	NA	3.923	5.793	3.241	5.679	8.545	12.453	28.931	17.701	15.024	95.441
TRINITY_DN15696_c2_g1	ENSONIG00000006366	col1a1	779.439	979.819	787.617	595.919	1011.47	1565.19	1281.17	2650.53	1716.01	4101.13
TRINITY_DN15589_c3_g11	NA	NA	7.995	10.226	10.556	9.32	9.078	16.628	15.224	14.26	26.587	31.3
TRINITY_DN14813_c0_g5	ENSONIG00000009676, ENSONIG00000009692	NA, fbxo9	0.3	1.125	1.489	1.8	2.049	5.263	5.619	10.957	5.251	28.784
TRINITY_DN14463_c0_g9	ENSONIG00000000819	hsp90aa1.1	5.607	5.436	9.803	5.171	3.599	17.663	11.08	25.608	32.623	35.007
TRINITY_DN15792_c1_g2	ENSONIG00000009968, ENSONIG00000009976	SYN3, TIMP3	9.601	11.289	10.645	10.237	12.262	20.777	20.999	30.614	25.304	44.413
TRINITY_DN44492_c0_g1	ENSONIG00000012687	rxfp2a	0	0	0	0	0	3.753	2.524	2.33	0	6.817
TRINITY_DN180_c0_g1	NA	NA	3.299	4.96	11.122	0	2.832	0	0	0	0	0
TRINITY_DN16112_c1_g7	ENSONIG00000036544	nyap2b	3.708	7.873	6.753	5.644	8.82	1.396	3.27	1.296	1.299	1.164
TRINITY_DN15928_c0_g8	ENSONIG00000003148, ENSONIG00000003153	NA	2.015	1.817	1.34	2.425	2.417	5.979	8.103	4.931	5.402	7.99
TRINITY_DN64277_c0_g1	ENSONIG00000013317, ENSONIG00000038594	slc30a4, zgc:153317	0	3.773	5.673	1.7	2.895	0	0	0	0	0
TRINITY_DN51930_c0_g1	NA	NA	0	0	0	0	0	8.385	0	2.678	6.684	0
TRINITY_DN31355_c0_g1	ENSONIG00000019704	rprd2a	3.608	2.718	0	3.638	3.086	0	0	0	0	0
TRINITY_DN10878_c0_g1	NA	NA	18.541	15.264	15.482	15.556	12.928	7.825	5.872	3.875	4.11	2.708
TRINITY_DN13348_c3_g4	ENSONIG00000004605	tax1bp1a	23.57	30.715	21.631	22.071	35.999	13.554	15.126	12.069	10.491	12.946
TRINITY_DN57288_c0_g1	ENSONIG00000027948	ccl25b	0	4.234	7.139	2.854	4.852	0	0	0	0	0
TRINITY_DN42124_c0_g1	ENSONIG00000007277	ipmkb	0	7.083	1.997	4.787	2.038	0	0	0	0	0
TRINITY_DN52773_c0_g1	ENSONIG00000033769	si:dkey-72l14.4	0	6.62	2.476	2.969	2.524	0	0	0	0	0
TRINITY_DN67964_c0_g1	ENSONIG00000012473	zgc:172295	0	0	10.879	3.262	5.538	0	0	0	0	0
TRINITY_DN11041_c0_g1	NA	NA	11.54	3.377	3.799	11.406	7.742	38.775	36.69	26.226	32.635	31.981
TRINITY_DN13428_c1_g5	NA	NA	40.511	34.169	22.032	31.614	41.953	195.002	160.987	73.493	141.966	281.071
TRINITY_DN44725_c0_g1	ENSONIG00000031382	si:ch211-256m1.8	0	0	0	0	0	4.079	4.174	3.87	3.208	3.17
TRINITY_DN13127_c1_g11	ENSONIG00000004778	zgc:171929	8.418	7.282	8.077	6.779	6.494	0.724	3.626	0.665	1.269	0.673
TRINITY_DN9929_c0_g1	ENSONIG00000014996	calub	16.356	18.777	20.351	19.305	18.885	27.376	23.208	44.841	38.685	62.443
TRINITY_DN13224_c1_g1	NA	NA	5.587	2.797	7.885	1.887	1.608	0	0	0	0	0
TRINITY_DN14117_c0_g1	ENSONIG00000013633, ENSONIG00000027210, ENSONIG00000030474, ENSONIG00000033268, ENSONIG00000034749, ENSONIG00000040188, ENSONIG00000040562, ENSONIG00000041779	NA	181.25	129.516	143.512	86.285	189.631	71.228	48.044	24.391	43.254	60.075
TRINITY_DN22738_c0_g1	NA	NA	3.832	1.439	1.623	1.944	1.656	0	0	0	0	0
TRINITY_DN51551_c0_g1	ENSONIG00000009179	mrc1b	0	4.28	2.405	5.766	2.451	0	0	0	0	0
TRINITY_DN16022_c2_g14	ENSONIG00000000542, ENSONIG00000000544, ENSONIG00000000546, ENSONIG00000000558, ENSONIG00000000572, ENSONIG00000000578, ENSONIG00000000585, ENSONIG00000000590, ENSONIG00000000616, ENSONIG00000000629, ENSONIG00000000632, ENSONIG00000000641, ENSONIG00000000645, ENSONIG00000000666, ENSONIG00000000677, ENSONIG00000000686, ENSONIG00000000689, ENSONIG00000000700, ENSONIG00000000701, ENSONIG00000000704,…	srp19, OGDH, ppiaa, kazald3, grin1b, dok2, tsc1a, ak8, ddx31, barhl1a, qsox2, gstt2, chek2, med27, NTNG2, endog, phf19, cmlc1, spina, BRD3, ercc6l, mak16, adam9, si:ch211-191j22.3, si:ch211-215c18.3	13.797	5.192	5.816	3.481	14.744	0	0	0	0	0
TRINITY_DN2458_c0_g1	ENSONIG00000016664	pappa2	0.258	1.354	0.639	0.516	0.22	1.741	2.76	1.672	3.452	18.834
TRINITY_DN25760_c0_g1	ENSONIG00000012568	rcn3	27.552	23.888	25.772	14.958	26.796	50.864	37.177	53.821	61.646	146.628
TRINITY_DN39693_c0_g1	ENSONIG00000009585	map2k4a	2.458	1.833	0	7.434	2.111	0	0	0	0	0
TRINITY_DN70609_c0_g1	ENSONIG00000009000, ENSONIG00000040548	NA, creg1	1.769	1.33	2.383	1.792	3.057	0	0	0	0	0
TRINITY_DN68597_c0_g1	NA	NA	0	0	0	0	0	4.524	4.665	0	0	13.809
TRINITY_DN11288_c0_g3	NA	NA	5.3	6.055	6.86	9.685	7.673	2.806	1.852	2.242	2.851	2.889
TRINITY_DN16103_c0_g1	ENSONIG00000008158, ENSONIG00000008169, ENSONIG00000029389, ENSONIG00000029602, ENSONIG00000032089, ENSONIG00000032465, ENSONIG00000033406, ENSONIG00000033937, ENSONIG00000035148, ENSONIG00000035847, ENSONIG00000038302, ENSONIG00000039717, ENSONIG00000040041, ENSONIG00000041025, ENSONIG00000041628, ENSONIG00000041714, ENSONIG00000042058, ENSONIG00000042874	NA	39.182	54.37	57.424	60.557	60.28	18.895	35.989	7.636	9.993	7.005
TRINITY_DN10123_c0_g1	NA	NA	8.911	10.364	10.168	5.493	6.456	22.329	23.853	30.855	24.948	29.809
TRINITY_DN41849_c0_g1	ENSONIG00000039158	tbx1	6.898	0	8.725	0	2.949	0	0	0	0	0
TRINITY_DN48139_c0_g1	ENSONIG00000038572	cdk6	5.935	0	2.502	2.999	2.55	0	0	0	0	0
TRINITY_DN68321_c0_g1	ENSONIG00000035072	FAM53B	1.722	1.292	1.458	1.745	2.976	0	0	0	0	0
TRINITY_DN6194_c0_g1	ENSONIG00000009102	sars1	0	0	0	0	0	10.198	3.516	2.174	2.706	0
TRINITY_DN14018_c0_g1	ENSONIG00000038897	NA	3.795	7.755	4.655	8.344	4.693	0.116	2.762	0.874	1.232	0.449
TRINITY_DN35567_c0_g1	ENSONIG00000003565	atp5if1b	0	0	0	0	0	7.562	0	2.422	3.014	2.902
TRINITY_DN13209_c0_g3	NA	NA	580.349	394.066	314.8	391.545	487.065	155.923	104.999	68.381	165.912	354.905
TRINITY_DN15655_c1_g7	ENSONIG00000016242	frzb	2.646	3.86	3.685	3.1	2.281	19.016	5.312	42.642	16.45	46.1
TRINITY_DN10765_c0_g1	ENSONIG00000009936	ptch2	3.578	5.689	8.711	5.811	4.383	0.388	1.149	2.767	0.393	0.399
TRINITY_DN15737_c1_g18	ENSONIG00000013370, ENSONIG00000032214	NA	9.899	14.018	11.711	13.878	8.944	1.911	5.304	1.378	2.92	1.182
TRINITY_DN14300_c0_g4	ENSONIG00000016102, ENSONIG00000027023, ENSONIG00000030581, ENSONIG00000031300	tpcn3	0	2.371	5.329	3.191	2.709	0	0	0	0	0
TRINITY_DN51458_c0_g1	NA	NA	6.319	4.741	2.665	3.191	0	0	0	0	0	0
TRINITY_DN16296_c2_g2	ENSONIG00000006725, ENSONIG00000006726, ENSONIG00000006729, ENSONIG00000006733, ENSONIG00000006737, ENSONIG00000006739, ENSONIG00000006741, ENSONIG00000006745, ENSONIG00000008924, ENSONIG00000008926, ENSONIG00000008928, ENSONIG00000008931, ENSONIG00000029203, ENSONIG00000029619, ENSONIG00000034664, ENSONIG00000038105, ENSONIG00000038608, ENSONIG00000041943	NA, mtmr7b, pmm2, hmgb2a, wdr17, hpgd, glra3, slkb, stn1, sh3pxd2aa, neurl1aa	42.093	31.608	28.16	33.849	42.476	80.446	77.783	28.723	79.961	116.303
TRINITY_DN7189_c0_g1	ENSONIG00000008170	scarf1	1.54	4.621	3.905	3.126	1.33	0	0	0	0	0
TRINITY_DN42030_c0_g1	NA	NA	1.397	2.097	3.539	2.832	1.209	0	0	0	0	0
TRINITY_DN14717_c0_g2	ENSONIG00000013382	EMID1	16.372	18.934	22.462	12.135	11.057	23.4	30.252	46.076	18.462	85.793
TRINITY_DN10599_c0_g1	ENSONIG00000007684	NA	1.219	3.743	3.623	4.334	3.001	11.411	10.12	15.128	7.753	16.662
TRINITY_DN4419_c0_g1	ENSONIG00000020614	bdnf	5.548	1.389	1.565	5.622	1.596	0	0	0	0	0
TRINITY_DN65472_c0_g1	NA	NA	3.061	2.297	2.584	3.09	2.626	0	0	0	0	0
TRINITY_DN14520_c1_g1	ENSONIG00000036679	prkab1b	3.126	4.69	7.913	0	2.679	0	0	0	0	0
TRINITY_DN14272_c0_g6	NA	NA	88.816	130.024	86.677	86.559	107.359	142.887	161.712	180.847	159.714	398.561
TRINITY_DN52085_c0_g1	ENSONIG00000013839	NA	0	0	0	0	0	3.221	0	2.057	2.558	9.901
TRINITY_DN16061_c3_g11	ENSONIG00000003572	NA	2.186	0.821	0.907	0	1.559	10.818	9.276	3.858	3.005	8.366
TRINITY_DN13423_c0_g1	ENSONIG00000032668, ENSONIG00000036918	TPM1	76.132	75.106	92.502	93.367	86.273	44.839	44.413	38.211	40.424	40.635
TRINITY_DN51699_c0_g1	ENSONIG00000003968	zmynd10	0	0	0	0	0	2.423	4.989	0	1.917	3.757
TRINITY_DN44078_c0_g1	ENSONIG00000007636	NA	0	4.188	4.709	8.475	2.405	0	0	0	0	0
TRINITY_DN15065_c0_g8	ENSONIG00000033424	zgc:162730	395.534	194.508	212.161	148.659	149.353	887.156	490.908	659.213	229.34	361.237
TRINITY_DN43648_c0_g1	ENSONIG00000041603	HAND1	2.923	5.048	3.632	1.756	1.499	0	0	0	0	0
TRINITY_DN16119_c0_g3	ENSONIG00000016325, ENSONIG00000016329	ccdc80, slc35a5	20.49	37.796	38.909	43.184	43.67	55.591	50.779	129.358	79.013	137.518
TRINITY_DN15441_c1_g2	NA	NA	63.811	36.26	19.573	27.315	28.687	147.218	107.962	47.311	89.798	139.207
TRINITY_DN16305_c0_g10	ENSONIG00000021450, ENSONIG00000029038	TMEM100, stxbp6	17.761	17.552	15.457	21.374	23.41	58.339	36.642	37.437	31.156	87.763
TRINITY_DN62767_c0_g1	NA	NA	1.588	1.908	2.369	2.863	1.358	5.148	3.829	8.781	5.894	8.953
TRINITY_DN60946_c0_g1	ENSONIG00000013972	odf2b	2.352	3.514	1.979	2.374	2.02	0	0	0	0	0
TRINITY_DN58980_c0_g1	ENSONIG00000006047	fxyd6	2.477	1.85	2.088	2.502	2.13	0	0	0	0	0
TRINITY_DN13733_c2_g2	ENSONIG00000012457, ENSONIG00000014926, ENSONIG00000014927, ENSONIG00000014931, ENSONIG00000014933, ENSONIG00000019363, ENSONIG00000019366, ENSONIG00000019370, ENSONIG00000019371, ENSONIG00000019373, ENSONIG00000019377, ENSONIG00000019382, ENSONIG00000019385, ENSONIG00000019386, ENSONIG00000019389, ENSONIG00000019392, ENSONIG00000019393, ENSONIG00000019396, ENSONIG00000019397, ENSONIG00000019400,…	NA, kctd13, sez6l2, xpo6, eps8l1a, slc6a16a, slc17a7a, pold1, gys1, aspdh, hspbp1, tufm, dhrs7b, cramp1, jpt2, mapk8ip3, mrps34, spsb3a, atp6v0ca, antkmt, natd1, zgc:55558, tmem11, nme3, nme4, tmem86b	27.572	24.232	16.179	8.674	34.189	6.654	3.705	3.972	4.269	5.309
TRINITY_DN15655_c1_g6	ENSONIG00000003711	fosb	468.399	253.113	133.609	86.303	123.622	1028.65	813.173	526.779	212.045	448.98
TRINITY_DN12107_c0_g1	ENSONIG00000010672, ENSONIG00000010673, ENSONIG00000010677, ENSONIG00000010679, ENSONIG00000010683, ENSONIG00000010685, ENSONIG00000030577, ENSONIG00000033625, ENSONIG00000035294	NA, ripk2, dcun1d1, eif4a2, setd9, agrp2	14.512	10.931	13.712	22.354	6.225	48.74	56.26	81.114	77.315	100.884
TRINITY_DN36441_c0_g1	ENSONIG00000002065, ENSONIG00000002069, ENSONIG00000002072, ENSONIG00000002076, ENSONIG00000002078, ENSONIG00000003580, ENSONIG00000003805, ENSONIG00000003810, ENSONIG00000003815, ENSONIG00000003819, ENSONIG00000003820, ENSONIG00000003822, ENSONIG00000003831, ENSONIG00000003838, ENSONIG00000003842, ENSONIG00000003855, ENSONIG00000003861, ENSONIG00000003863, ENSONIG00000003872, ENSONIG00000003877,…	rab1ba, peli3, rce1a, cd248a, map4k2, men1, rtn3, si:dkey-106g10.7, ecsit, eml3, mta2, taf6l, ache, rnaseka, alox12, pelp1, mtmr1a, mtm1, nat16, acox3, SH3TC1, afap1, ablim2, serpine1, rwdd, ing2, slx1b, pygmb, sf1, rbm4.1, si:dkey-6n21.13, zgc:112271, znf16l, ap1s1, med11, cth1, rbm4.2, vgf, cd99l2	0	0	0	0	0	11.233	7.757	11.986	11.935	5.746
TRINITY_DN56448_c0_g1	ENSONIG00000033291	syndig1l	0	0	0	0	0	1.083	0.538	2.62	3.313	5.867
TRINITY_DN14486_c1_g3	ENSONIG00000013674	NA	13.435	12.229	10.03	9.963	13.028	24.975	27.468	9.584	31.608	54.913
TRINITY_DN14175_c1_g5	NA	NA	34.211	19.532	10.782	16.1	16.656	83.158	56.288	19.924	32.374	45.655
TRINITY_DN15276_c0_g5	ENSONIG00000011144	hspa8b	6.931	2.493	2.405	2.213	4.116	20.3	11.856	10.867	13.488	21.008
TRINITY_DN14413_c1_g3	ENSONIG00000011112, ENSONIG00000011116	cadm1b, arhgap32a	3.528	9.302	8.749	10.19	8.185	1.324	1.871	2.752	2.371	1.022
TRINITY_DN10166_c0_g1	NA	NA	0.65	1.324	1.532	1.485	1.665	1.637	3.107	2.698	7.178	24.771
TRINITY_DN16076_c0_g7	NA	NA	0	1.354	0.639	0.773	1.32	0.697	6.209	4.598	2.921	28.25
TRINITY_DN14880_c1_g1	NA	NA	2.619	1.957	6.612	0	4.511	0	0	0	0	0
TRINITY_DN15780_c0_g5	ENSONIG00000005562	postnb	29.167	14.752	18.566	20.442	17.631	34.799	24.899	104.597	28.606	185.81
TRINITY_DN14992_c1_g2	ENSONIG00000032899, ENSONIG00000036204, ENSONIG00000043141	NA	2.373	1.771	0	4.787	22.422	0	0	0	0	0
TRINITY_DN15176_c0_g2	ENSONIG00000018793	cant1b	27.187	24.93	11.202	22.182	21.128	59.712	53.146	30.587	39.387	68.267
TRINITY_DN53759_c0_g1	ENSONIG00000017946	dennd2da	5.818	4.531	4.902	2.942	2.499	0	0	0	0	0
TRINITY_DN24915_c0_g1	ENSONIG00000006959	ndufs3	3.202	1.2	1.353	3.249	1.381	0	0	0	0	0
TRINITY_DN13197_c6_g2	ENSONIG00000015122, ENSONIG00000015124	pgpep1l, synm	11.103	13.466	13.665	9.408	12.431	39.4	38.261	76.689	45.468	105.097
TRINITY_DN15737_c1_g7	ENSONIG00000003316, ENSONIG00000012773, ENSONIG00000012776, ENSONIG00000012781, ENSONIG00000012784, ENSONIG00000012790, ENSONIG00000012792, ENSONIG00000012797, ENSONIG00000012801, ENSONIG00000012806, ENSONIG00000012807, ENSONIG00000012819, ENSONIG00000012826, ENSONIG00000012828, ENSONIG00000012835, ENSONIG00000012836, ENSONIG00000012837, ENSONIG00000012842, ENSONIG00000012843, ENSONIG00000012846,…	prkcba, myo19, ggnbp2, dhrs11a, si:ch211-283g2.1, flot2a, eral1, fam222ba, trpv1, shpk, p2rx5, pigl, ncor1, zswim7, adora2b, specc1, TIMM22, tbc1d8b, cx27.5, ophn1, pigw, emc6, cenpv, adora2b, tmem242, si:ch211-202a12.4	92.236	74.05	60.926	87.596	86.824	42.085	24.349	17.921	28.816	21.098
TRINITY_DN63442_c0_g1	NA	NA	6.756	2.537	2.844	3.404	0	0	0	0	0	0
TRINITY_DN13799_c0_g3	ENSONIG00000006722	sh3bp5	24.897	30.199	18.493	31.003	44.935	14.356	15.622	11.609	12.569	15.099
TRINITY_DN13374_c0_g8	ENSONIG00000039298	glis1b	2.675	6.359	3.442	4.17	3.89	12.298	5.861	12.339	13.198	14.333
TRINITY_DN4761_c0_g1	ENSONIG00000012046	si:ch73-89b15.3	0	0.582	0.642	0	0.442	3.145	4.154	7.76	2.132	8.099
TRINITY_DN33731_c0_g1	ENSONIG00000013975	NA	3.565	2.688	0	3.594	3.055	0	0	0	0	0
TRINITY_DN13350_c0_g9	ENSONIG00000015644	col6a1	225.091	264.585	271.499	198.781	275.754	645.667	492.035	738.262	535.395	1187.81
TRINITY_DN13136_c1_g5	ENSONIG00000027721	cox4i2	17.241	7.402	8.373	9.578	12.892	26.255	14.292	24.857	20.208	55.191
TRINITY_DN65165_c0_g1	NA	NA	0	5.317	8.929	3.556	3.022	0	0	0	0	0
TRINITY_DN15297_c0_g2	ENSONIG00000013085, ENSONIG00000015130, ENSONIG00000015133, ENSONIG00000015134, ENSONIG00000015136, ENSONIG00000015144, ENSONIG00000015145, ENSONIG00000015148, ENSONIG00000015155, ENSONIG00000015159, ENSONIG00000015163, ENSONIG00000015165, ENSONIG00000015171, ENSONIG00000015176, ENSONIG00000015179, ENSONIG00000015181, ENSONIG00000015188, ENSONIG00000015193, ENSONIG00000015202, ENSONIG00000015206,…	pnp5a, mctp2a, nr2f2, lysmd4, chd2, fam174b, st8sia2, slco3a1, si:ch211-13k12.2, fkbp16, zgc:162879, sema4ba, idh2, si:ch211-234p18.3, ctsh, blm, si:ch211-69m14.1, malt3, slc28a1, kti12, si:dkey-24l11.2, tspan3a, pstpip1a, scaper, ISL2, etfa, tmem266, lactb, tln2b, ch25hl1.1, ch25hl1.2, c2cd4a, TPM1, rgma, si:dkeyp-59c12.1, rcn2, znf710a, pex11a	63.036	36.164	10.142	15.311	15.41	289.433	187.834	69.746	101.497	341.855
TRINITY_DN15185_c0_g2	ENSONIG00000001510, ENSONIG00000001513, ENSONIG00000001518, ENSONIG00000001521, ENSONIG00000001553, ENSONIG00000001556, ENSONIG00000001557, ENSONIG00000001565, ENSONIG00000001570, ENSONIG00000001571, ENSONIG00000001582, ENSONIG00000001989, ENSONIG00000029769, ENSONIG00000031084, ENSONIG00000034210, ENSONIG00000036325, ENSONIG00000037448, ENSONIG00000037989, ENSONIG00000038442, ENSONIG00000039092,…	pi4kb, selenbp1, si:dkey-23o4.6, npr1b, dek, si:dkey-201i6.2, plekho1b, SLC39A1, dennd4b, cmtm7, gbp, anp32e, KIAA0319, pogzb	44.494	81.459	73.522	80.263	88.638	15.847	45.142	8.477	17.849	10.775
TRINITY_DN62021_c0_g1	ENSONIG00000037868	fhdc3	5.44	0	2.291	5.486	2.34	0	0	0	0	0
TRINITY_DN12277_c0_g1	ENSONIG00000015920	NA	1.562	2.58	1.812	2.595	6.225	5.25	10.401	13.883	8.784	14.263
TRINITY_DN31664_c0_g1	ENSONIG00000015643	NA	0	1.567	1.762	2.117	0	2.724	5.631	5.208	10.819	27.385
TRINITY_DN13405_c0_g2	ENSONIG00000002616	sytl4	3.859	2.493	3.238	3.921	5.098	15.462	12.26	7.879	7.227	7.17
TRINITY_DN14862_c0_g11	ENSONIG00000018266	tbc1d15	2.909	4.37	0	2.942	2.499	0	0	0	0	0
TRINITY_DN13683_c5_g3	ENSONIG00000001261, ENSONIG00000007858	NA, zgc:86896	12.715	4.71	3.001	3.186	5.423	2.188	0	0	0	0
TRINITY_DN65343_c0_g1	ENSONIG00000029477	TUBA4A	0	2.921	1.647	1.972	6.722	0	0	0	0	0
TRINITY_DN13486_c0_g1	ENSONIG00000031491	kank3	8.277	8.556	7.984	7.005	9.73	16.254	17.466	20.148	13.874	25.845
TRINITY_DN14922_c0_g1	ENSONIG00000017771, ENSONIG00000017772, ENSONIG00000017774, ENSONIG00000018192, ENSONIG00000027520, ENSONIG00000035153, ENSONIG00000042418, ENSONIG00000042453, ENSONIG00000043046	NA	22.947	29.172	22.825	30.316	55.099	11.137	8.983	10.121	5.755	7.555
TRINITY_DN14684_c1_g2	ENSONIG00000005867, ENSONIG00000005886, ENSONIG00000040460	trpm5, ttc17, traf6	21.582	47.383	31.051	31.701	44.035	9.383	18.029	5.447	13.096	11.566
TRINITY_DN15689_c2_g7	ENSONIG00000010575	si:dkey-79d12.5	6.832	2.481	1.836	2.21	1.89	30.317	23.333	13.155	6.321	11.465
TRINITY_DN15487_c2_g2	ENSONIG00000011525	grk5	14.821	19.339	17.653	11.187	12.285	5.212	5.405	4.274	5.584	3.752
TRINITY_DN32349_c0_g1	ENSONIG00000003286	ppp1r12c	3.299	4.96	5.561	0	2.832	0	0	0	0	0
TRINITY_DN15586_c3_g1	ENSONIG00000017112, ENSONIG00000017113, ENSONIG00000029432, ENSONIG00000036403, ENSONIG00000038136, ENSONIG00000042947	NA	13.225	13.451	15.497	10.23	14.162	10.413	3.929	5.415	3.165	3.395
TRINITY_DN8544_c0_g1	NA	NA	1.796	3.841	2.864	1.026	1.639	11.768	11.799	10.672	9.669	43.354
TRINITY_DN57250_c0_g1	ENSONIG00000011149	sytl2b	0	0	0	0	0	3.413	4.579	0	1.758	11.502
TRINITY_DN69593_c0_g1	NA	NA	3.1	1.162	2.619	1.573	4.015	0	0	0	0	0
TRINITY_DN43692_c0_g1	ENSONIG00000009567	arhgap22	0	5.376	6.023	3.594	6.111	0	0	0	0	0
TRINITY_DN15683_c1_g10	ENSONIG00000019472, ENSONIG00000043226	pltp	1.09	1.115	1.714	1.188	2.193	4.566	4.109	7.755	4.39	10.153
TRINITY_DN31075_c0_g1	NA	NA	4.354	2.451	1.837	4.393	7.527	0	0	0	0	0
TRINITY_DN14501_c0_g8	ENSONIG00000018898	prkar2ab	1.903	1.039	1.192	1.61	2.371	5.553	7.446	4.261	5.13	9.949
TRINITY_DN29540_c0_g1	ENSONIG00000009384	cdk15	0	0	0	0	0	0	10.846	0	5.563	10.748
TRINITY_DN9036_c0_g1	ENSONIG00000006536, ENSONIG00000006549, ENSONIG00000006551, ENSONIG00000006561, ENSONIG00000006572, ENSONIG00000006577, ENSONIG00000006579, ENSONIG00000006581, ENSONIG00000020477, ENSONIG00000029893, ENSONIG00000035297, ENSONIG00000037467, ENSONIG00000043028	si:dkey-30e9.7, etv1, dgkb, agmo, crppa, sostdc1a, ankmy2a, arl4aa, meox2	4.817	7.935	6.36	7.224	7.255	0.87	2.774	1.032	2.979	2.014
TRINITY_DN13177_c2_g5	ENSONIG00000004636, ENSONIG00000011230, ENSONIG00000011231, ENSONIG00000011232, ENSONIG00000011234, ENSONIG00000011236, ENSONIG00000011238, ENSONIG00000011239, ENSONIG00000011242, ENSONIG00000011247, ENSONIG00000011260, ENSONIG00000011263, ENSONIG00000011267, ENSONIG00000011285, ENSONIG00000011290, ENSONIG00000011292, ENSONIG00000011296, ENSONIG00000011309, ENSONIG00000011622, ENSONIG00000015298,…	NA, cnnm4a, sec14l7, zfyve16, ckmt2a, rasgrf2a, oclna, marveld2a, pi4kaa, slc25a1b, tor4aa, brap, naa25, nrg1, pla2g3, ptpn11a, ddx55, bcl7a, denr, ccdc62, RILPL1, sbno1, MPHOSPH9, PITPNM2, ZSWIM6, mat2al, si:ch73-234b20.5, hnrnpd, enoph1, sec31a, lin54, cops4, plac8.1, adamts6, pitpnb, tmed2, zgc:56235, kmt5aa, tmem150c, eif2b1, ankrd34ba, CDK2AP1	6.515	3.815	2.964	2.469	2.531	18.286	14.24	4.394	6.106	16.149
TRINITY_DN14780_c0_g13	ENSONIG00000041755	NA	4.168	2.682	2.624	2.78	2.54	11.821	14.617	5.626	8.389	17.217
TRINITY_DN43673_c0_g1	NA	NA	0	0	0	0	0	9.048	0	5.772	0	3.452
TRINITY_DN15851_c0_g4	ENSONIG00000002932, ENSONIG00000041126	NA, cyp1a	45.852	31.964	29.418	17.703	23.868	12.53	5.146	4.655	13.077	7.038
TRINITY_DN15151_c0_g10	ENSONIG00000008136	foxa2	6.593	8.132	17.896	12.042	7.794	2.27	3.263	4.436	3.017	2.806
TRINITY_DN15366_c0_g9	ENSONIG00000039645	NA	1.412	4.243	5.566	8.137	7.251	23.351	9.934	18.11	34.946	62.28
TRINITY_DN41291_c0_g1	NA	NA	1.746	2.622	1.478	1.768	4.525	0	0	0	0	0
TRINITY_DN15404_c1_g8	ENSONIG00000007198	ENPP2	12.967	18.611	17.198	16.578	24.827	29.148	38.08	41.731	30.218	99.327
TRINITY_DN26627_c0_g1	ENSONIG00000005019	tlx2	2.33	5.226	7.846	0	2.004	0	0	0	0	0
TRINITY_DN16203_c0_g1	ENSONIG00000004092, ENSONIG00000014821, ENSONIG00000014822, ENSONIG00000014824, ENSONIG00000014826, ENSONIG00000033551, ENSONIG00000034304, ENSONIG00000038008	NA	28.833	51.231	25.329	31.555	38.849	15.175	16.85	5.313	9.593	4.477
TRINITY_DN14902_c1_g1	ENSONIG00000017414	NA	43.724	39.911	24.89	19.402	45.679	13.778	12.279	12.38	13.549	9.498
TRINITY_DN46331_c0_g1	ENSONIG00000011237	olfm1b	0	0	0	0	0	9.048	0	2.886	3.605	3.452
TRINITY_DN16056_c0_g5	ENSONIG00000016666	itga5	5.295	9.47	4.246	4.76	6.052	49.101	38.945	17.622	27.153	75.152
TRINITY_DN71899_c0_g1	ENSONIG00000019925	NA	1.862	2.797	6.308	3.775	4.824	0	0	0	0	0
TRINITY_DN16023_c0_g2	ENSONIG00000000129, ENSONIG00000013818, ENSONIG00000030539, ENSONIG00000036674	NA, PRDM6	13.471	19.376	17.756	17.175	23.311	4.862	5.045	6.718	13.462	6.628
TRINITY_DN13754_c0_g6	NA	NA	95.113	97.525	71.66	35.965	67.512	8.458	15.006	6.693	20.899	11.762
TRINITY_DN29364_c0_g1	NA	NA	0	1.185	1.336	1.604	0	6.237	14.9	9.209	6.54	22.604
TRINITY_DN40636_c0_g1	NA	NA	0	0	1.208	1.45	0	9.434	3.861	4.76	2.957	7.337
TRINITY_DN16233_c0_g4	ENSONIG00000004875	NA	9.967	7.924	11.137	5.547	8.914	1.783	2.568	2.57	1.632	0.827
TRINITY_DN17896_c0_g1	ENSONIG00000005009	si:ch211-136a13.1	0	0	0	0	0	4.581	0	2.91	5.427	3.559
TRINITY_DN15686_c0_g1	ENSONIG00000015294, ENSONIG00000015295	ice2, anxa2a	107.47	161.546	89.091	128.612	146.726	203.007	270.509	129.23	352.625	333.588
TRINITY_DN15765_c2_g5	NA	NA	1.034	4.058	3.209	2.066	2.911	6.256	10.217	6.479	6.803	15.225
TRINITY_DN63809_c0_g1	ENSONIG00000020019	MPRIP	0	0.212	0.234	0	0.241	3.436	3.027	4.13	3.204	3.245
TRINITY_DN51069_c0_g1	ENSONIG00000010192	fgfr2	0	0	0	0	0	4.524	4.665	2.886	0	3.452
TRINITY_DN8089_c0_g1	ENSONIG00000002126	xcr1a.1	3.656	0.914	3.085	2.463	2.108	0	0	0	0	0
TRINITY_DN28770_c0_g1	ENSONIG00000001115	anapc1	2.089	1.567	1.762	2.117	1.799	0	0	0	0	0
TRINITY_DN44217_c0_g1	ENSONIG00000032091	map6d1	0.924	1.388	0.511	0.309	0	2.498	2.477	5.26	3.812	10.939
TRINITY_DN70282_c0_g1	NA	NA	0	0	0	0	0	1.5	0	4.689	2.334	7.011
TRINITY_DN14983_c1_g1	ENSONIG00000036403	NA	59.4	59.978	61.322	42.852	73.879	24.002	21.97	25.086	15.434	14.77
TRINITY_DN15213_c1_g7	NA	NA	2.476	1.857	4.178	1.252	1.071	9.833	15.015	8.224	1.277	15.319
TRINITY_DN14687_c0_g7	ENSONIG00000007808	prmt1	3.294	3.098	2.769	1.661	4.98	7.711	5.537	6.121	11.907	11.99
TRINITY_DN13231_c0_g5	ENSONIG00000031509	NA	26.442	11.839	9.369	17.19	18.225	71.288	47.275	27.005	49.821	75.613
TRINITY_DN16265_c1_g4	ENSONIG00000000277, ENSONIG00000001231, ENSONIG00000001239	NA, zgc:162698, CAPNS1	15.911	8.662	6.371	6.478	8.202	30.74	36.424	13.094	13.363	20.994
TRINITY_DN16264_c1_g23	ENSONIG00000019220	podn	6.342	5.15	6.415	5.275	7.093	12.621	7.444	22.661	18.599	19.986
TRINITY_DN66919_c0_g1	ENSONIG00000015125	AOPEP	0	0	0	0	0	2.859	2.954	1.822	2.272	2.211
TRINITY_DN16028_c3_g2	ENSONIG00000001607, ENSONIG00000010298, ENSONIG00000010299, ENSONIG00000010301, ENSONIG00000010302, ENSONIG00000010305, ENSONIG00000010310, ENSONIG00000012326, ENSONIG00000017953, ENSONIG00000017956, ENSONIG00000017958, ENSONIG00000017961, ENSONIG00000017963, ENSONIG00000017970, ENSONIG00000027649, ENSONIG00000031742, ENSONIG00000034564, ENSONIG00000035883, ENSONIG00000038911, ENSONIG00000040266,…	mfn2, kcng4a, si:dkey-246g23.4, wfdc1, dyrk4, ndufa9a, galnt8a.1, nppa, clcn6, mthfr, stk35, nppal, MTCH1	288.633	266.483	220.595	170.673	265.299	143.939	140.906	85.696	102.285	116.082
TRINITY_DN13802_c0_g3	ENSONIG00000011911	slc38a4	75.086	79.887	50.843	81.925	43.063	249.757	188.649	138.179	198.106	176.994
TRINITY_DN14639_c0_g3	ENSONIG00000007039	elovl6l	66.523	38.343	29.415	15.567	19.674	139.01	128.419	58.315	58.81	89.693
TRINITY_DN65703_c0_g1	ENSONIG00000007179	azi2	2.038	3.061	1.722	2.069	7.03	0	0	0	0	0
TRINITY_DN11366_c0_g1	NA	NA	13.591	10.14	8.878	22.301	8.711	6.101	1.607	3.043	5.067	4.303
TRINITY_DN12096_c0_g2	ENSONIG00000011911	slc38a4	2.968	4.459	0	5.998	5.1	0	0	0	0	0
TRINITY_DN12884_c0_g3	ENSONIG00000034976	NA	25.088	23.812	21.114	21.198	24.314	6.738	13.303	4.227	4.514	3.721
TRINITY_DN16924_c0_g1	NA	NA	0	0	0	0	0	8.117	4.195	7.785	0	3.109
TRINITY_DN14202_c0_g3	ENSONIG00000018523	col11a1b	13.739	11.9	8.853	6.151	12.103	14.513	14.312	90.047	31.023	190.202
TRINITY_DN16320_c0_g2	ENSONIG00000007843	prrx1b	21.939	30.928	36.047	18.339	21.128	51.004	47.412	105.479	52.868	108.861
TRINITY_DN11164_c0_g1	ENSONIG00000015312	trpm1b	2.789	2.18	3.731	2.391	0.85	8.436	6.575	13.712	4.098	10.616
TRINITY_DN16090_c5_g1	ENSONIG00000001659	mfn1b	0	0	0	0	0	0	4.073	5.041	3.141	3.016
TRINITY_DN62825_c0_g1	NA	NA	2.196	1.646	0	4.445	5.661	0	0	0	0	0
TRINITY_DN13863_c1_g1	ENSONIG00000034353	NA	1.644	3.7	5.558	0	2.837	0	0	0	0	0
TRINITY_DN71631_c0_g1	ENSONIG00000016659	brinp2	0	0	0	0	0	2.444	3.696	2.274	0.946	1.902
TRINITY_DN19599_c0_g1	ENSONIG00000003805	map4k2	4.582	1.714	1.928	4.631	1.968	0	0	0	0	0
TRINITY_DN12120_c0_g1	ENSONIG00000005040, ENSONIG00000021369	jakmip1	5.54	6.123	5.275	5.155	5.028	30.062	18.18	8.773	11.904	22.868
TRINITY_DN14573_c0_g3	ENSONIG00000020105	eml1	5.889	4.387	3.319	4.431	5.247	13.398	8.67	8.649	8.432	26.744
TRINITY_DN16225_c0_g12	ENSONIG00000020923	thbd	10.297	10.323	6.708	10.848	12.752	52.542	44.088	33.687	52.28	95.158
TRINITY_DN11408_c0_g1	ENSONIG00000018295	NA	3.162	4.402	6	5.758	3.686	11.727	5.392	18.138	10.172	29.896
TRINITY_DN12039_c0_g1	ENSONIG00000006675, ENSONIG00000006678	NA, cmss1	3.594	3.703	5.368	7.063	7.826	12.013	12.412	18.066	12.917	30.355
TRINITY_DN4038_c0_g1	ENSONIG00000001598, ENSONIG00000001604	ppan, trip10a	0	0	0	0	0	2.118	2.171	4.026	6.668	0
TRINITY_DN12978_c0_g1	ENSONIG00000014909	si:ch211-220f12.1	19.615	19.493	16.542	21.465	24.256	11.848	8.996	9.719	9.84	7.069
TRINITY_DN16046_c0_g1	ENSONIG00000030941	styk1b	49.303	55.126	40.26	57.66	42.011	24.84	27.971	12.694	25.726	19.287
TRINITY_DN22104_c0_g1	NA	NA	0	0	0	0	0	3.936	4.073	2.52	0	3.016
TRINITY_DN15738_c1_g12	NA	NA	14.681	9.467	11.373	4.741	9.46	3.528	3.518	1.289	1.082	0.547
TRINITY_DN14723_c2_g6	ENSONIG00000017771, ENSONIG00000017772	NA	26.609	19.684	15.202	25.974	33.571	6.96	7.048	8.727	5.448	6.512
TRINITY_DN15839_c1_g2	ENSONIG00000028966, ENSONIG00000033187	NA	59.782	110.384	77.66	27.968	103.104	29.675	24.732	15.763	17.519	32.685
TRINITY_DN14609_c1_g2	NA	NA	10.275	8.592	8.23	14.8	10.806	2.653	3.41	4.445	5.249	2.902
TRINITY_DN15891_c0_g1	ENSONIG00000007220, ENSONIG00000007849, ENSONIG00000007851, ENSONIG00000007852, ENSONIG00000028100, ENSONIG00000028684, ENSONIG00000029977, ENSONIG00000030856, ENSONIG00000031538, ENSONIG00000036127, ENSONIG00000036809, ENSONIG00000038944, ENSONIG00000039627, ENSONIG00000039746, ENSONIG00000040012, ENSONIG00000040335	NA, arhgef40, znf219	11.256	20.23	19.402	12.916	26.015	4.05	8.936	2.863	2.21	3.93
TRINITY_DN16056_c0_g10	ENSONIG00000018341	kirrel1a	4.44	9.818	8.658	8.702	7.876	15.388	14.836	31.13	20.501	40.279
TRINITY_DN44471_c0_g1	ENSONIG00000008431	arid3b	2.024	0	1.71	0	0	10.573	5.463	10.1	6.291	10.233
TRINITY_DN33692_c0_g1	ENSONIG00000009364	chrna4b	0	0	0	0	0	12.56	0	2.004	4.987	2.414
TRINITY_DN62589_c0_g1	ENSONIG00000001290	emilin1a	0	0	0	0	0	0	3.454	23.506	5.306	10.268
TRINITY_DN14874_c0_g6	ENSONIG00000010849	myo1cb	3.126	2.345	2.638	6.31	2.679	0	0	0	0	0
TRINITY_DN15134_c0_g13	ENSONIG00000011513	aebp1	8.769	20.84	16.968	17.618	20.357	30.406	33.702	56.24	45.362	79.751
TRINITY_DN13428_c1_g8	NA	NA	6.745	7.353	4.238	10.077	11.345	35.764	33.678	16.056	32.391	68.504
TRINITY_DN13652_c0_g4	ENSONIG00000033630	NA	0.631	41.632	0.261	2.843	4.579	0.426	0	0	0	0
TRINITY_DN8745_c0_g1	NA	NA	1.517	2.283	2.951	1.524	2.606	9.532	4.071	10.349	4.696	14.772
TRINITY_DN16281_c1_g1	ENSONIG00000030070	NA	26.649	29.792	10.007	16.445	36.9	123.016	96.461	44.845	69.063	111.312
TRINITY_DN43914_c0_g1	NA	NA	0	2.921	4.94	7.888	6.722	0	0	0	0	0
TRINITY_DN14540_c0_g10	ENSONIG00000015117	EPB41L3	1.902	1.429	1.612	3.858	4.931	0	0	0	0	0
TRINITY_DN14541_c0_g1	ENSONIG00000016672, ENSONIG00000017303, ENSONIG00000017305, ENSONIG00000017307, ENSONIG00000017308, ENSONIG00000017311, ENSONIG00000017313, ENSONIG00000017315, ENSONIG00000017319, ENSONIG00000017333, ENSONIG00000017335, ENSONIG00000017337, ENSONIG00000017342, ENSONIG00000017344, ENSONIG00000017345, ENSONIG00000017347, ENSONIG00000017351, ENSONIG00000017353, ENSONIG00000017355, ENSONIG00000027336,…	tagln, PCBD2, macroh2a1, faxdc2, larp1, fgfr4, rab24, pgrmc1, pgk1, KCNJ6, rabgef1, ttc3, vps26c, smg8, ppm1e, trim37, pitx1, znf346, nsd1b, kctd7, cox7b	95.954	211.5	134.961	184.5	161.879	371.86	384.34	355.224	446.47	456.771
TRINITY_DN15453_c0_g4	ENSONIG00000000663, ENSONIG00000010958	tent5ab	40.235	38.152	18.258	23.436	35.038	107.613	107.444	49.845	111.945	145.499
TRINITY_DN13729_c0_g3	ENSONIG00000011139	CALB2	13.762	14.708	12.349	9.267	14.78	1.642	9.27	0.977	3.552	2.216
TRINITY_DN36413_c0_g1	ENSONIG00000003256	hdac11	1.794	1.348	3.038	3.637	1.551	0	0	0	0	0
TRINITY_DN33060_c0_g1	ENSONIG00000006223	scpep1	1.366	1.025	1.152	5.536	2.366	0	0	0	0	0
TRINITY_DN67617_c0_g1	NA	NA	0	0	0	0	0	0	4.376	2.706	3.375	3.242
TRINITY_DN14256_c2_g1	ENSONIG00000035334	efnb2a	9.108	12.757	10.363	10.295	13.083	18.444	14.17	16.736	31.767	36.802
TRINITY_DN15317_c0_g13	ENSONIG00000017327	NA	30.195	35.825	18.837	20.155	38.499	13.68	17.322	12.73	13.032	11.106
TRINITY_DN14474_c0_g2	ENSONIG00000011139	CALB2	540.341	570.854	481.384	534.027	558.626	160.504	308.598	87.76	137.554	92.707
TRINITY_DN51412_c0_g1	NA	NA	3.064	3.836	2.584	1.031	4.413	0	0	0	0	0
TRINITY_DN11425_c0_g1	NA	NA	8.447	6.346	5.793	4.785	5.031	13.878	10.827	17.952	20.83	25.301
TRINITY_DN13511_c0_g3	NA	NA	5.44	4.068	0	2.743	4.68	0	0	0	0	0
TRINITY_DN26347_c0_g1	NA	NA	0	0	0	1.604	0	4.158	6.386	0	29.431	16.145
TRINITY_DN14757_c0_g2	ENSONIG00000004628	postna	162.75	148.487	231.316	82.753	178.203	649.471	534.651	1136.91	525.276	2076.64
TRINITY_DN67912_c0_g1	ENSONIG00000037771	lypc	0	0	0	0	0.541	2.533	5.065	8.265	3.892	14.411
TRINITY_DN14399_c2_g9	ENSONIG00000021354, ENSONIG00000036039, ENSONIG00000043141	NA	7.299	2.057	6.145	2.76	5.271	0	0	0	0.942	0.947
TRINITY_DN16256_c0_g5	ENSONIG00000004418, ENSONIG00000004421, ENSONIG00000004432, ENSONIG00000004435, ENSONIG00000004438, ENSONIG00000004441, ENSONIG00000004444, ENSONIG00000028083, ENSONIG00000033962, ENSONIG00000034402	NA, ahcy, pck1, pmepa1, ccndbp1	32.864	101.99	111.765	93.781	94.036	5.45	8.303	17.101	42.559	41.529
TRINITY_DN17942_c0_g1	ENSONIG00000008473	ARHGAP26	0	2.537	5.688	3.404	2.89	0	0	0	0	0
TRINITY_DN11795_c0_g1	ENSONIG00000012858	cspg4	2.092	1.887	1.74	2.938	5.913	4.515	8.838	8.881	8.2	12.665
TRINITY_DN1763_c0_g1	ENSONIG00000029308	NA	3.725	1.398	3.154	1.887	1.608	0	0	0	0	0
TRINITY_DN43878_c0_g1	NA	NA	0	0	0	0.632	0.541	4.222	3.376	4.649	1.946	6.551
TRINITY_DN15825_c1_g5	ENSONIG00000014578	pamr1	2.155	3.501	1.527	2.271	5.041	9.742	5.844	6.222	8.263	11.707
TRINITY_DN19391_c0_g1	ENSONIG00000042267	hand2	1.861	3.496	7.056	1.877	4.021	0	0	0	0	0
TRINITY_DN14319_c1_g1	ENSONIG00000006694	ABI3BP	3.893	2.163	1.981	0.823	1.286	20.205	12.475	18.328	9.76	20.952
TRINITY_DN9736_c0_g1	ENSONIG00000020450	fibinb	1.967	2.013	1.034	2.862	3.661	5.327	3.112	6.224	9.954	19.814
TRINITY_DN21247_c0_g1	ENSONIG00000005320	angpt4	0	0	0	0	0	5.962	0	3.803	0	9.192
TRINITY_DN62233_c0_g1	ENSONIG00000014601	spock3	0	2.48	2.78	6.658	5.663	0	0	0	0	0
TRINITY_DN24464_c0_g1	ENSONIG00000000637	igsf21a	0	0	0	0	0	6.334	0	4.042	10.059	9.733
TRINITY_DN9594_c0_g1	ENSONIG00000014550	odam	33.233	5.068	6.076	0	18.31	0	0	0	1.386	0
TRINITY_DN14313_c0_g1	ENSONIG00000019257, ENSONIG00000033786	tgfbr3, RPL5	7.121	14.535	12.754	9.712	9.755	14.845	29.445	41.142	26.754	30.163
TRINITY_DN14620_c3_g7	ENSONIG00000011363, ENSONIG00000011366, ENSONIG00000011370, ENSONIG00000011373, ENSONIG00000039766	NA, zcchc9, xrcc4, vcanb, wdr45	0.361	1.623	1.191	0	0.154	2.929	1.689	7.149	1.486	17.522
TRINITY_DN38870_c0_g1	NA	NA	0	0	0	0	0	0	7.373	2.279	2.835	2.738
TRINITY_DN15877_c0_g1	ENSONIG00000010575, ENSONIG00000031954, ENSONIG00000041858	si:dkey-79d12.5, kcnn4	99.958	46.775	18.963	17.967	25.844	266.529	244.49	71.698	63.241	135.151
TRINITY_DN11209_c0_g1	ENSONIG00000019653, ENSONIG00000019654	NA, spata20	20.786	7.851	14.365	8.733	12.903	5.693	4.652	3.7	3.363	6.31
TRINITY_DN14996_c0_g5	NA	NA	7.384	6.712	5.882	4.678	8.39	14.378	12.649	10.257	13.117	17.38
TRINITY_DN33677_c0_g1	ENSONIG00000000154	oxr1b	3.096	2.162	0	5.827	2.476	0	0	0	0	0
TRINITY_DN10517_c0_g1	NA	NA	8.334	9.033	12.274	16.347	13.463	1.161	4.235	3.49	3.762	5.845
TRINITY_DN66671_c0_g1	NA	NA	0	0	0	0	0	10.406	3.58	0	0	5.327
TRINITY_DN14168_c3_g16	ENSONIG00000007187	RYR2	0	8.154	12.177	0	3.086	0	0	0	0	0
TRINITY_DN7412_c0_g1	ENSONIG00000005749, ENSONIG00000005751	ttc36, nectin1b	34.615	15.422	18.31	18.29	16.927	48.76	37.699	47.444	52.138	101.966
TRINITY_DN12364_c0_g2	ENSONIG00000010972	adgrd1	1.535	1.212	1.538	0.657	1.259	7.141	6.454	10.868	9.84	19.66
TRINITY_DN16162_c0_g6	ENSONIG00000033294	NA	17.114	20.622	19.794	18.215	23.395	5.357	9.626	2.771	4.016	2.329
TRINITY_DN24239_c0_g1	ENSONIG00000005523	KCNAB1	0	5.192	2.908	6.962	5.898	0	0	0	0	0
TRINITY_DN15215_c1_g1	ENSONIG00000006947, ENSONIG00000029553, ENSONIG00000029713, ENSONIG00000030058, ENSONIG00000030116, ENSONIG00000032024, ENSONIG00000032148, ENSONIG00000032297, ENSONIG00000033144, ENSONIG00000034049, ENSONIG00000035249, ENSONIG00000036687, ENSONIG00000037715, ENSONIG00000038194, ENSONIG00000038777, ENSONIG00000039175, ENSONIG00000039863, ENSONIG00000040195, ENSONIG00000043084	NA	17.999	27.082	22.994	15.221	23.354	6.573	13.729	4.502	4.717	3.676
TRINITY_DN13805_c0_g1	ENSONIG00000017440	fam13a	31.062	39.448	24.931	57.907	69.396	11.221	7.458	9.05	18.679	13.591
TRINITY_DN13488_c0_g1	ENSONIG00000003333	rasal3	17.79	17.28	15.157	16.481	21.379	10.512	7.294	7.986	5.706	10.392
TRINITY_DN16120_c0_g7	NA	NA	26.109	27.108	23.766	16.292	25.959	10.497	10.836	11.691	6.241	2.032
TRINITY_DN15131_c4_g2	NA	NA	14.185	8.55	9.297	8.132	10.675	5.43	2.751	4.829	3.875	4.155
TRINITY_DN13596_c5_g1	ENSONIG00000004295	gm2a	7.643	0	2.142	5.135	6.573	0	0	0	0	0
TRINITY_DN7339_c0_g2	ENSONIG00000033784, ENSONIG00000034155, ENSONIG00000034544, ENSONIG00000041750, ENSONIG00000043052	NA	4.593	2.296	1.293	1.553	2.644	0	0	0	0	0
TRINITY_DN24588_c0_g1	ENSONIG00000006377	ca2	0	1.902	2.142	2.568	8.763	0	0	0	0	0
TRINITY_DN14915_c0_g6	ENSONIG00000011621, ENSONIG00000011633, ENSONIG00000011645, ENSONIG00000011659, ENSONIG00000011661, ENSONIG00000011668, ENSONIG00000028152, ENSONIG00000030563, ENSONIG00000032017, ENSONIG00000042833	NA, tec, txk, abcg2a, si:ch211-149b19.3	2568.74	1062.48	1788.77	2116.75	1004.77	4675.65	2322.9	3005.36	4316.12	3811.63
TRINITY_DN14202_c0_g5	ENSONIG00000010792	col1a2	870.33	1080.65	999.238	583.832	1080.27	1640.32	1486.93	3130.57	1502.82	4370.23
TRINITY_DN15187_c0_g7	ENSONIG00000017737	sfpq	25.906	26.187	31.241	9.379	31.931	7.095	2.073	10.257	1.593	7.878
TRINITY_DN11253_c0_g1	ENSONIG00000031106	sox9a	6.115	2.739	4.085	1.198	2.077	13.83	11.402	30.707	8.025	7.116
TRINITY_DN9758_c0_g1	ENSONIG00000030771	NBL1	15.603	26.359	23.266	27.39	21	53.791	41.057	87.394	60.451	111.106
TRINITY_DN38007_c0_g1	ENSONIG00000005019	tlx2	3.081	1.543	4.329	1.035	0.887	0	0	0	0	0
TRINITY_DN15673_c0_g5	NA	NA	31.264	30.081	28.859	32.65	24.145	7.966	10.358	4.005	7.178	4.045
TRINITY_DN56182_c0_g1	ENSONIG00000005751	nectin1b	0	0	0	0	0	3.399	3.516	0	5.412	2.616
TRINITY_DN14329_c0_g10	ENSONIG00000005638	foxf1	4.269	7.847	8.09	9.172	7.726	27.343	17.424	27.398	15.838	27.792
TRINITY_DN16181_c1_g4	ENSONIG00000007881, ENSONIG00000031677, ENSONIG00000032817, ENSONIG00000033692, ENSONIG00000034305, ENSONIG00000037059, ENSONIG00000041870	NA	26.534	12.025	7.357	20.367	8.043	67.295	20.328	50.464	46.51	25.091
TRINITY_DN8208_c0_g1	ENSONIG00000018528	znf503	1.918	1.039	3.335	2.661	1.724	8.231	4.562	11.352	6.148	6.684
TRINITY_DN12550_c0_g1	ENSONIG00000011123, ENSONIG00000032243	c9, arid6	29.999	19.384	20.855	31.95	30.431	11.995	12.687	5.953	16.718	12.89
TRINITY_DN71213_c0_g1	NA	NA	6.977	0	5.885	3.521	2.984	0	0	0	0	0
TRINITY_DN15321_c1_g2	ENSONIG00000009890	amotl2b	18.736	7.805	12.269	13.006	10.05	30.582	19.177	16.826	51.502	34.503
TRINITY_DN25627_c0_g1	ENSONIG00000009364	chrna4b	0	0	0	0	0	1.909	0	2.409	1.497	10.392
TRINITY_DN16256_c0_g6	ENSONIG00000037865	opn7b	0	0	0	0	0	4.573	0	14.572	3.64	6.987
TRINITY_DN16149_c0_g3	ENSONIG00000000980	itgb3a	12.451	14.671	12.092	10.73	13.945	29.079	22.949	26.336	25.356	29.197
TRINITY_DN48659_c0_g1	ENSONIG00000029499	NA	1.75	2.634	0.975	2.347	3.011	0	0	0	0	0
TRINITY_DN15372_c0_g5	ENSONIG00000015520	wee1	6.359	7.644	6.576	5.999	5.197	13.934	13.88	12.002	14.179	10.307
TRINITY_DN23093_c0_g1	ENSONIG00000005320	angpt4	0	0	0	0	0	1.673	3.41	2.102	1.305	3.908
TRINITY_DN16181_c1_g1	ENSONIG00000006256, ENSONIG00000009187, ENSONIG00000009192, ENSONIG00000011313, ENSONIG00000017326, ENSONIG00000020518, ENSONIG00000026788, ENSONIG00000027397, ENSONIG00000028133, ENSONIG00000028597, ENSONIG00000028813, ENSONIG00000028858, ENSONIG00000029326, ENSONIG00000029585, ENSONIG00000030380, ENSONIG00000030546, ENSONIG00000030860, ENSONIG00000031193, ENSONIG00000031304, ENSONIG00000032057,…	NA, slc25a11, LYZ	115.277	146.707	106.736	183.437	71.577	225.941	260.849	692.364	503.031	336.164
TRINITY_DN13465_c5_g2	ENSONIG00000014331	pparg	17.372	21.728	16.306	25.54	29.856	7.268	12.836	8.248	13.833	10.715
TRINITY_DN53050_c0_g1	ENSONIG00000008439	pmm1	3.608	0	3.044	3.638	6.172	0	0	0	0	0
TRINITY_DN16240_c1_g10	ENSONIG00000008846	tyrp1b	2.431	0.548	0.818	1.899	2.989	10.413	10.17	11.564	7.53	15.611
TRINITY_DN14529_c1_g4	NA	NA	0.848	4.465	1.427	0.855	3.663	0	0	0	0	0
TRINITY_DN10802_c0_g1	ENSONIG00000019423	CYTL1	13.989	14.761	5.863	12.574	13.148	3.567	3.8	3.613	4.389	4.237
TRINITY_DN14977_c1_g1	ENSONIG00000003259, ENSONIG00000042189	iqsec1b, IQSEC1	17.064	21.292	19.215	20.65	19.377	44.178	38.902	33.211	32.455	53.695
TRINITY_DN13632_c0_g1	ENSONIG00000000936	mrc2	10.435	9.197	6.95	7.332	10.528	19.238	12.458	26.272	15.319	52.365
TRINITY_DN12705_c0_g1	ENSONIG00000010323	slc25a18	3.923	8.105	6.397	6.209	7.181	10.64	14.06	18.296	16.014	28.465
TRINITY_DN14872_c0_g6	ENSONIG00000015650	col6a2	96.223	215.267	194.582	181.302	234.461	235.081	304.229	547.387	387.907	888.753
TRINITY_DN16129_c0_g8	ENSONIG00000015922	hapln1a	34.443	36.031	58.293	33.349	32.861	201.941	150.392	145.609	123.725	443.047
TRINITY_DN13305_c2_g1	ENSONIG00000016995	NA	20.629	17.803	18.142	18.495	15.968	8.553	13.106	9.437	6.845	5.624
TRINITY_DN38378_c0_g1	NA	NA	0	0	0	0	0	0	5.026	3.098	1.931	5.675
TRINITY_DN14320_c0_g6	ENSONIG00000009806	si:ch211-51c14.1	7.193	7.986	9.592	5.953	6.954	31.339	23.885	20.345	21.93	41.477
TRINITY_DN15879_c2_g3	ENSONIG00000007250, ENSONIG00000028627	lrrc45, cavin1b	45.93	80.269	59.932	56.196	67.309	125.287	133.033	150.338	175.357	228.515
TRINITY_DN66736_c0_g1	NA	NA	0	0	0	0	0	4.193	0	2.678	6.684	6.412
TRINITY_DN16042_c0_g6	ENSONIG00000000510, ENSONIG00000016012, ENSONIG00000016016	NA, zranb1a	4.374	7.256	7.436	4.874	6.471	13.62	10.882	30.385	10.336	29.059
TRINITY_DN16100_c0_g11	ENSONIG00000000488, ENSONIG00000034839	ogna, cenpp	10.059	12.733	15.333	18.054	16.053	33.249	26.599	115.846	60.647	223.071
TRINITY_DN17886_c0_g1	ENSONIG00000003138	dnaja2a	0	0	0	0	0	4.524	4.665	2.886	3.605	0
TRINITY_DN15128_c0_g5	ENSONIG00000007840, ENSONIG00000007842, ENSONIG00000007843, ENSONIG00000007844, ENSONIG00000007847, ENSONIG00000007853, ENSONIG00000007856, ENSONIG00000039886	mettl11b, gorab, prrx1b, mast2, pik3r3b, tspan1	25.259	19.235	22.029	21.228	29.269	5.121	11.861	2.727	4.765	2.228
TRINITY_DN15765_c2_g9	ENSONIG00000013043	dpysl2b	2.685	6.043	3.87	3.928	4.654	7.671	11.163	8.899	9.091	24.872
TRINITY_DN14591_c0_g5	ENSONIG00000001329	mafk	8.777	7.406	4.464	6.757	4.564	19.255	19.22	19.797	18.973	27.809
TRINITY_DN14420_c0_g6	ENSONIG00000014220	NA	3.231	8.422	10.526	0	3.045	87.028	95.595	97.393	26.813	176.303
TRINITY_DN19796_c0_g1	NA	NA	0	0	0	0	0	2.547	7.879	1.62	0	9.864
TRINITY_DN14877_c0_g1	NA	NA	3.699	2.778	1.826	5.622	0	0	0	0	0	0
TRINITY_DN11940_c0_g1	ENSONIG00000012722	NA	11.157	22.937	9.171	12.55	27.849	4.269	4.94	8.594	7.06	6.946
TRINITY_DN36184_c0_g1	ENSONIG00000000757	fam117aa	1.61	4.442	2.687	3.775	9.686	0	0	0	0.554	0.56
TRINITY_DN16187_c1_g2	ENSONIG00000033665	arg2	26.821	25.568	19.252	32.136	9.475	91.711	115.813	51.653	85.437	77.489
TRINITY_DN43888_c0_g1	ENSONIG00000002595	ripor2	0	0	0	0	0	3.193	3.298	0	2.533	4.908
TRINITY_DN15335_c0_g4	ENSONIG00000006666, ENSONIG00000038421	il1rapl1a	17.895	29.249	28.787	15.046	31.242	6.533	15.388	12.604	6.479	9.236
TRINITY_DN31736_c0_g1	NA	NA	2.219	0.833	1.872	2.24	1.919	0	0	0	0	0
TRINITY_DN15695_c1_g2	ENSONIG00000001231, ENSONIG00000037103	zgc:162698	7.499	12.483	6.701	6.17	8.67	2.693	3.162	1.363	3.113	3.253
TRINITY_DN10604_c0_g1	NA	NA	10.124	51.599	38.098	66.567	97.195	10.272	14.133	6.109	18.186	20.707
TRINITY_DN16302_c1_g2	ENSONIG00000007828, ENSONIG00000016771, ENSONIG00000016776, ENSONIG00000016777, ENSONIG00000016779, ENSONIG00000016782, ENSONIG00000016784, ENSONIG00000016791, ENSONIG00000016796, ENSONIG00000016797, ENSONIG00000016798, ENSONIG00000016802, ENSONIG00000016808, ENSONIG00000016810, ENSONIG00000016812, ENSONIG00000016817, ENSONIG00000021155, ENSONIG00000027160, ENSONIG00000027877, ENSONIG00000029487,…	COL6A3, mlphb, RAB17, tyw5, pgap1, hecw2a, stk17b, LYPD1, gpr39, SLC35F5, sympk, osgepl1, fkbp7, stat4, adat3, zgc:153901, lg16h2orf69, maip1, alkbh6	139.333	119.783	141.89	116.886	166.275	416.233	308.575	413.279	299.729	665
TRINITY_DN15510_c0_g2	ENSONIG00000032594	NA	11.776	21.835	17.246	19.271	25.083	6.281	9.173	3.275	6.804	7.056
TRINITY_DN8400_c0_g1	NA	NA	3.795	1.896	1.067	5.117	2.189	0	0	0	0	0
TRINITY_DN65746_c0_g1	NA	NA	3.194	2.397	2.694	3.225	2.738	0	0	0	0	0
TRINITY_DN16346_c0_g21	ENSONIG00000004568	tmeff2a	2.892	2.17	1.617	1.858	2.551	4.481	6.773	6.42	5.535	9.074
TRINITY_DN48020_c0_g1	ENSONIG00000016231	clta	3.12	2.339	3.955	4.748	1.346	0	0	0	0	0
TRINITY_DN14278_c3_g14	ENSONIG00000031117, ENSONIG00000035632	plppr2a, tlcd4b	2.142	6.332	0	4.342	1.842	0	0	0	0	0
TRINITY_DN16059_c0_g2	ENSONIG00000012366	arhgef3l	12.868	13.622	17.213	11.299	18.231	6.867	6.831	8.504	4.419	4.212
TRINITY_DN21675_c0_g1	ENSONIG00000006551, ENSONIG00000020477	etv1, arl4aa	0	4.847	5.44	3.262	2.769	0	0	0	0	0
TRINITY_DN13836_c1_g4	ENSONIG00000004035	epha2a	22.71	21.004	12.178	19.177	16.05	40.3	39.881	14.538	63.327	73.394
TRINITY_DN15655_c1_g4	ENSONIG00000016242	frzb	10.466	8.336	9.726	3.812	6.509	50.549	30.592	76.595	51.666	81.127
TRINITY_DN16050_c0_g8	ENSONIG00000019230	glulb	24.003	17.758	17.049	26.466	35.009	56.859	38.285	84.396	58.389	174.635
TRINITY_DN28129_c0_g1	ENSONIG00000036432	ccnd2b	1.531	1.148	2.586	4.659	2.644	0	0	0	0	0
TRINITY_DN49805_c0_g1	ENSONIG00000007492	INPP5A	3.608	2.718	3.044	3.638	3.086	0	0	0	0	0
TRINITY_DN16216_c0_g2	ENSONIG00000017332	dnase1l4.1	6.422	7.75	7.182	0.375	7.021	1.009	0.501	1.219	0.771	0
TRINITY_DN27511_c0_g1	ENSONIG00000000552	unm_sa1614	0	5.192	2.908	3.481	2.949	0	0	0	0	0
TRINITY_DN38547_c0_g1	ENSONIG00000018733	col12a1b	0	0	0	0	0	3.896	4.033	7.483	0	5.974

## Sheet: All TMM DE genes_LL vs UL2
			G.p_LL	G.p_LL	G.p_LL	G.p_LL	G.p_LL	G.p_UL2	G.p_UL2	G.p_UL2	G.p_UL2	G.p_UL2
Assembly ID	Onil_ID	gene_name	Replicate1	Replicate2	Replicate3	Replicate4	Replicate5	Replicate1	Replicate2	Replicate3	Replicate4	Replicate5
TRINITY_DN10430_c0_g1	ENSONIG00000012972	NA	1.817	3.345	2.371	3.784	4.895	9.77	7.051	10.98	4.694	23.066
TRINITY_DN8475_c0_g1	NA	NA	0.778	0.615	0.383	1.371	0.351	2.675	5.865	8.207	9.581	11.422
TRINITY_DN27198_c0_g1	NA	NA	0	0	0	0	0	3.296	7.948	0	3.222	2.627
TRINITY_DN43158_c0_g1	ENSONIG00000002534	NA	0	0	0	0	0	2.626	2.11	0	2.556	4.175
TRINITY_DN66232_c0_g1	NA	NA	0	0	0	0	0	3.128	2.52	6.631	0.764	0
TRINITY_DN18490_c0_g1	NA	NA	0	0	0	0	0	0	3.755	2.456	3.99	1.863
TRINITY_DN15686_c0_g4	ENSONIG00000003339	ANXA2	15.805	12.08	13.588	15.715	20.528	30.948	30.375	34.246	65.964	31.562
TRINITY_DN14397_c3_g5	ENSONIG00000041740	NA	112.966	63.209	79.07	55.362	63.961	346.188	151.414	159.622	75.936	163.459
TRINITY_DN13733_c2_g7	ENSONIG00000014052	cds1	15.935	25.06	21.939	27.675	21.736	8.444	12.744	8.323	11.385	9.764
TRINITY_DN16373_c0_g1	NA	NA	0	0	0	0	0	6.323	2.544	3.352	1.545	0
TRINITY_DN22815_c0_g1	ENSONIG00000015115	igf1ra	0	0	0	0	0	3.361	0	3.569	2.473	5.362
TRINITY_DN14031_c1_g3	NA	NA	28.21	18.725	11.74	19.554	19.004	42.541	59.714	12.874	138.644	70.662
TRINITY_DN14523_c0_g15	NA	NA	0	0	0	0	0	2.891	2.874	0.844	1.06	3.727
TRINITY_DN23683_c0_g1	ENSONIG00000016733	AHCYL2	2.908	2.295	2.905	0	7.869	0	0	0	0	0
TRINITY_DN16046_c0_g1	ENSONIG00000030941	styk1b	44.894	52.763	43.415	61.475	40.25	18.541	31.749	15.343	20.616	23.715
TRINITY_DN16055_c0_g1	NA	NA	189.599	461.351	339.912	944.843	370.09	108.158	100.639	70.786	41.652	29.844
TRINITY_DN15924_c0_g7	ENSONIG00000016472	metrnlb	12.316	7.512	8.225	11.605	10.577	18.081	19.734	21.071	40.694	36.518
TRINITY_DN53668_c0_g1	ENSONIG00000003239	pcdh9	0	0	0	0	0	4.211	2.217	1.457	2.686	7.701
TRINITY_DN16351_c5_g2	ENSONIG00000011307, ENSONIG00000027629, ENSONIG00000034092, ENSONIG00000035158, ENSONIG00000035923, ENSONIG00000039267, ENSONIG00000041379	NA	46.535	92.045	76.959	109.121	35.006	68.797	375.913	178.178	355.835	88.773
TRINITY_DN16225_c0_g12	ENSONIG00000020923	thbd	9.376	9.881	7.233	11.566	12.218	17.542	30.107	18.057	44.902	48.006
TRINITY_DN11986_c0_g1	ENSONIG00000019059, ENSONIG00000019060	GRID1	3.759	2.601	1.392	0.209	1.281	15.109	14.104	6.687	3.164	13.959
TRINITY_DN16181_c1_g1	ENSONIG00000006256, ENSONIG00000009187, ENSONIG00000009192, ENSONIG00000011313, ENSONIG00000017326, ENSONIG00000020518, ENSONIG00000026788, ENSONIG00000027397, ENSONIG00000028133, ENSONIG00000028597, ENSONIG00000028813, ENSONIG00000028858, ENSONIG00000029326, ENSONIG00000029585, ENSONIG00000030380, ENSONIG00000030546, ENSONIG00000030860, ENSONIG00000031193, ENSONIG00000031304, ENSONIG00000032057,…	NA, slc25a11, LYZ	104.967	140.418	115.098	195.572	68.576	181.783	494.259	326.184	805.74	164.981
TRINITY_DN16370_c1_g31	ENSONIG00000034527	agtr2	2.5	2.4	2.44	3.18	2.533	5.526	10.612	6.539	10.019	17.015
TRINITY_DN1101_c0_g1	ENSONIG00000005750	PRTG	0	0	0	0	0	5.325	1.407	5.536	0	1.404
TRINITY_DN15945_c2_g3	ENSONIG00000033649, ENSONIG00000034899	NA	24.096	35.027	39.243	34.299	26.001	11.671	12.142	12.443	6.215	7.388
TRINITY_DN58359_c0_g1	NA	NA	0	0	0	0	0	2.082	1.658	2.167	2.013	1.647
TRINITY_DN13823_c0_g3	ENSONIG00000012174, ENSONIG00000018104, ENSONIG00000020168	fmnl3, gstz1	22.43	17.018	18.797	13.414	20.143	30.612	32.94	43.631	41.827	49.802
TRINITY_DN34103_c0_g1	ENSONIG00000034941	NA	0	0	0	0	0	0	5.883	0	8.927	1.945
TRINITY_DN31355_c0_g1	ENSONIG00000019704	rprd2a	3.286	2.601	0	3.878	2.956	0	0	0	0	0
TRINITY_DN13684_c3_g1	NA	NA	0.534	0.633	1.311	0.627	0.721	4.917	2.608	5.339	3.005	4.596
TRINITY_DN9664_c0_g1	NA	NA	2.203	0.966	1.44	0.574	1.1	5.353	7.82	8.923	3.343	7.573
TRINITY_DN16150_c0_g4	ENSONIG00000002427	slc7a9	0.41	0.647	3.094	2.883	1.289	7.773	7.969	8.206	7.582	11.792
TRINITY_DN28075_c0_g1	ENSONIG00000010814	calcr	0	0	0	0	0	2.02	3.216	6.307	3.902	7.985
TRINITY_DN16005_c0_g11	NA	NA	7.149	10.028	8.747	6.049	8.025	14.189	14.627	19.869	21.543	20.958
TRINITY_DN13054_c0_g1	ENSONIG00000008374	NA	15.351	12.165	18.386	13.069	9.507	5.765	5.655	5.384	4.333	3.714
TRINITY_DN9419_c0_g1	ENSONIG00000036109	NA	1.786	6.003	13.223	11.553	17.348	0	1.585	2.092	0.12	1.933
TRINITY_DN14241_c0_g6	ENSONIG00000004773	col11a1a	12.387	8.074	10.537	7.246	8.379	27.533	22.876	33.712	20.725	39.036
TRINITY_DN7349_c0_g1	ENSONIG00000039526	NA	1.684	1.329	1.687	3.996	1.529	0	0	0	0	0
TRINITY_DN7517_c0_g1	ENSONIG00000029235	phyhipl	0.675	0.446	0.66	0.496	0.76	2.921	1.629	6.96	2.487	5.933
TRINITY_DN45560_c0_g1	ENSONIG00000016985	trhde.2	0	0	0	0	0	3.003	2.42	6.354	1.467	2.391
TRINITY_DN14238_c0_g4	ENSONIG00000030658	NA	36.428	91.268	69.752	233.103	115.1	3.296	47.691	17.501	23.362	28.898
TRINITY_DN10593_c0_g1	ENSONIG00000005279, ENSONIG00000011046, ENSONIG00000011047, ENSONIG00000011048, ENSONIG00000011052, ENSONIG00000011065, ENSONIG00000011071, ENSONIG00000011080, ENSONIG00000011084, ENSONIG00000011087, ENSONIG00000011096, ENSONIG00000011099, ENSONIG00000011105, ENSONIG00000011108, ENSONIG00000011115, ENSONIG00000011119, ENSONIG00000011123, ENSONIG00000011126, ENSONIG00000011130, ENSONIG00000011135,…	LTBP3, unm_sa808, zmp:0000000846, pik3r1, srek1, erbin, nln, sgtb, trappc13, tnfrsfa, unc5da, dab2, c9, fbp1b, kank1b, si:dkey-226m8.10, npffr2b, slc4a4b, dck, mob1bb, tnpo1, fcho2, BTF3, arhgef28a, hexb, gfm2, nsa2, tor1, egfl7, GAS1, foxd1, enc1, arid6, ankra2, si:ch211-127d4.3	6.329	3.824	4.677	5.188	4.096	13.085	10.044	19.357	8.24	14.774
TRINITY_DN14738_c0_g2	ENSONIG00000004729	gstr	103.661	188.137	174.508	302.164	87.034	14.638	45.647	50.796	18.319	5.472
TRINITY_DN16360_c0_g24	NA	NA	2.362	2.302	0.543	1.464	1.62	6.897	7.275	6.387	4.616	8.09
TRINITY_DN12898_c1_g1	ENSONIG00000012384	bgnb	23.541	5.681	9.573	4.541	5.469	19.761	35.803	34.222	30.067	66.749
TRINITY_DN71530_c0_g1	NA	NA	0	0	0	0	0	5.552	0	2.928	3.386	4.42
TRINITY_DN14238_c0_g2	ENSONIG00000028129	NA	45.603	164.331	145.725	4.757	92.474	0	17.199	1.775	10.191	1.641
TRINITY_DN55636_c0_g1	ENSONIG00000016140	ZCCHC24	0	0	0	0	0	1.945	4.645	2.023	0.938	1.542
TRINITY_DN11244_c0_g1	ENSONIG00000020009, ENSONIG00000020012, ENSONIG00000020013, ENSONIG00000020019	RAB11FIP3, ift140, tmem204, MPRIP	4.517	7.559	7.194	10.567	9.497	12.253	17.587	13.377	21.784	27.342
TRINITY_DN15839_c1_g2	ENSONIG00000028966, ENSONIG00000033187	NA	54.435	105.652	83.744	29.818	98.782	17.659	28.383	23.418	9.727	12.243
TRINITY_DN37703_c0_g1	NA	NA	0	0	0	0	0	3.264	2.623	3.462	3.189	0
TRINITY_DN48860_c0_g1	ENSONIG00000009085	NA	2.573	2.026	0	6.085	2.324	0	0	0	0	0
TRINITY_DN44049_c0_g1	NA	NA	11.151	6.5	8.728	11.754	3.191	2.006	3.643	2.056	1.885	1.532
TRINITY_DN56448_c0_g1	ENSONIG00000033291	syndig1l	0	0	0	0	0	2.097	2.595	3.86	3.916	3.787
TRINITY_DN14708_c0_g3	ENSONIG00000012500, ENSONIG00000012503, ENSONIG00000039262, ENSONIG00000039751, ENSONIG00000041068	NA	22.678	23.225	31.214	30.094	29.488	39.899	57.737	40.468	67.936	64.089
TRINITY_DN15792_c1_g2	ENSONIG00000009968, ENSONIG00000009976	SYN3, TIMP3	8.743	10.805	11.479	10.915	11.748	18.759	33.87	26.984	38.676	42.601
TRINITY_DN14378_c0_g4	NA	NA	5.8	15.498	8.907	8.835	5.783	24.92	16.625	21.303	23.844	25.096
TRINITY_DN13020_c0_g1	ENSONIG00000010049	NA	56.148	41.903	44.62	30.583	34.941	114.569	75.999	102.356	77.93	110.23
TRINITY_DN37827_c0_g1	ENSONIG00000003578	igsf10	0	0	0	0	0	2.182	3.479	2.276	1.058	1.728
TRINITY_DN10615_c0_g1	ENSONIG00000014756	adamts15b	0.611	0.667	0.962	0.605	0.547	3.047	4.589	4.33	2.746	4.052
TRINITY_DN60413_c0_g1	NA	NA	0	0	0	0	0	1.388	2.192	2.882	1.328	4.352
TRINITY_DN15469_c1_g1	ENSONIG00000012531	NA	0	0	0	0	0	2.828	2.281	5.977	2.072	0
TRINITY_DN63910_c0_g1	NA	NA	3.909	1.027	1.302	1.546	1.186	0	0	0	0	0
TRINITY_DN15905_c0_g3	ENSONIG00000004195	abca12	10.778	22.546	18.234	22.136	21.46	5.052	9.55	6.359	5.172	6.33
TRINITY_DN43101_c0_g1	ENSONIG00000001421	SPATA5	0	5.203	0	3.878	8.869	0	0	0	0	0
TRINITY_DN16256_c0_g5	ENSONIG00000004418, ENSONIG00000004421, ENSONIG00000004432, ENSONIG00000004435, ENSONIG00000004438, ENSONIG00000004441, ENSONIG00000004444, ENSONIG00000028083, ENSONIG00000033962, ENSONIG00000034402	NA, ahcy, pck1, pmepa1, ccndbp1	29.925	97.618	120.521	99.984	90.094	3.61	19.824	8.629	33.457	39.131
TRINITY_DN13795_c1_g1	ENSONIG00000027629, ENSONIG00000036955, ENSONIG00000041379, ENSONIG00000042076	NA	98.251	177.705	139.188	223.12	47.929	184.72	629.755	462.124	1001.96	145.277
TRINITY_DN7472_c0_g1	NA	NA	24.797	26.029	36.601	29.072	31.952	51.473	58.761	89.865	110.982	80.886
TRINITY_DN16302_c1_g2	ENSONIG00000007828, ENSONIG00000016771, ENSONIG00000016776, ENSONIG00000016777, ENSONIG00000016779, ENSONIG00000016782, ENSONIG00000016784, ENSONIG00000016791, ENSONIG00000016796, ENSONIG00000016797, ENSONIG00000016798, ENSONIG00000016802, ENSONIG00000016808, ENSONIG00000016810, ENSONIG00000016812, ENSONIG00000016817, ENSONIG00000021155, ENSONIG00000027160, ENSONIG00000027877, ENSONIG00000029487,…	COL6A3, mlphb, RAB17, tyw5, pgap1, hecw2a, stk17b, LYPD1, gpr39, SLC35F5, sympk, osgepl1, fkbp7, stat4, adat3, zgc:153901, lg16h2orf69, maip1, alkbh6	126.872	114.648	153.006	124.619	159.304	299.96	308.456	409.736	341.262	489.322
TRINITY_DN66858_c0_g1	NA	NA	0	3.858	2.446	2.898	2.553	0	0	0	0	0
TRINITY_DN10057_c0_g1	ENSONIG00000001536, ENSONIG00000036736	S100P	10.741	13.714	15.325	17.016	9.073	5.743	7.412	5.878	4.888	3.557
TRINITY_DN13765_c0_g14	ENSONIG00000015505, ENSONIG00000032878, ENSONIG00000037565, ENSONIG00000043109	NA	16.002	10.829	12.504	11.986	4.219	26.843	22.493	25.167	19.652	30.666
TRINITY_DN11654_c0_g1	ENSONIG00000040165	srpx2	5.237	9.914	7.067	5.82	7.038	9.183	24.303	19.467	30.802	23.201
TRINITY_DN14326_c0_g11	ENSONIG00000010328	pcbd1	12.88	12.943	18.885	13.464	16.135	35.846	40.961	56.914	47.799	68.176
TRINITY_DN15481_c1_g1	NA	NA	2.477	1.947	4.941	2.925	0	0	0	0	0	0
TRINITY_DN47939_c0_g1	ENSONIG00000012659	NA	4.653	0.204	2.028	0.303	0.465	13.086	5.277	9.725	16.339	21.34
TRINITY_DN16320_c0_g12	NA	NA	8.942	13.595	10.94	10.551	6.87	29.684	29.27	43.301	31.676	37.198
TRINITY_DN67009_c0_g1	NA	NA	0	0	0	0	0	0	2.13	5.572	1.291	4.212
TRINITY_DN15063_c1_g1	ENSONIG00000016028	CPXM2	26.98	13.984	22.447	8.9	14.217	46.524	61.221	93.434	76.864	91.859
TRINITY_DN22008_c0_g1	ENSONIG00000009764	kdsr	0	0	0	0	0	4.504	1.798	4.705	0.546	1.785
TRINITY_DN12409_c0_g1	ENSONIG00000005355, ENSONIG00000005364, ENSONIG00000021383	matn4, rbpjl	2.968	2.537	2.485	1.489	3.079	8.301	11.894	13.69	7.433	14.349
TRINITY_DN9723_c0_g1	NA	NA	7.358	10.74	12.239	14.005	8.753	2.545	4.408	4.116	3.646	3.155
TRINITY_DN10535_c0_g1	NA	NA	3.235	1.871	4.362	1.737	3.869	7.752	12.126	13.626	11.269	18.784
TRINITY_DN3413_c0_g1	ENSONIG00000014207	cfap157	0	0	0	0	0	6.942	11.204	0	0	2.776
TRINITY_DN15220_c3_g2	ENSONIG00000001558	GFRA1	2.14	3.004	3.949	3.821	3.783	7.245	13.203	13.998	13.391	16.589
TRINITY_DN10519_c0_g2	ENSONIG00000031718, ENSONIG00000032376	NA	1.382	0.137	0.17	0.203	1.885	10.373	2.317	9.441	6.865	14.021
TRINITY_DN32666_c0_g1	NA	NA	0	0	0	0	0	0	4.029	3.807	1.222	3.988
TRINITY_DN32891_c0_g1	NA	NA	0	0	0	0	0	2.801	2.258	2.957	0.684	2.232
TRINITY_DN14230_c0_g4	NA	NA	5.56	4.598	3.569	5.588	4.287	13.974	9.844	16.184	14.808	15.221
TRINITY_DN52138_c0_g1	ENSONIG00000003676	clptm1	0	0	0	0	0	2.945	2.373	6.226	2.157	11.705
TRINITY_DN14337_c0_g8	ENSONIG00000032552	ccl25a	146.618	101.293	78.1	69.673	95.41	258.254	197.275	346.343	249.866	314.502
TRINITY_DN7549_c0_g1	ENSONIG00000014542	NA	0	0.284	0.354	0	0	2.473	3.826	5.479	5.484	6.511
TRINITY_DN16248_c1_g5	ENSONIG00000018672	mkxb	1.596	1.913	3.581	1.503	1.536	5.816	4.305	8.744	6.865	7.671
TRINITY_DN14005_c0_g1	ENSONIG00000040260	NA	140.042	107.151	123.155	192.705	93.222	349.232	310.133	357.014	660.963	223.17
TRINITY_DN68984_c0_g1	ENSONIG00000014542	NA	0	0	0	0	0.331	2.104	3.581	3.012	5.109	6.968
TRINITY_DN13754_c0_g6	NA	NA	86.606	93.344	77.274	38.344	64.682	10.013	21.77	15.571	13.582	9.302
TRINITY_DN16551_c0_g1	ENSONIG00000015182	ghr1	0	0.562	0.523	0.834	0.959	2.67	3.319	9.229	4.246	5.192
TRINITY_DN15140_c2_g7	ENSONIG00000004504, ENSONIG00000004507, ENSONIG00000038064, ENSONIG00000039753	NA, akirin1	16.305	10.533	25.499	4.107	7.736	84.499	85.618	131.235	50.982	137.412
TRINITY_DN23250_c0_g1	ENSONIG00000032855	znf385a	0	0	0	0	0	4.395	2.591	5.67	1.045	1.71
TRINITY_DN8769_c0_g2	NA	NA	0	0	0	0	0	2.945	2.373	0	2.157	4.682
TRINITY_DN2981_c0_g1	NA	NA	2.254	2.666	2.253	1.334	1.026	0	0	0	0	0
TRINITY_DN6609_c0_g1	ENSONIG00000011883	NA	0	0	0	0	0	6.062	2.447	9.631	0.74	0
TRINITY_DN11089_c0_g1	NA	NA	1.857	0.167	1.45	1.241	0.475	6.252	10.256	15.071	11.281	16.962
TRINITY_DN13325_c1_g7	ENSONIG00000009646	reck	6.34	6.257	6.691	5.662	7.746	11.921	11.444	16.058	15.422	16.508
TRINITY_DN11284_c0_g1	ENSONIG00000011329	wnt11	5.486	10.132	15.034	7.804	7.675	2.283	2.589	2.851	4.157	2.339
TRINITY_DN27192_c0_g1	NA	NA	2.298	1.804	0	5.426	4.161	0	0	0	0	0
TRINITY_DN39615_c0_g1	NA	NA	0	0	0	0	0	3.471	0	3.694	2.554	2.776
TRINITY_DN15661_c0_g1	ENSONIG00000012080	thbs1a	42.154	24.291	20.243	13.929	11.285	140.088	113.98	24.773	182.992	47.93
TRINITY_DN62749_c0_g1	ENSONIG00000003076	NA	0	0	0	0	0	2.27	3.627	2.372	0	3.6
TRINITY_DN20651_c0_g1	ENSONIG00000006466	apodb	2.871	3.406	1.418	19.141	7.354	0	0.425	0.56	0.384	0
TRINITY_DN16223_c0_g1	ENSONIG00000003813, ENSONIG00000029168	NA, glis2a	6.391	8.398	8.259	8.046	6.992	10.706	18.283	16.527	14.967	19.661
TRINITY_DN14795_c0_g4	ENSONIG00000010877, ENSONIG00000030295, ENSONIG00000033241, ENSONIG00000035964, ENSONIG00000043023	NA	21.933	20.05	23.215	12.082	12.963	61.298	34.921	58.214	34.874	59.456
TRINITY_DN5449_c0_g1	ENSONIG00000003344	si:dkey-31g6.6	7.32	4.289	11.583	15.552	18.318	0	1.086	0.985	3.392	2.03
TRINITY_DN67313_c0_g1	ENSONIG00000034459	e2f2	0	4.689	1.979	2.351	3.586	0	0	0	0	0
TRINITY_DN13904_c0_g6	ENSONIG00000010695	tat	2.846	4.239	4.629	2.466	2.361	22.773	35.636	61.287	28.634	54.17
TRINITY_DN14721_c0_g3	ENSONIG00000014528	plcxd2	6.555	11.316	12.264	27.978	12.561	2.784	4.151	5.694	6.024	3.718
TRINITY_DN13677_c0_g4	ENSONIG00000018722, ENSONIG00000033649, ENSONIG00000034899	NA	26.613	32.002	33.392	23.385	25.138	12.436	13.151	10.468	6.685	6.823
TRINITY_DN35355_c0_g1	ENSONIG00000041311	apc2	0	0	0	0	0	2.405	3.856	5.044	0	3.82
TRINITY_DN68791_c0_g1	ENSONIG00000009296, ENSONIG00000009302	NA, krtt1c19e	2.702	2.134	16.191	3.197	0	0	0	0	0	0
TRINITY_DN16173_c5_g3	ENSONIG00000031743	NA	15.459	12.562	12.962	16.757	15.393	4.841	5.698	7.672	2.24	6.296
TRINITY_DN5911_c0_g1	ENSONIG00000006694	ABI3BP	0	0	0	0	0	4.04	11.256	2.102	9.756	6.388
TRINITY_DN15017_c0_g4	ENSONIG00000003262	tppp3	124.453	392.379	282.226	187.541	245.468	63.368	149.057	104.027	117.874	54.775
TRINITY_DN10919_c0_g1	ENSONIG00000004865	NA	1.957	2.636	3.143	2.427	2.588	5.859	6.335	7.891	7.958	5.895
TRINITY_DN66351_c0_g1	ENSONIG00000041793	NA	0	0	0	0	0	0	5.66	3.738	2.586	5.621
TRINITY_DN23759_c0_g1	ENSONIG00000016985	trhde.2	0	0	0	0	0	2.828	4.562	8.965	0.691	2.251
TRINITY_DN15317_c0_g17	NA	NA	6.213	2.457	3.099	3.67	5.591	0	0	0	0	0
TRINITY_DN41687_c0_g1	ENSONIG00000010946	chmp1a	2.6	6.145	2.593	6.147	4.696	0	0	0	0.691	0
TRINITY_DN13652_c0_g4	ENSONIG00000033630	NA	0.575	39.847	0.282	3.031	4.387	0	0	0.338	0.077	0
TRINITY_DN15487_c2_g10	ENSONIG00000016985, ENSONIG00000019068	trhde.2	2.622	2.067	6.55	3.111	0	11.011	8.075	21.245	11.524	10.323
TRINITY_DN59992_c0_g1	ENSONIG00000009169	NA	0	0	0	0	0	0	2.194	2.872	1.994	4.333
TRINITY_DN16370_c1_g6	ENSONIG00000008842, ENSONIG00000008854	fbln1	1.136	3.094	2.729	5.159	2.105	1.691	11.518	11.05	18.102	11.708
TRINITY_DN22301_c0_g1	NA	NA	0	0	0	0	0	10.084	2.711	3.569	4.946	2.681
TRINITY_DN14173_c2_g5	ENSONIG00000027952	sptssb	15.414	25.824	31.498	33.055	21.863	10.823	12.416	9.042	5.96	5.916
TRINITY_DN38859_c0_g1	ENSONIG00000002983	rel	0	0	0	0	0	3.949	1.571	2.053	0.476	1.563
TRINITY_DN62264_c0_g1	ENSONIG00000010001	gpc1b	0	0	0	0	0	3.227	2.596	3.425	2.368	2.572
TRINITY_DN40686_c0_g1	ENSONIG00000022450	cfap99	0	0	0	0	0	0	2.236	2.928	2.032	4.42
TRINITY_DN14849_c1_g5	ENSONIG00000016418	rbp4	20.239	5.636	14.251	4.933	4.297	42.074	96.496	156.409	94.566	142.259
TRINITY_DN14813_c0_g5	ENSONIG00000009676, ENSONIG00000009692	NA, fbxo9	0.273	1.077	1.606	1.919	1.963	14.745	13.558	23.083	27.762	34.027
TRINITY_DN13682_c0_g8	ENSONIG00000009646	reck	4.563	6.932	11.186	11.929	9.435	14.051	18.136	22.757	26.566	24.359
TRINITY_DN41601_c0_g1	ENSONIG00000014597	COPB2	0	0	0	0	0	3.92	3.119	2.038	1.419	4.655
TRINITY_DN16581_c0_g1	ENSONIG00000003239	pcdh9	0	0	0	0	0	2.058	1.616	3.185	1.467	0.799
TRINITY_DN53805_c0_g1	ENSONIG00000002863	NA	0	0	0	0	0	6.125	2.47	3.243	12.719	2.435
TRINITY_DN14272_c0_g6	NA	NA	80.873	124.45	93.468	92.285	102.858	114.851	179.407	219.938	197.321	280.722
TRINITY_DN14463_c0_g9	ENSONIG00000000819	hsp90aa1.1	5.106	5.203	10.571	5.513	3.448	10.628	9.899	17.43	37.698	11.88
TRINITY_DN16090_c5_g1	ENSONIG00000001659	mfn1b	0	0	0	0	0	6.006	2.42	0	1.467	2.391
TRINITY_DN63466_c0_g1	ENSONIG00000020614	bdnf	5.575	2.199	0	3.294	2.516	0	0	0	0	0
TRINITY_DN15642_c0_g11	ENSONIG00000010653	tcf7l1a	2.32	3.641	4.62	0	4.198	0	0	0	0	0
TRINITY_DN13097_c2_g4	ENSONIG00000018125	sept9b	18.309	31.677	23.525	27.905	28.284	47.05	56.99	38.043	75.316	62.433
TRINITY_DN13921_c0_g2	ENSONIG00000031009	tnmd	16.216	25.68	25.723	24.388	29.737	42.658	78.189	75.369	63.957	96.239
TRINITY_DN15711_c0_g3	NA	NA	190.452	712.24	461.901	1209.86	608.782	48.646	407.833	61.596	137.86	199.611
TRINITY_DN61739_c0_g1	ENSONIG00000038252	RAB19	0	0	0	0	0	1.63	1.29	3.396	1.565	2.567
TRINITY_DN9304_c0_g1	ENSONIG00000010051	kcnab1b	0.374	0.205	0	0.609	0	2.391	1.776	2.749	3.581	5.809
TRINITY_DN16076_c0_g7	NA	NA	0	1.296	0.69	0.825	1.265	7.83	11.239	15.172	10.239	25.993
TRINITY_DN18956_c0_g1	ENSONIG00000005562	postnb	0	0	0	0	0	5.022	2.015	23.711	0	1.994
TRINITY_DN14538_c3_g5	ENSONIG00000005202	klhl4	2.752	3.476	5.81	2.869	2.145	8.894	11.28	12.547	11.998	11.308
TRINITY_DN13733_c2_g2	ENSONIG00000012457, ENSONIG00000014926, ENSONIG00000014927, ENSONIG00000014931, ENSONIG00000014933, ENSONIG00000019363, ENSONIG00000019366, ENSONIG00000019370, ENSONIG00000019371, ENSONIG00000019373, ENSONIG00000019377, ENSONIG00000019382, ENSONIG00000019385, ENSONIG00000019386, ENSONIG00000019389, ENSONIG00000019392, ENSONIG00000019393, ENSONIG00000019396, ENSONIG00000019397, ENSONIG00000019400,…	NA, kctd13, sez6l2, xpo6, eps8l1a, slc6a16a, slc17a7a, pold1, gys1, aspdh, hspbp1, tufm, dhrs7b, cramp1, jpt2, mapk8ip3, mrps34, spsb3a, atp6v0ca, antkmt, natd1, zgc:55558, tmem11, nme3, nme4, tmem86b	25.106	23.194	17.446	9.248	32.756	7.993	10.572	8.788	3.66	2.427
TRINITY_DN15990_c1_g1	ENSONIG00000004773	col11a1a	9.056	4.574	6.8	5.404	5.657	18.998	17.915	30.973	14.131	25.739
TRINITY_DN13863_c1_g1	ENSONIG00000034353	NA	1.497	3.542	5.993	0	2.718	0	0	0	0	0
TRINITY_DN14284_c3_g12	ENSONIG00000015726	cryl1	0	4.267	2.698	3.197	2.443	0	0	0	0	0
TRINITY_DN14908_c1_g3	NA	NA	3.312	1.663	4.267	1.41	1.891	5.907	8.818	10.29	8.43	10.059
TRINITY_DN6214_c0_g1	ENSONIG00000016269	pnpla6	0	0	0	0	0	4.934	1.979	2.589	2.402	0
TRINITY_DN16129_c0_g8	ENSONIG00000015922	hapln1a	31.363	34.486	62.86	35.556	31.484	137.759	322.948	254.451	198.127	470.177
TRINITY_DN57569_c0_g1	ENSONIG00000013196	nop58	0	0	0	0	0	2.857	2.303	6.043	1.394	2.272
TRINITY_DN10873_c2_g1	ENSONIG00000002034	COL6A6	5.404	4.267	5.397	3.197	2.443	0	0	0	0.719	0
TRINITY_DN13572_c2_g8	ENSONIG00000021343	cx43.4	10.518	12.564	13.242	12.67	13.85	23.963	34.691	24.365	35.377	37.49
TRINITY_DN68675_c0_g1	ENSONIG00000010817	ecel1	2.649	0	5.286	3.136	4.789	0	0	0	0	0
TRINITY_DN33035_c0_g1	ENSONIG00000005766	slc10a1	0	0	0	0	0	3.128	5.04	0	4.584	2.485
TRINITY_DN44093_c0_g1	ENSONIG00000004401, ENSONIG00000042368	dnajb13, ucp2	0.351	0.832	0.172	0	0.473	6.281	4.834	10.967	5.554	13.406
TRINITY_DN28664_c0_g1	ENSONIG00000002646	mylipa	0	5.203	3.283	0	8.869	0	0	0	0	0
TRINITY_DN15134_c0_g13	ENSONIG00000011513	aebp1	7.985	19.946	18.297	18.784	19.504	25.974	48.531	45.346	76.917	62.316
TRINITY_DN52054_c0_g1	ENSONIG00000006860	VPS13B	0	2.601	3.283	7.756	5.913	0	0	0	0	0
TRINITY_DN22662_c0_g1	NA	NA	0	0	0	0	0	6.527	7.87	10.386	12.757	2.6
TRINITY_DN14090_c0_g2	ENSONIG00000016350	slc27a1b	2.163	1.665	1.173	1.147	1.508	7.494	5.994	7.021	11.467	6.841
TRINITY_DN15404_c1_g8	ENSONIG00000007198	ENPP2	11.807	17.813	18.546	17.674	23.786	27.889	40.753	47.839	43.652	78.045
TRINITY_DN15673_c0_g5	NA	NA	28.468	28.792	31.12	34.81	23.132	10.249	12.882	8.97	7.136	7.482
TRINITY_DN51740_c0_g1	NA	NA	0	0	0	0	0	2.828	2.281	8.965	1.381	4.501
TRINITY_DN13374_c0_g1	ENSONIG00000043175	glis1a	3.135	6.97	6.703	5.57	3.452	11.025	20.913	17.225	8.825	12.554
TRINITY_DN15778_c0_g9	ENSONIG00000004372	fn1a	12.752	39.039	31.445	32.785	39.034	54.015	96.332	79.631	168.787	127.098
TRINITY_DN52855_c0_g1	ENSONIG00000015095	pde4d	0	0	0	0	0	0	10.494	0	1.595	5.201
TRINITY_DN60128_c0_g1	NA	NA	0	0	0	0	0	3.128	5.04	9.946	0.764	0
TRINITY_DN14007_c0_g13	ENSONIG00000019998, ENSONIG00000020001	NA	0	0	0	0	0	6.649	3.537	2.313	2.688	5.268
TRINITY_DN42904_c0_g1	ENSONIG00000025819	NA	0	0	0	0	0	2.02	3.373	0	2.024	4.876
TRINITY_DN48873_c0_g1	ENSONIG00000001641	sdcbp2	0	0	0	0	0	2.299	4.185	0.786	0.722	2.353
TRINITY_DN17615_c0_g1	NA	NA	0	0	0	0	0	3.093	4.986	6.557	0.756	0
TRINITY_DN25012_c0_g1	ENSONIG00000014515	bco1	0.811	0.427	0	0.317	0.486	2.798	3.359	4.448	3.113	8.37
TRINITY_DN12430_c0_g3	ENSONIG00000004627	gulp1a	0	0	0	0	1.152	4.235	4.459	4.398	2.026	4.427
TRINITY_DN10700_c0_g1	ENSONIG00000011415	NA	9.09	9.18	11.795	4.54	8.546	13.448	12.2	29.549	28.247	25.698
TRINITY_DN16298_c3_g3	ENSONIG00000012246	nt5c1ab	5.252	6.128	11.295	6.922	2.501	10.767	13.567	31.559	24.068	19.79
TRINITY_DN16035_c2_g4	ENSONIG00000008866	ccn1	39.495	27.66	49.776	13.495	19.67	106.518	91.504	129.252	69.75	96.396
TRINITY_DN32393_c0_g1	ENSONIG00000020116	mnat1	3.176	2.514	9.52	0	2.859	0	0	0	0	0
TRINITY_DN63844_c0_g1	ENSONIG00000029113	NA	0	0	0	0	0	2.562	2.021	1.328	0.612	4.008
TRINITY_DN64215_c0_g1	NA	NA	3.742	2.952	3.743	2.222	0	0	0	0	0	0
TRINITY_DN13618_c3_g10	ENSONIG00000033734	has2	1.63	1.285	2.464	1.354	1.228	6.453	6.279	6.889	4.459	8.709
TRINITY_DN13831_c0_g4	ENSONIG00000014773	NA	155.627	296.571	191.352	485.248	259.053	33.681	153.494	31.483	48.065	88.48
TRINITY_DN16181_c1_g5	NA	NA	79.923	133.816	108.149	189.577	57.117	110.904	575.573	383.184	720.73	134.371
TRINITY_DN22137_c0_g1	ENSONIG00000019970, ENSONIG00000039876	NA, st6galnac1.1	1.622	5.125	8.134	5.775	7.376	0	1.427	0	0.865	0
TRINITY_DN14972_c0_g3	ENSONIG00000015922	hapln1a	0.497	0.098	0.849	0.291	0	5.679	3.907	9.429	3.625	1.381
TRINITY_DN16351_c6_g2	ENSONIG00000015203	apol1	102.39	171.241	129.799	218.266	67.961	180.725	582.145	435.18	892.325	188.862
TRINITY_DN15616_c1_g9	ENSONIG00000017336	slc6a6b	1.886	5.953	1.886	2.238	1.71	0	0	0	0	0
TRINITY_DN46331_c0_g1	ENSONIG00000011237	olfm1b	0	0	0	0	0	3.434	2.769	7.295	5.893	0
TRINITY_DN13202_c4_g1	ENSONIG00000018182	NA	24.209	38.354	36.812	49.422	43.093	11.54	21.231	8.775	18.136	22.97
TRINITY_DN14770_c1_g2	ENSONIG00000009296	NA	3411.61	2135.04	2257.41	2909.35	1789.16	7069.19	4644.35	4941.28	6465.97	6167.99
TRINITY_DN16351_c6_g1	NA	NA	6.706	6.614	6.698	16.601	5.836	33.485	22.666	16.712	61.853	20.533
TRINITY_DN13912_c0_g13	NA	NA	2.14	2.299	3.72	2.062	2.808	4.808	10.908	8.125	9.407	11.806
TRINITY_DN23761_c0_g1	NA	NA	0	0	0	0	0	1.983	2.333	3.066	1.882	3.074
TRINITY_DN13083_c0_g1	ENSONIG00000039359	NA	4.686	9.177	10.933	4.767	5.537	10.216	19.235	33.053	25.823	26.361
TRINITY_DN13893_c0_g9	NA	NA	4.376	6.508	5.31	3.903	5.71	0.697	0.241	2.418	1.061	1.072
TRINITY_DN14032_c0_g1	ENSONIG00000001139	NA	3.328	6.254	6.72	5.436	5.69	7.084	14.155	16.105	11.659	18.617
TRINITY_DN16042_c0_g6	ENSONIG00000000510, ENSONIG00000016012, ENSONIG00000016016	NA, zranb1a	3.983	6.945	8.019	5.197	6.199	13.282	15.544	27.491	14.786	19.799
TRINITY_DN15366_c0_g10	NA	NA	37.39	36.232	23.986	14.925	29.319	3.264	15.238	6.924	6.224	2.6
TRINITY_DN62418_c0_g1	NA	NA	0	0	0	0	0	3.361	2.711	3.569	2.473	0
TRINITY_DN58641_c0_g1	ENSONIG00000019709	crabp2b	2.25	4.822	3.791	1.132	1.737	5.537	10.27	11.697	8.521	9.695
TRINITY_DN13873_c4_g4	ENSONIG00000019819	gkup	7.706	0	3.033	3.586	5.481	0	0	0	0	0
TRINITY_DN32864_c0_g1	NA	NA	0	0	0	0	0	2.424	3.89	5.087	4.718	7.71
TRINITY_DN21405_c0_g1	ENSONIG00000002831	sall1a	0	0	0	0	0	0	2.236	2.928	15.578	4.42
TRINITY_DN25597_c0_g1	ENSONIG00000013227	NA	2.086	9.844	6.236	24.687	15.082	2.288	0	0	2.22	1.817
TRINITY_DN15206_c0_g6	ENSONIG00000010259	mmp15a	4.175	7.448	7.815	8.08	10.267	10.256	16.755	17.102	17.799	21.95
TRINITY_DN10164_c0_g1	ENSONIG00000002827, ENSONIG00000002863	NA	0	0.898	0.784	1.602	0	4.541	4.657	7.752	16.575	5.766
TRINITY_DN52158_c0_g1	NA	NA	3.222	1.273	3.233	3.822	2.929	0	0	0	0.43	0
TRINITY_DN16298_c3_g6	ENSONIG00000007079, ENSONIG00000007084, ENSONIG00000007087, ENSONIG00000007099, ENSONIG00000007103, ENSONIG00000007107, ENSONIG00000007109, ENSONIG00000007114, ENSONIG00000007124, ENSONIG00000007125, ENSONIG00000007127, ENSONIG00000007132, ENSONIG00000007135, ENSONIG00000007138, ENSONIG00000007144, ENSONIG00000020753, ENSONIG00000020976, ENSONIG00000031699, ENSONIG00000032653, ENSONIG00000042264	gch1, wdhd1, DENND4A, SLC24A1, HACD3, slc22a18, NR2E3, mpped2a, zdhhc13, csrp3, e2f8, nav2a, dbx1a, socs4, kbtbd13, UBAP1L, pdcd7	0	0.597	1.859	1.683	0.396	7.362	3.862	7.97	5.11	10.313
TRINITY_DN16371_c0_g3	ENSONIG00000033170	NA	3.094	0.407	1.177	1.007	0.771	1.784	10.832	17.21	20.528	17.231
TRINITY_DN14319_c1_g1	ENSONIG00000006694	ABI3BP	3.545	2.07	2.137	0.877	1.232	6.412	15.4	15.18	13.34	15.614
TRINITY_DN4817_c0_g1	ENSONIG00000015182	ghr1	0	0.497	0	0.369	0.283	1.446	4.747	5.172	2.275	4.608
TRINITY_DN14934_c0_g13	NA	NA	20.109	25.266	22.796	12.955	17.584	46.234	74.908	27.289	80.78	67.515
TRINITY_DN15142_c0_g2	ENSONIG00000011464	NA	29.879	88.001	113.361	116.65	82.087	24.263	57.341	34.068	30.042	31.331
TRINITY_DN61303_c0_g1	ENSONIG00000005997	btbd10b	0	0	0	0	0	7.103	2.864	0	0.872	2.842
TRINITY_DN37375_c0_g1	ENSONIG00000003722	lhx6	0	0	0	0	0	3.327	2.681	3.536	2.443	0
TRINITY_DN7412_c0_g1	ENSONIG00000005749, ENSONIG00000005751	ttc36, nectin1b	31.519	14.761	19.744	19.5	16.217	60.785	50.392	88.135	86.387	112.863
TRINITY_DN16369_c0_g21	ENSONIG00000027834	NA	15.224	14.64	25.262	23.372	12.949	21.326	36.112	73.84	91.772	58.823
TRINITY_DN13993_c0_g5	ENSONIG00000000101	selenot2	0	0	0	0	0	5.554	1.469	1.923	1.782	1.466
TRINITY_DN14654_c0_g13	NA	NA	2.106	1.533	1.108	0.759	1.889	4.671	5.462	8.396	5.337	8.883
TRINITY_DN28789_c0_g1	ENSONIG00000015170	NCSTN	1.966	3.099	1.963	2.334	1.779	0	0	0	0	0
TRINITY_DN16354_c0_g5	ENSONIG00000018483	APCDD1	5.215	12.222	12.005	5.845	6.552	24.379	24.877	43.434	18.633	26.296
TRINITY_DN11851_c0_g1	ENSONIG00000011134	pnp6	7.823	8.459	5.668	14.324	7.919	2.331	3.359	2.529	2.197	2.16
TRINITY_DN15823_c0_g3	ENSONIG00000004707	colgalt2	14.009	11.707	20.113	15.028	18.76	45.321	56.199	56.699	54.55	74.381
TRINITY_DN12899_c0_g1	ENSONIG00000032758, ENSONIG00000039021	NA, EFNA5	2.343	3.943	3.589	3.076	2.788	5.976	10.045	8.176	9.473	9.082
TRINITY_DN32527_c0_g1	NA	NA	0	0	0	0	0	2.913	2.351	0	3.555	2.316
TRINITY_DN13515_c11_g1	ENSONIG00000019439, ENSONIG00000019441, ENSONIG00000019444, ENSONIG00000019447, ENSONIG00000027390, ENSONIG00000030128, ENSONIG00000031423, ENSONIG00000031513, ENSONIG00000032392, ENSONIG00000035861, ENSONIG00000038093, ENSONIG00000039326	nptx1l, sec14l1, SPHK1, rasd4, cygb1, PRPSAP1	0	0	0	0	0	2.288	1.83	2.391	0.637	3.633
TRINITY_DN16097_c1_g9	ENSONIG00000001600, ENSONIG00000008898, ENSONIG00000028120, ENSONIG00000033843, ENSONIG00000034436, ENSONIG00000036475	map3k7	6.843	3.877	5.098	3.953	6.597	12.872	13.853	11.983	7.614	20.672
TRINITY_DN13197_c6_g9	ENSONIG00000015122, ENSONIG00000015124	pgpep1l, synm	8.916	9.668	8.246	6.411	7.906	15.889	23.326	14.465	24.637	25.804
TRINITY_DN16046_c0_g4	NA	NA	7.942	7.574	10.284	8.748	10.182	14.333	15.252	20.688	20.422	22.662
TRINITY_DN33657_c0_g1	NA	NA	0	0	0	0	0	2.945	2.373	0	4.313	4.682
TRINITY_DN12039_c0_g1	ENSONIG00000006675, ENSONIG00000006678	NA, cmss1	3.272	3.544	5.788	7.53	7.498	11.356	11.346	13.785	18.417	22.041
TRINITY_DN16246_c0_g1	NA	NA	59.166	62.209	47.846	103.232	18.331	119.429	271.712	178.385	408.241	60.866
TRINITY_DN59345_c0_g1	NA	NA	0	0	0	0	0	2.344	1.877	4.912	0	5.59
TRINITY_DN42434_c0_g1	ENSONIG00000018873	tmcc1b	0	0	0	0	0	5.302	4.259	2.786	0.646	2.106
TRINITY_DN28172_c0_g1	ENSONIG00000033170	NA	0.64	0	0.54	1.926	0.494	3.11	8.221	10.832	12.699	11.366
TRINITY_DN15824_c0_g4	NA	NA	0	0	0	0	0	1.569	3.727	3.267	2.635	1.235
TRINITY_DN15780_c0_g5	ENSONIG00000005562	postnb	26.558	14.119	20.021	21.794	16.892	89.791	89.299	152.435	89.359	168.969
TRINITY_DN13700_c1_g2	ENSONIG00000012720	TCF4	12.448	12.242	15.196	14.571	15.701	27.215	27.769	28.093	28.382	37.34
TRINITY_DN16346_c0_g21	ENSONIG00000004568	tmeff2a	2.634	2.077	1.744	1.981	2.444	8.806	8.431	11.319	9.325	12.544
TRINITY_DN10267_c0_g1	NA	NA	10.583	21.746	20.496	11.343	21.024	29.221	58.714	30.953	56.356	52.427
TRINITY_DN15711_c0_g5	ENSONIG00000005799	hhatlb	9.694	10.031	16.037	11.696	12.345	3.853	6.174	5.075	1.462	3.825
TRINITY_DN17984_c0_g1	ENSONIG00000000637	igsf21a	0	0	0	0	0	1.981	1.535	5.068	2.317	2.62
TRINITY_DN64684_c0_g1	NA	NA	0	0	0	0	0	0	6.457	8.441	6.513	0
TRINITY_DN21213_c0_g1	ENSONIG00000002104	cacna1ia	0	4.053	5.132	3.043	2.324	0	0	0	0	0
TRINITY_DN15146_c1_g6	ENSONIG00000017811	pah	19.64	25.721	22.492	26.389	19.89	109.917	141.695	204.275	112.644	212.768
TRINITY_DN45481_c0_g1	ENSONIG00000002863, ENSONIG00000028059	NA	0.212	0.084	0.103	0	0.095	2.081	3.478	2.374	8.6	3.896
TRINITY_DN15455_c0_g3	ENSONIG00000021031	cyp1c1	1.353	3.024	1.541	3.3	2.73	4.821	12.712	12.504	24.871	9.938
TRINITY_DN9609_c0_g1	ENSONIG00000014465	NA	4.363	1.187	2.5	0	0.945	14.237	7.477	14.892	6.65	16.882
TRINITY_DN12852_c0_g1	ENSONIG00000008289, ENSONIG00000040372	gas2a	8.745	24.038	16.883	21.586	19.263	6.114	11.046	5.085	6.593	8.244
TRINITY_DN9935_c0_g1	ENSONIG00000035839	NA	3.548	7.202	8.947	9.211	6.609	9.624	16.42	28.905	46.362	36.171
TRINITY_DN15562_c2_g2	ENSONIG00000003718	capn12	81.186	86.427	87.298	81.727	76.931	145.333	135.558	192.107	157.036	177.691
TRINITY_DN14462_c0_g1	ENSONIG00000000064, ENSONIG00000000065, ENSONIG00000000071, ENSONIG00000020705	TENT5A, ibtk, ube3d, tpbgb	14.092	9.431	11.346	6.859	7.19	21.21	20.328	26.829	15.106	43.727
TRINITY_DN15242_c1_g4	ENSONIG00000019304, ENSONIG00000019309, ENSONIG00000019310, ENSONIG00000019311, ENSONIG00000019312, ENSONIG00000019314, ENSONIG00000019319, ENSONIG00000019321, ENSONIG00000019322, ENSONIG00000019323, ENSONIG00000021192, ENSONIG00000040735, ENSONIG00000041034	slco2a1, rab6ba, cep63, amotl2a, sap130a, si:ch73-194h10.2, inpp5d, smx5, bcl6aa, lpp, gpr17, im:7152348	28.341	19.979	13.807	28.419	22.84	66.917	38.007	23.791	77.572	59.199
TRINITY_DN16344_c0_g8	ENSONIG00000008907	fap	0.942	1.734	0.919	1.378	1.477	3.632	5.714	6.673	6.754	9.192
TRINITY_DN16076_c0_g10	ENSONIG00000004504, ENSONIG00000004507, ENSONIG00000038064	NA	27.162	5.614	21.009	6.384	2.267	108.168	102.015	193.613	79.245	194.587
TRINITY_DN52119_c0_g1	ENSONIG00000018282	acsl5	0	0	0	0	0	2.617	3.096	1.356	0.625	4.095
TRINITY_DN15149_c0_g7	ENSONIG00000002872	osbpl1a	6.934	10.213	10.05	16.225	7.676	2.592	4.344	2.165	2.896	3.052
TRINITY_DN16203_c0_g2	ENSONIG00000004087, ENSONIG00000016561, ENSONIG00000016562, ENSONIG00000016565, ENSONIG00000016569, ENSONIG00000016572, ENSONIG00000016573, ENSONIG00000016575, ENSONIG00000016583, ENSONIG00000027180, ENSONIG00000027297, ENSONIG00000030712, ENSONIG00000031199, ENSONIG00000034031, ENSONIG00000038119, ENSONIG00000039737, ENSONIG00000040127, ENSONIG00000041197	NA, igfbp6b, spryd3, lima1a, slc16a1b, fam120c, hsd17b10, pip4k2ca	310.22	208.69	373.028	303.499	177.023	1116.92	663.768	301.706	527.426	625.334
TRINITY_DN13428_c1_g5	NA	NA	36.888	32.704	23.758	33.706	40.194	74.974	101.311	22.875	112.82	98.292
TRINITY_DN16287_c0_g1	NA	NA	54	110.705	72.223	143.492	53.216	27.47	39.99	22.717	41.854	42.633
TRINITY_DN41849_c0_g1	ENSONIG00000039158	tbx1	6.281	0	9.408	0	2.825	0	0	0	0	0
TRINITY_DN14399_c2_g11	ENSONIG00000011044	NA	8.646	7.859	16.215	10.283	22.975	2.519	3.908	0.621	1.734	4.125
TRINITY_DN16009_c1_g3	ENSONIG00000020268	zgc:113054	11.85	2.753	11.311	12.318	5.52	30.828	37.441	69.041	37.767	75.394
TRINITY_DN14445_c0_g1	ENSONIG00000003001	pdgfra	6.176	13.749	15.861	14.874	12.054	15.637	27.404	33.394	33.574	28.687
TRINITY_DN69475_c0_g1	NA	NA	0	0	0	0	0	2.69	1.403	0.922	0.86	4.152
TRINITY_DN23152_c0_g1	NA	NA	0	0	0	0	0	2.945	2.373	3.113	2.157	2.341
TRINITY_DN14295_c1_g5	ENSONIG00000003487	si:ch1073-358c10.1	16.1	11.975	16.637	11.849	14.445	22.648	22.59	29.451	29.7	36.781
TRINITY_DN12259_c0_g1	ENSONIG00000018292	plxdc1	8.056	17.772	12.872	14.034	13.589	23.581	21.067	32.867	20.506	33.837
TRINITY_DN12519_c0_g1	ENSONIG00000007625	tpbga	17.377	10.95	20.157	7.148	9.916	31.664	32.006	54.041	17.818	30.345
TRINITY_DN52365_c0_g1	ENSONIG00000031117	plppr2a	0	0	0	0	0	0	2.711	10.708	6.595	8.043
TRINITY_DN15011_c1_g2	ENSONIG00000012315, ENSONIG00000012316, ENSONIG00000027291, ENSONIG00000031669, ENSONIG00000034786	NA	26.841	26.445	28.159	20.292	26.985	55.255	49.308	71.244	42.655	69.782
TRINITY_DN14494_c0_g2	ENSONIG00000018364	sfrp5	7.429	3.741	12.224	2.513	2.005	18.212	19.065	36.649	12.759	27.849
TRINITY_DN15819_c0_g5	ENSONIG00000000648	ephb2b	1.986	2.535	3.363	1.935	2.285	6.184	9.064	8.265	8.503	9.928
TRINITY_DN43504_c0_g1	NA	NA	0.246	0	0.241	0	0.442	2.547	2.619	2.603	3.03	5.073
TRINITY_DN16358_c0_g10	NA	NA	235.796	67.811	103.578	21.53	50.028	1534.09	1471.87	3356.86	763.795	3944.44
TRINITY_DN11176_c0_g1	ENSONIG00000013664	tnfaip6	17.307	11.233	8.254	10.529	14.925	40.548	27.913	33.003	41.3	49.88
TRINITY_DN14768_c3_g1	ENSONIG00000013855, ENSONIG00000036975	NA	0	0	0	0	0	0	5.602	3.694	1.703	2.776
TRINITY_DN15038_c1_g2	ENSONIG00000014538	tfap2a	28.04	22.148	22.409	21.386	15.001	43.643	42.936	67.679	37.127	40.685
TRINITY_DN13137_c0_g5	ENSONIG00000004851, ENSONIG00000033020	ponzr1	1.567	2.786	4.246	0.46	3.718	9.173	7.428	11.115	7.381	9.119
TRINITY_DN31075_c0_g1	NA	NA	3.964	2.346	1.981	4.684	7.211	0	0	1.15	0	0
TRINITY_DN14757_c0_g2	ENSONIG00000004628	postna	148.195	142.121	249.438	88.228	170.732	632.009	607.274	1080.56	803.572	1343.94
TRINITY_DN17995_c0_g1	NA	NA	0	0	0	0	0	2.677	4.305	2.814	0.651	4.252
TRINITY_DN11729_c0_g1	ENSONIG00000008894, ENSONIG00000034226	NA	8.242	6.609	14.65	12.564	12.475	14.761	24.677	27.535	32.402	36.768
TRINITY_DN55423_c0_g1	ENSONIG00000002011	cdkn2c	9.997	3.151	1.996	2.369	1.808	0	0	0	0	0
TRINITY_DN16286_c1_g3	ENSONIG00000007828, ENSONIG00000007833, ENSONIG00000007838	COL6A3, cops8	141.269	255.172	367.116	294.752	312.832	543.432	871.129	1003.65	1128.06	1341.37
TRINITY_DN13530_c0_g1	ENSONIG00000015763	psd2	11.199	9.904	8.819	15.769	14.824	19.4	24.831	14.289	42.222	41.14
TRINITY_DN14181_c2_g3	ENSONIG00000006410	NA	4.283	4.005	4.497	4.643	3.274	5.089	11.935	14.953	12.663	11.553
TRINITY_DN13319_c5_g1	NA	NA	2.935	3.469	2.938	3.485	1.332	0	0	0	0.391	0
TRINITY_DN42477_c0_g1	ENSONIG00000010814	calcr	0	0	0	0	0	8.834	0	12.453	4.313	11.705
TRINITY_DN48709_c0_g1	ENSONIG00000012751	LARGE1	0	0	0	0	0	1.436	1.134	2.983	2.405	2.253
TRINITY_DN12364_c0_g2	ENSONIG00000010972	adgrd1	1.398	1.16	1.659	0.7	1.207	3.236	7.844	8.255	6.114	8.949
TRINITY_DN50099_c0_g1	NA	NA	0	0	0	0	0	2.801	4.516	2.957	3.418	2.232
TRINITY_DN9561_c0_g1	ENSONIG00000007379	bhmt	139.537	74.1	70.922	43.857	57.571	213.566	230.434	306.383	193.747	410.903
TRINITY_DN15045_c0_g8	ENSONIG00000019487	adh8b	12.521	14.533	14.875	15.957	14.648	47.807	45.715	73.374	48.627	90.181
TRINITY_DN14413_c1_g6	ENSONIG00000011112	cadm1b	5.145	7.028	2.31	5.502	4.65	1.07	1.245	1.642	0.376	0.81
TRINITY_DN15544_c5_g1	ENSONIG00000014280	srpx	42.335	33.37	52.591	36.396	36.231	60.216	72.763	102.689	77.947	89.48
TRINITY_DN15905_c1_g1	ENSONIG00000001315	tspeara	0	0	0	0	0	2.973	4.794	0	3.63	9.462
TRINITY_DN25297_c0_g1	ENSONIG00000012659, ENSONIG00000031720	NA	2.888	0.127	1.255	0	1.152	6.294	4.414	7.751	5.459	8.525
TRINITY_DN15459_c0_g2	ENSONIG00000027948	ccl25b	185.961	125.035	174.298	129.731	167.086	381.862	319.47	484.838	490.427	729.401
TRINITY_DN19700_c0_g1	ENSONIG00000033291	syndig1l	0	0	0	0	0	1.337	3.163	4.156	3.514	4.185
TRINITY_DN62544_c0_g1	ENSONIG00000018997	NA	2.238	3.509	2.23	0	6.067	0	0	0	0	0
TRINITY_DN71205_c0_g1	ENSONIG00000017418	pknox1.2	0	0	0	0	0	3.92	0	2.038	3.31	3.104
TRINITY_DN14838_c0_g3	ENSONIG00000004256, ENSONIG00000004257	sfi1, zgc:172271	4.062	4.656	6.303	4.615	3.697	12.986	12.323	21.895	14.351	25.447
TRINITY_DN14169_c1_g7	ENSONIG00000016604	NA	3.246	1.635	4.529	3.86	5.399	11.703	12.619	22.043	8.109	9.693
TRINITY_DN15377_c0_g1	ENSONIG00000020280	sema3fb	16.758	21.193	16.537	13.236	16.117	44.501	38.176	35.632	31.547	45.212
TRINITY_DN71868_c0_g1	ENSONIG00000013800	NA	3.107	2.457	3.099	3.67	0	0	0	0	0	0
TRINITY_DN13455_c0_g2	ENSONIG00000020096	ltk	3.552	5.348	6.012	5.552	4.882	17.717	19.007	21.992	22.034	28.273
TRINITY_DN11336_c0_g1	ENSONIG00000010719	si:ch211-236k19.2	1.326	0.91	1.55	1.35	1.07	5.728	5.382	14.497	5.724	7.267
TRINITY_DN12664_c0_g1	ENSONIG00000028267	NA	5.453	3.727	2.837	3.827	3.42	10.611	11.372	4.504	14.928	17.945
TRINITY_DN49_c0_g1	ENSONIG00000034642	NA	7.121	33.671	18.719	8.819	40.937	0.938	4.514	2.634	0.813	0.349
TRINITY_DN53270_c0_g1	ENSONIG00000013373	mthfd1l	0	0	0	0	0	5.452	4.388	2.872	1.329	0
TRINITY_DN16035_c2_g1	ENSONIG00000007365, ENSONIG00000007370, ENSONIG00000007373, ENSONIG00000007374, ENSONIG00000007380, ENSONIG00000007383, ENSONIG00000007384, ENSONIG00000007387, ENSONIG00000007388, ENSONIG00000011209, ENSONIG00000011237, ENSONIG00000011240, ENSONIG00000011241, ENSONIG00000011243, ENSONIG00000011245, ENSONIG00000011250, ENSONIG00000011251, ENSONIG00000011253, ENSONIG00000011256, ENSONIG00000011261,…	miga2, dolpp1, ntng2b, rapgef1b, dnlz, lrrc8aa, phyhd1, dolk, nup188, olfm1b, mrps2, dipk1b, ttll11, dab2ipb, zgc:63972, fibcd1, lamc3, aif1l, prkaa1, ttc33, ptger4b, map1b, ptcd2, si:dkey-34e4.1, si:ch211-182d3.1, ptges, usp20, RPL7A, surf1, surf6, kyat1, spout1, cacfd1, uck1, st6galnac6, st6galnac4	37.88	40.35	45.522	26.11	37.436	76.348	94.231	122.774	101.347	127.143
TRINITY_DN14438_c0_g1	ENSONIG00000019287	prelp	25.709	46.116	45.821	33.946	44.152	56.332	93.576	107.516	124.755	102.756
TRINITY_DN14729_c1_g3	ENSONIG00000010008	ednraa	7.242	14.441	17.027	16.241	12.351	19.01	28.655	29.133	32.309	26.791
TRINITY_DN15500_c1_g12	ENSONIG00000018217	myh9a	41.071	52.57	31.289	34.878	52.191	75.406	87.257	108.973	104.749	101.664
TRINITY_DN15276_c0_g5	ENSONIG00000011144	hspa8b	6.311	2.386	2.594	2.36	3.943	18.654	9.439	10.71	16.732	16.342
TRINITY_DN13531_c1_g1	NA	NA	5.348	2.112	2.67	3.165	2.418	0	0	0	0	0
TRINITY_DN13202_c4_g13	NA	NA	6.365	3.335	4.231	2.2	0	0	0	0	0	0
TRINITY_DN12613_c0_g1	ENSONIG00000005994	esyt2b	4.077	10.171	3.671	5.918	6.819	1.08	2.87	0.459	0.959	1.596
TRINITY_DN15262_c2_g1	ENSONIG00000034494	NA	5.023	5.633	5.874	2.611	3.998	10.851	18.427	11.666	8.6	22.73
TRINITY_DN11046_c0_g1	ENSONIG00000004261	NA	6.243	9.664	10.462	8.66	7.382	2.379	3.896	3.054	2.06	2.335
TRINITY_DN45076_c0_g1	NA	NA	0	0	0	0	0	0	2.532	1.665	4.221	2.52
TRINITY_DN16328_c2_g1	ENSONIG00000037339	gna15.4	4.276	11.989	12.621	17.019	11.023	2.273	3.772	2.69	4.26	3.708
TRINITY_DN15442_c1_g2	ENSONIG00000003545, ENSONIG00000008380, ENSONIG00000011247, ENSONIG00000020048	NA, rasgrf2a, psmb8a	14.195	11.414	11.611	8.107	6.739	16.891	18.275	33.251	19.485	31.773
TRINITY_DN70229_c0_g1	NA	NA	0	0	1.996	0	0	8.796	1.755	9.177	3.199	10.452
TRINITY_DN16246_c1_g2	ENSONIG00000030284	NA	4.823	3.952	10.686	7.822	5.543	20.552	16.394	30.501	31.53	19.953
TRINITY_DN24512_c0_g1	ENSONIG00000035562	bcl3	0	0	0	0	0	4.889	3.922	0	0.595	3.89
TRINITY_DN577_c0_g1	ENSONIG00000033805	NA	2.878	3.355	4.887	1.757	1.795	0	0	0	0	0.107
TRINITY_DN15105_c1_g6	ENSONIG00000009732, ENSONIG00000012916	COL21A1, gapdh	6.531	7.322	8.85	3.99	7.365	32.8	29.446	31.917	18.767	36.442
TRINITY_DN15808_c1_g1	ENSONIG00000031690, ENSONIG00000042632	NA	32.868	25.189	29.307	39.39	36.221	14.965	15.927	14.368	10.478	11.786
TRINITY_DN55695_c0_g1	ENSONIG00000009890	amotl2b	0	0	0	0	0	3.227	5.192	0	3.157	2.572
TRINITY_DN62572_c0_g1	ENSONIG00000012883	cacna1bb	0	3.97	2.514	5.965	2.282	0	0	0	0	0
TRINITY_DN16035_c2_g5	ENSONIG00000018523	col11a1b	24.213	21.972	20.422	13.838	21.868	28.849	49.999	63.708	75.108	62.374
TRINITY_DN13304_c2_g1	ENSONIG00000005413	NA	3.002	5.859	6.405	4.233	7.378	11.35	15.955	16.599	16.294	31.425
TRINITY_DN23393_c0_g1	ENSONIG00000040026	gosr1	0	1.892	2.399	5.686	2.18	0	0	0	0	0
TRINITY_DN16050_c0_g8	ENSONIG00000019230	glulb	21.856	16.997	18.385	28.217	33.542	60.85	50.491	62.786	68.869	129.014
TRINITY_DN16028_c3_g2	ENSONIG00000001607, ENSONIG00000010298, ENSONIG00000010299, ENSONIG00000010301, ENSONIG00000010302, ENSONIG00000010305, ENSONIG00000010310, ENSONIG00000012326, ENSONIG00000017953, ENSONIG00000017956, ENSONIG00000017958, ENSONIG00000017961, ENSONIG00000017963, ENSONIG00000017970, ENSONIG00000027649, ENSONIG00000031742, ENSONIG00000034564, ENSONIG00000035883, ENSONIG00000038911, ENSONIG00000040266,…	mfn2, kcng4a, si:dkey-246g23.4, wfdc1, dyrk4, ndufa9a, galnt8a.1, nppa, clcn6, mthfr, stk35, nppal, MTCH1	262.819	255.058	237.877	181.964	254.177	104.296	155.325	74.213	88.019	94.589
TRINITY_DN22642_c0_g1	ENSONIG00000011565	zgc:154054	2.407	3.784	4.799	0	2.18	0	0	0	0	0
TRINITY_DN14689_c0_g3	ENSONIG00000006176	alx4a	5.348	9.607	10.134	7.232	7.278	15.619	15.796	26.344	16.425	17.353
TRINITY_DN15696_c2_g10	ENSONIG00000005075, ENSONIG00000005084, ENSONIG00000005086, ENSONIG00000005088, ENSONIG00000005090, ENSONIG00000005094, ENSONIG00000005097, ENSONIG00000005106, ENSONIG00000005111, ENSONIG00000005115, ENSONIG00000005121, ENSONIG00000005123, ENSONIG00000005133, ENSONIG00000005135, ENSONIG00000005141, ENSONIG00000005142, ENSONIG00000005146, ENSONIG00000021382, ENSONIG00000039640, ENSONIG00000041473,…	r3hdm2, gli1, ARHGAP9, mars1, dctn2, KIF5A, soat2, igsf8, tarbp2, sp1, shmt2, PCBP2, myg1, sp7, ddit3, INHBC	14.819	9.029	9.485	5.94	7.514	35.242	33.139	45.137	27.353	62.796
TRINITY_DN14538_c3_g9	ENSONIG00000005202	klhl4	3.235	2.204	3.448	2.754	2.11	7.297	8.09	9.53	9.69	10.704
TRINITY_DN22926_c0_g1	ENSONIG00000012903	ncapd2	0	0	0	0	0	3.471	2.801	0	3.406	2.776
TRINITY_DN34767_c0_g1	ENSONIG00000007320, ENSONIG00000007321, ENSONIG00000008311, ENSONIG00000008316, ENSONIG00000015649, ENSONIG00000015659, ENSONIG00000015660, ENSONIG00000015670, ENSONIG00000015673, ENSONIG00000015677, ENSONIG00000015680, ENSONIG00000015683, ENSONIG00000015695, ENSONIG00000018095, ENSONIG00000018097, ENSONIG00000018107, ENSONIG00000018108, ENSONIG00000027350, ENSONIG00000028006, ENSONIG00000028129,…	tlnrd1, mtch2, tollip, ppfia1, arfgap2, pex16, cars1, ccnb2, crybgx, lctla, dis3l, zgc:153993, ano1, fadd, tipin, shank2a	0	0	0	0	0	5.81	1.147	3.017	2.086	1.14
TRINITY_DN23782_c0_g1	ENSONIG00000005675	si:dkey-283j8.1	0	0	0	0	0	0	2.681	7.072	0.814	2.657
TRINITY_DN71337_c0_g1	ENSONIG00000017161	cep112	0	0	0	0	0	2.325	1.861	2.434	2.26	1.848
TRINITY_DN32617_c0_g1	ENSONIG00000000945	si:ch211-117n7.8	0	0	0	0	0	2.792	0.729	3.834	3.088	2.878
TRINITY_DN16265_c1_g2	ENSONIG00000000277	NA	162.763	96.152	34.493	83.208	95.013	415.561	331.96	50.065	364.758	324.261
TRINITY_DN10315_c0_g1	NA	NA	4.253	2.519	4.533	4.16	1.278	5.286	8.811	10.394	19.144	9.784
TRINITY_DN8475_c0_g2	ENSONIG00000002448	cilp2	0.42	0.331	1.44	0.738	0.943	2.662	4.474	6.674	10.296	10.999
TRINITY_DN43058_c0_g1	NA	NA	3.342	3.959	5.023	0	1.518	0	0	0	0	0
TRINITY_DN13374_c0_g8	ENSONIG00000039298	glis1b	2.436	6.086	3.712	4.446	3.727	6.13	11.579	10.69	9.306	16.609
TRINITY_DN14254_c0_g3	ENSONIG00000017412, ENSONIG00000030311	EMILIN3, b4galt5	9.442	4.976	12.899	2.953	6.993	18.059	18.197	33.055	10.021	22.315
TRINITY_DN31199_c0_g1	ENSONIG00000009715	NA	0	0	0	0	0	3.703	3.503	3.846	2.673	1.466
TRINITY_DN39338_c0_g1	NA	NA	0	0	0	0	0	2.801	2.258	2.957	2.734	2.232
TRINITY_DN14316_c1_g1	NA	NA	6.492	2.573	12.99	0	0	0	0	0	0	0
TRINITY_DN12247_c0_g1	ENSONIG00000013372	akap12b	1.044	1.352	1.852	1.439	1.702	6.995	5.792	9.693	11.105	13.906
TRINITY_DN17435_c0_g1	NA	NA	2.364	1.856	2.354	2.791	2.14	0	0	0	0	0
TRINITY_DN14780_c0_g13	ENSONIG00000041755	NA	3.796	2.567	2.829	2.964	2.434	9.378	10.426	4.257	7.069	7.905
TRINITY_DN13228_c0_g2	ENSONIG00000019600	itgb4	10.57	10.736	7.413	14.076	15.89	18.125	27.723	19.56	45.891	40.829
TRINITY_DN16113_c2_g5	NA	NA	151.922	411.531	252.464	659.733	291.039	35.737	246.798	23.799	59.848	83.735
TRINITY_DN13280_c3_g8	ENSONIG00000005544, ENSONIG00000037163	veph1, PTX3	21.921	16.104	26.131	11.745	20.814	44.539	50.154	81.619	51.905	83.702
TRINITY_DN14812_c1_g1	NA	NA	633.63	1107.89	536.787	1321.71	876.665	244.558	460.395	147.2	184	378.988
TRINITY_DN14480_c0_g4	ENSONIG00000007680	ccbe1	3.483	3.872	4.149	2.885	2.345	11.813	13.416	15.142	7.624	12.105
TRINITY_DN15089_c0_g5	ENSONIG00000018523	col11a1b	35.565	36.923	31.745	22.86	31.33	55.808	72.164	104.503	102.342	95.809
TRINITY_DN4106_c0_g2	ENSONIG00000012795	myo9ab	0	0	0	0	0	7.153	3.823	2.5	2.899	0
TRINITY_DN15951_c3_g2	ENSONIG00000019600	itgb4	166.721	223.041	178.896	263.16	226.643	257.962	379.763	318.024	707.524	603.565
TRINITY_DN34397_c0_g1	ENSONIG00000002448	cilp2	0.649	1.025	0.638	0.381	0.292	1.49	5.471	3.809	5.908	7.27
TRINITY_DN16253_c0_g5	ENSONIG00000017187	FBLN2	2.889	3.117	5.02	3.316	0.799	8.346	15.096	15.784	11.861	16.028
TRINITY_DN14198_c0_g5	ENSONIG00000014380	cd200	7.171	5.376	9.195	10.522	10.043	26.137	25.603	18.571	23.473	30.438
TRINITY_DN16068_c0_g1	ENSONIG00000012326, ENSONIG00000027649, ENSONIG00000035883, ENSONIG00000042148	NA	143.435	202.62	181.474	149.124	197.55	61.854	108.748	50.873	63.995	61.027
TRINITY_DN16364_c0_g1	ENSONIG00000008859	tie1	1.423	2.746	4.732	3.843	2.811	5.622	7.01	11.879	7.166	11.098
TRINITY_DN15599_c0_g16	ENSONIG00000002273, ENSONIG00000002275, ENSONIG00000034420, ENSONIG00000037339	tle5, gna15.4	5.93	11.265	10.541	11.007	7.696	2.024	4.288	3.618	3.551	2.259
TRINITY_DN15249_c1_g1	ENSONIG00000037339	gna15.4	7.707	14.201	9.638	21.49	13.744	3.041	4.591	5.433	6.393	5.216
TRINITY_DN16178_c1_g4	ENSONIG00000014392	hgd	17.434	6.724	9.261	7.051	9.3	52.864	52.525	96.343	62.117	116.55
TRINITY_DN15928_c0_g2	ENSONIG00000000793	abcd1	28.217	38.475	34.733	49.812	36.124	83.532	103.093	112.997	201.554	74.52
TRINITY_DN65472_c0_g1	NA	NA	2.788	2.199	2.786	3.294	2.516	0	0	0	0	0
TRINITY_DN12588_c0_g1	ENSONIG00000007077	NA	38.587	60.498	31.623	131.062	43.758	201.838	249.192	43.306	194.512	266.35
TRINITY_DN59330_c0_g1	ENSONIG00000017228	TMCC1	0	0	0	0	0	3.361	5.422	0	2.473	2.681
TRINITY_DN14302_c0_g2	ENSONIG00000004650, ENSONIG00000004654, ENSONIG00000020200, ENSONIG00000037283	NA	31.677	30.308	36.092	29.963	17.872	62.433	55.795	67.544	64.474	83.442
TRINITY_DN15914_c0_g3	ENSONIG00000006956, ENSONIG00000042560	NA	77.613	164.547	204.746	285.029	164.424	43.784	76.561	56.129	44.822	50.264
TRINITY_DN12492_c0_g1	ENSONIG00000004726	heyl	2.517	4.765	4.626	4.091	3.499	15.263	10.054	12.86	10.218	11.203
TRINITY_DN13197_c6_g2	ENSONIG00000015122, ENSONIG00000015124	pgpep1l, synm	10.11	12.889	14.735	10.031	11.91	19.49	32.807	24.065	43.22	36.632
TRINITY_DN19697_c0_g1	ENSONIG00000013798	sncaip	0	0	0	0	0	2.49	3.992	0	3.028	1.979
TRINITY_DN14204_c0_g4	ENSONIG00000009543	tsen54	25.708	62.414	59.58	64.668	43.044	15.169	37.27	19.957	20.381	18.601
TRINITY_DN16129_c0_g7	ENSONIG00000017447	GGT7	10.638	18.283	18.116	23.878	16.5	5.925	8.98	5.082	7.234	4.969
TRINITY_DN19798_c0_g1	ENSONIG00000008383	si:dkey-167k11.5	0	0	0	0	0	0	2.172	5.685	0.658	6.437
TRINITY_DN14738_c0_g3	ENSONIG00000017770	gstr	38.878	32.954	52.01	109.609	51.489	8.047	8.992	15.256	10.379	16.086
TRINITY_DN32764_c0_g1	ENSONIG00000019589	WFIKKN2	0	0	0	0	0	4.075	2.144	5.634	1.299	3.191
TRINITY_DN14841_c0_g9	ENSONIG00000006003	dgat1b	0	0	0	0	0	2.511	2.015	2.635	1.222	3.988
TRINITY_DN19391_c0_g1	ENSONIG00000042267	hand2	1.695	3.346	7.608	2.002	3.853	0	0	0	0	0
TRINITY_DN13565_c0_g3	ENSONIG00000016242	frzb	2.015	4.768	3.763	4.29	4.11	4.645	13.328	15.527	24.088	16.334
TRINITY_DN7549_c0_g2	ENSONIG00000014542	NA	0.831	0	0	0	0	1.876	1.47	3.864	6.225	5.077
TRINITY_DN12235_c0_g1	ENSONIG00000010836, ENSONIG00000010848	hpdb, sf3a1	6.99	10.863	9.179	5.315	6.828	73.72	120.331	178.758	91.011	259.478
TRINITY_DN86_c0_g1	NA	NA	2.702	2.146	2.698	3.198	7.33	0	0	0	0	0
TRINITY_DN13825_c0_g1	ENSONIG00000008728, ENSONIG00000009435, ENSONIG00000009438, ENSONIG00000029378, ENSONIG00000031528, ENSONIG00000032426, ENSONIG00000034728, ENSONIG00000034919, ENSONIG00000035728, ENSONIG00000037911, ENSONIG00000039019	nfasca	17.876	55.04	79.646	62.658	45.987	8.283	31.086	16.012	22.709	15.43
TRINITY_DN46166_c0_g1	ENSONIG00000005544, ENSONIG00000037163	veph1, PTX3	0	0	0	0	0	5.83	0	6.03	1.389	1.82
TRINITY_DN15179_c1_g1	ENSONIG00000007189, ENSONIG00000027653, ENSONIG00000028014, ENSONIG00000031788, ENSONIG00000031871, ENSONIG00000033943, ENSONIG00000035659, ENSONIG00000036120, ENSONIG00000038044, ENSONIG00000041275	NA	17.034	9.317	12.55	5.763	9.753	28.494	19.4	18.915	22.122	38.906
TRINITY_DN56833_c0_g1	ENSONIG00000000202	slit1b	0	5.548	0	2.087	9.587	0	0	0	0	0
TRINITY_DN45534_c0_g1	ENSONIG00000034331	nppc	0	0.276	0	0	0	2.003	4.336	1.228	1.776	2.409
TRINITY_DN12030_c0_g2	ENSONIG00000008817	DENND2A	2.317	3.924	2.929	2.71	3.075	6.25	8.072	7.898	8.07	8.58
TRINITY_DN14298_c0_g6	ENSONIG00000002168, ENSONIG00000002171	rimkla, zmynd12	3.479	4.276	4.117	4.767	2.881	12.038	12.474	6.673	11.881	13.868
TRINITY_DN31498_c0_g1	ENSONIG00000010968	brinp3a.1	0	0	0	0	0	3.411	0.667	1.753	2.014	1.97
TRINITY_DN14872_c0_g6	ENSONIG00000015650	col6a2	87.617	206.038	209.827	193.296	224.631	206.512	361.613	367.207	511.106	515.715
TRINITY_DN16100_c0_g11	ENSONIG00000000488, ENSONIG00000034839	ogna, cenpp	9.159	12.187	16.534	19.248	15.38	25.165	40.325	40.376	58.846	44.621
TRINITY_DN12573_c0_g1	ENSONIG00000006101	emilin2b	3.077	2.58	2.823	3.154	2.245	8.265	8.363	9.736	7.264	8.249
TRINITY_DN62424_c0_g1	ENSONIG00000034208	si:ch211-194b1.1	3.141	2.485	3.136	0	2.825	0	0	0	0	0
TRINITY_DN47182_c0_g1	ENSONIG00000008136	foxa2	12.086	10.486	16.912	7.169	11.016	2.702	1.066	1.401	3.229	4.232
TRINITY_DN12099_c0_g1	ENSONIG00000014977	sema3d	2.848	2.298	1.872	1.781	2.254	3.644	6.782	6.317	7.66	8.97
TRINITY_DN15998_c1_g2	ENSONIG00000009751	LAMA3	131.738	106.743	50.79	69.661	79.463	271.441	307.847	70.681	272.985	226.985
TRINITY_DN12818_c0_g1	ENSONIG00000002801	plpp3	15.052	22.037	33.881	35.295	27.297	49.701	61.309	102.574	97.318	90.52
TRINITY_DN16246_c1_g1	ENSONIG00000030284, ENSONIG00000036888	NA	36.187	19.998	29.603	65.956	24.585	178.629	60.371	81.602	269.772	91.475
TRINITY_DN58499_c0_g1	ENSONIG00000007149	NELL1	0	0	0	0	0	2.288	3.66	2.391	2.775	9.083
TRINITY_DN39237_c0_g1	ENSONIG00000019239	zgc:109982	11.528	9.1	9.904	11.717	8.976	1.825	0	0	2.196	0
TRINITY_DN14113_c0_g4	ENSONIG00000000273, ENSONIG00000002427, ENSONIG00000004300, ENSONIG00000004301, ENSONIG00000006708, ENSONIG00000007250, ENSONIG00000017278, ENSONIG00000029211, ENSONIG00000029277, ENSONIG00000029564, ENSONIG00000036178, ENSONIG00000036491, ENSONIG00000037188, ENSONIG00000042025, ENSONIG00000043077	cnih3, slc7a9, ptchd4, lrrc45, sar1b	14.197	12.64	10.47	9.977	12.551	29.378	30.476	34.395	14.719	28.556
TRINITY_DN12847_c0_g1	ENSONIG00000010934, ENSONIG00000010936, ENSONIG00000010938, ENSONIG00000010942, ENSONIG00000010946, ENSONIG00000010948, ENSONIG00000010949, ENSONIG00000010959, ENSONIG00000021304, ENSONIG00000021305, ENSONIG00000021306, ENSONIG00000027223, ENSONIG00000028138, ENSONIG00000031242, ENSONIG00000031860, ENSONIG00000031911, ENSONIG00000037354, ENSONIG00000037707, ENSONIG00000038062	spire2, sntb2, vps4a, cdk10, chmp1a, slc10a3, zgc:158366, chst6, chst6, chst6	7.91	10.532	12.578	16.793	16.278	22.262	35.199	42.763	42.524	67.082
TRINITY_DN66362_c0_g1	ENSONIG00000008700, ENSONIG00000008725	ppp1r9ala, dlx1a	0	0	0	0	0	6.255	12.6	13.261	6.111	4.97
TRINITY_DN14493_c0_g1	ENSONIG00000010823	anpepa	4.721	4.423	5.754	4.692	4.832	10.58	11.35	11.087	13.05	10.503
TRINITY_DN29463_c0_g1	ENSONIG00000005755	nedd4a	2.477	1.947	0	5.849	2.242	0	0	0	0	0
TRINITY_DN53596_c0_g1	ENSONIG00000007773, ENSONIG00000033943, ENSONIG00000041275	NA	0	0	0	0	0	2.325	1.861	0	6.215	3.696
TRINITY_DN14683_c1_g2	ENSONIG00000017391	NA	5.198	4.265	4.407	3.085	2.36	11.478	13.281	21.444	18.17	16.773
TRINITY_DN27194_c0_g1	NA	NA	0	0	0	0	0	4.229	0	4.403	1.022	5.021
TRINITY_DN15655_c1_g7	ENSONIG00000016242	frzb	2.409	3.695	3.973	3.305	2.186	5.186	8.386	12.307	14.924	11.448
TRINITY_DN16305_c0_g11	ENSONIG00000001324	cdh5	0.537	1.176	1.163	0.837	0.908	1.657	3.918	5.776	4.652	7.335
TRINITY_DN13796_c0_g2	NA	NA	27.927	54.845	40.171	59.044	25.639	90.836	149.014	66.063	198.828	67.554
TRINITY_DN114_c0_g1	NA	NA	0	0	0	0	0	2.776	4.472	2.928	3.386	0
TRINITY_DN16327_c0_g17	ENSONIG00000032071	NA	20.589	26.823	46.29	21.963	48.84	2.216	4.658	4.048	5.706	4.488
TRINITY_DN12733_c0_g1	ENSONIG00000007189	NA	2.597	3.042	2.854	2.336	2.122	9.917	9.334	5.555	7.49	6.359
TRINITY_DN31563_c0_g1	NA	NA	0	0	0	0	0	2.384	1.911	2.5	1.16	1.895
TRINITY_DN43648_c0_g1	ENSONIG00000041603	HAND1	2.661	4.832	3.916	1.872	1.436	0	0	0	0	0
TRINITY_DN14457_c0_g1	NA	NA	4.201	6.918	7.239	7.808	5.206	11.129	11.403	15.587	26.365	15.647
TRINITY_DN14701_c2_g10	ENSONIG00000016028	CPXM2	1.897	1.123	2.925	1.39	0.488	5.299	3.848	14.333	5.673	4.196
TRINITY_DN14202_c0_g3	ENSONIG00000018523	col11a1b	12.51	11.39	9.547	6.558	11.596	12.298	23.629	29.369	45.203	33.079
TRINITY_DN13743_c3_g14	ENSONIG00000018415	NA	0	0	0	0	0	2.776	0	2.928	4.064	4.42
TRINITY_DN16295_c0_g18	ENSONIG00000002369	nmnat1	68.642	55.595	62.706	143.199	42.509	47.104	40.111	19.53	20.556	17.295
TRINITY_DN68111_c0_g1	NA	NA	0	0	0	0	0	1.231	2.393	2.522	4.995	1.406
TRINITY_DN23406_c0_g1	ENSONIG00000029530	NA	0	0	0	0	0	2.604	2.089	8.201	2.534	2.071
TRINITY_DN15942_c0_g1	ENSONIG00000006277	tuft1	55.23	57.672	43.212	40.367	31.093	100.878	137.985	49.27	89.131	89.502
TRINITY_DN2950_c0_g1	ENSONIG00000006468	apodb	9.214	4.61	3.507	0.599	4.263	0	0.452	0	0.312	0.442
TRINITY_DN13464_c0_g1	ENSONIG00000007397, ENSONIG00000017443, ENSONIG00000027357, ENSONIG00000040168	NA	30.598	89.73	72.428	119.825	37.757	80.871	275.281	203.131	439.223	79.193
TRINITY_DN11765_c0_g1	ENSONIG00000005278	NA	14.544	12.57	12.968	16.323	10.608	39.331	51.7	39.852	80.394	60.374
TRINITY_DN13539_c0_g1	ENSONIG00000010061	si:ch1073-291c23.1	17.715	19.225	18.196	16.03	16.626	35.943	45.356	56.037	48.653	53.54
TRINITY_DN14012_c0_g2	ENSONIG00000002331	si:ch1073-396h14.1	6.335	4.615	3.545	2.629	3.553	11.357	10.39	11.645	10.766	11.043
TRINITY_DN52198_c0_g1	NA	NA	0	0	0	0	0	1.928	1.512	5.024	1.833	4.478
TRINITY_DN30671_c0_g1	ENSONIG00000032135	NA	0	0	0	0	0	2.973	4.794	3.144	4.356	4.731
TRINITY_DN14327_c0_g3	ENSONIG00000017631	NA	6.461	7.44	8.538	8.579	8.579	17.685	24.27	28.117	19.017	29.193
TRINITY_DN12415_c0_g1	ENSONIG00000037666	NA	26.531	38.887	27.417	87.373	31.898	7.182	18.395	5.113	16.039	12.946
TRINITY_DN15320_c0_g1	ENSONIG00000010546, ENSONIG00000019226, ENSONIG00000019227, ENSONIG00000019228, ENSONIG00000019230, ENSONIG00000019232, ENSONIG00000019236, ENSONIG00000019239, ENSONIG00000019240, ENSONIG00000019244, ENSONIG00000019245, ENSONIG00000019246, ENSONIG00000019248, ENSONIG00000019251, ENSONIG00000019253, ENSONIG00000019255, ENSONIG00000019256, ENSONIG00000019257, ENSONIG00000019258, ENSONIG00000019259,…	si:dkey-44g17.6, aldh9a1a.1, med8, pbx1b, glulb, sec16b, WLS, zgc:109982, scinla, dipk1ab, evi5b, gfi1ab, glmnb, si:ch73-389b16.2, ephx4, brdt, tgfbr3, znf644b, barhl2, kyat3, lmo4b, hs2st1b, CLDN18, hdlbpa, farp2, atg4b, dtymk, agxta, zgc:103559, TTC39C, kif1aa, scly, espnla, klhl30, sned1, ryk, slco2a1, SOX14, boka, RPL5, GADD45A, lrrc8db, dr1, znf648, ryk, tmco1	141.318	129.142	173.784	147.343	151.179	249.437	227.18	358.051	337.702	385.204
TRINITY_DN16305_c0_g10	ENSONIG00000021450, ENSONIG00000029038	TMEM100, stxbp6	16.173	16.799	16.668	22.788	22.428	34.084	52.614	41.283	66.661	64.559
TRINITY_DN15699_c2_g4	ENSONIG00000011923, ENSONIG00000040787	ttc22	155.055	81.127	108.974	82.11	96.577	228.644	182.18	270.33	210.386	264.15
TRINITY_DN11897_c0_g2	ENSONIG00000021162	gas1a	3.251	3.77	5.318	1.678	2.999	7.073	12.899	15.117	12.862	16.513
TRINITY_DN13462_c2_g1	NA	NA	0	0	0	0	0	3.551	5.727	0	1.744	2.842
TRINITY_DN13352_c1_g2	ENSONIG00000009537	antxr1d	11.698	9.547	12.995	10.874	8.237	22.544	26.855	30.872	21.374	28.56
TRINITY_DN47011_c0_g1	NA	NA	3.176	2.514	3.173	3.753	0	0	0	0	0	0
TRINITY_DN16105_c0_g4	ENSONIG00000008315	myo5ab	7.601	10.245	8.137	7.167	7.942	15.184	12.725	24.637	20.621	13.975
TRINITY_DN16069_c0_g5	ENSONIG00000003890, ENSONIG00000003892, ENSONIG00000034241	LGALS4, ryr1b	31.606	44.403	47.576	56.791	38.82	10.098	14.277	22.918	11.405	8.377
TRINITY_DN34128_c0_g1	NA	NA	0	0	0	0	0	0	5.334	5.256	6.071	3.985
TRINITY_DN10767_c0_g1	ENSONIG00000006626	NA	44.283	15.437	30.204	2.024	9.056	1.983	2.807	4.054	4.928	3.712
TRINITY_DN16217_c0_g1	ENSONIG00000000353, ENSONIG00000000354, ENSONIG00000000355, ENSONIG00000000397, ENSONIG00000000402, ENSONIG00000006515	prokr1b, plek, pcdh15a, slka, GLCCI1	361.419	495.169	473.369	507.025	454.163	731.681	710.731	957.681	1379.64	1073.38
TRINITY_DN48702_c0_g1	ENSONIG00000013664	tnfaip6	0	0	0	0	0	3.502	1.388	1.822	0.842	2.769
TRINITY_DN15134_c0_g5	ENSONIG00000010802, ENSONIG00000010805	si:ch1073-459j12.1, pold2	27.69	41.828	39.792	35.239	42.748	55.598	75.3	79.911	124.477	92.847
TRINITY_DN13669_c0_g7	ENSONIG00000011373	vcanb	11.945	26.437	25.332	27.947	24.701	43.906	77.602	80.549	117.687	108.381
TRINITY_DN71592_c0_g1	NA	NA	0	0	0	0	0	1.788	4.251	3.716	0.899	2.826
TRINITY_DN11537_c0_g1	ENSONIG00000033738	gchfr	3.807	5.392	4.6	3.435	4.217	7.405	12.261	16.708	15.938	13.903
TRINITY_DN14198_c0_g4	NA	NA	6.724	3.537	5.117	4.813	3.689	12.273	14.089	10.556	10.807	12.495
TRINITY_DN58009_c0_g1	ENSONIG00000004689	csmd2	0	1.966	2.491	5.907	4.521	0	0	0	0	0
TRINITY_DN14573_c0_g3	ENSONIG00000020105	eml1	5.362	4.199	3.58	4.725	5.027	11.659	9.4	10.014	10.676	11.794
TRINITY_DN16277_c0_g3	ENSONIG00000009736	DST	15.012	11.193	15.917	6.41	7.948	28.756	31.928	39.305	15.312	28.376
TRINITY_DN68772_c0_g1	ENSONIG00000004324	EPHA6	0	0	0	0	0	1.323	2.574	2.711	1.553	2.524
TRINITY_DN16351_c4_g1	ENSONIG00000030525, ENSONIG00000033386, ENSONIG00000035158, ENSONIG00000039974	NA	19.415	32.206	24.214	47.606	22.039	36.857	125.786	60.453	106.578	61.832
TRINITY_DN43177_c0_g1	ENSONIG00000002775	tshz1	0	0	0	0	0	3.264	2.623	3.462	0.797	2.6
TRINITY_DN15361_c0_g1	ENSONIG00000001838, ENSONIG00000007812, ENSONIG00000009127, ENSONIG00000009132, ENSONIG00000009135, ENSONIG00000014160, ENSONIG00000027210, ENSONIG00000027937, ENSONIG00000029255, ENSONIG00000029337, ENSONIG00000030474, ENSONIG00000032089, ENSONIG00000032507, ENSONIG00000032785, ENSONIG00000034749, ENSONIG00000034789, ENSONIG00000034937, ENSONIG00000035217, ENSONIG00000036450, ENSONIG00000037276,…	NA, lmo3	182.004	184.527	176.446	105.96	206.707	81.755	95.55	54.406	74.519	101.278
TRINITY_DN40076_c0_g1	ENSONIG00000017819	NA	0	0	0	0	0	1.974	1.571	2.053	1.906	1.563
TRINITY_DN15746_c0_g1	ENSONIG00000016981, ENSONIG00000016983, ENSONIG00000016984, ENSONIG00000016989, ENSONIG00000016990, ENSONIG00000016992, ENSONIG00000016993, ENSONIG00000029046	pacsin1a, ILRUN, uhrf1bp1, taf11, ANKS1A, scube3	18.819	19.166	23.574	10.454	16.166	33.71	42.377	33.921	32.614	48.963
TRINITY_DN28887_c0_g1	ENSONIG00000004627	gulp1a	0	0	0	0	0	9.092	2.447	3.21	1.48	0
TRINITY_DN24584_c0_g1	ENSONIG00000009757	ppfia3	2.729	2.157	0	6.454	2.466	0	0	0	0	0
TRINITY_DN13253_c0_g1	ENSONIG00000006954, ENSONIG00000016386	NA	1095.95	1055.06	852.394	833.079	844.669	597.797	328.201	258.084	415.812	288.982
TRINITY_DN16368_c1_g2	ENSONIG00000020190	tgfb3	3.304	6.298	4.976	2.578	2.716	10.806	8.063	19.309	10.252	15.793
TRINITY_DN57221_c0_g1	ENSONIG00000042451	ccnjl	0	0	0	0	0	3.031	2.447	6.42	0.74	2.413
TRINITY_DN13699_c1_g4	ENSONIG00000033131	gng2	5.341	6.4	4.647	6.025	4.974	10.031	11.763	15.602	13.035	15.616
TRINITY_DN19710_c0_g1	ENSONIG00000004557	wdr18	0	0	0	0	0	5.407	2.172	2.842	1.975	4.291
TRINITY_DN17182_c0_g1	NA	NA	0	0	0	0	0	1.397	3.606	3.334	0.762	3.161
TRINITY_DN66958_c0_g1	ENSONIG00000018318	hsdl1	1.458	2.297	5.838	5.195	1.323	0	0	0	0.389	0
TRINITY_DN13664_c0_g4	ENSONIG00000019302	sned1	7.874	4.044	5.64	5.385	6.837	23.685	12.85	30.873	11.801	22.881
TRINITY_DN14260_c1_g10	ENSONIG00000009296	NA	1682.76	1307.21	1311.94	1453.68	1010.98	3466.94	2907.89	2485.03	2836.3	3244.04
TRINITY_DN14238_c0_g3	ENSONIG00000008311	NA	13.58	17.044	15.062	0.243	7.942	0.08	2.091	0.981	0.65	0.296
TRINITY_DN1493_c0_g1	ENSONIG00000035417	NA	1.712	2.258	2.263	4.707	1.034	5.855	5.062	18.666	9.626	6.451
TRINITY_DN15555_c0_g11	NA	NA	0.695	1.097	2.602	3.119	2.805	6.425	13.78	12.982	10.587	17.448
TRINITY_DN16135_c0_g2	NA	NA	5.443	6.842	2.75	4.746	6.584	32.8	41.195	49.695	34.142	88.837
TRINITY_DN55853_c0_g1	NA	NA	3.176	2.514	3.173	3.753	0	0	0	0	0	0
TRINITY_DN47412_c0_g1	ENSONIG00000011465	scarb1	1.86	3.672	1.858	4.397	2.537	9.422	10.689	7.561	11.442	9.753
TRINITY_DN18096_c0_g1	ENSONIG00000041080	si:ch211-74f19.2	0	0	0	0	0	3.363	1.334	1.752	1.214	1.328
TRINITY_DN15758_c1_g6	ENSONIG00000029823	epgn	5.688	2.719	7.84	12.352	4.644	27.551	22.544	11.226	21.528	19.19
TRINITY_DN29321_c0_g1	ENSONIG00000002801	plpp3	0	0	0	0	0	6.187	2.493	6.557	3.023	2.46
TRINITY_DN14892_c1_g1	ENSONIG00000019553, ENSONIG00000019554, ENSONIG00000019555	NA, odc1	47.539	20.822	19.001	27.348	29.779	186.349	92.128	12.361	102.639	112.761
TRINITY_DN14750_c2_g3	ENSONIG00000012766, ENSONIG00000012770, ENSONIG00000012780, ENSONIG00000012787, ENSONIG00000012796, ENSONIG00000012798, ENSONIG00000012803, ENSONIG00000012804, ENSONIG00000012805, ENSONIG00000012808, ENSONIG00000012816, ENSONIG00000012822, ENSONIG00000012827, ENSONIG00000012834, ENSONIG00000012840, ENSONIG00000012841, ENSONIG00000012850, ENSONIG00000012873, ENSONIG00000012875, ENSONIG00000012876,…	rnf180, c6, c7b, ghr, si:ch211-22d5.2, efna5a, pip5k1ba, tjp2a, MAMDC2, slc30a5, TMC2, zfand5b, ccnb1, npr2, tprn, ssna1, ehmt1b, cacna1bb, man1b1a, whrna, akna, stxbp1a, niban2a, slc31a2, arrdc1b, glulc, phpt1, entpd2b, htr1ab, pmchl, tmem203, gadd45gb.1, apba1b, spag8	1.486	2.329	2.956	1.754	1.341	0	0	0	0	0
TRINITY_DN18259_c0_g1	ENSONIG00000002827, ENSONIG00000002863, ENSONIG00000028059	NA	0	0.552	1.032	0	0.315	1.605	3.723	4.102	8.332	2.714
TRINITY_DN13781_c5_g2	ENSONIG00000004636, ENSONIG00000008569, ENSONIG00000008571, ENSONIG00000008574, ENSONIG00000008577, ENSONIG00000008578, ENSONIG00000008580, ENSONIG00000015639, ENSONIG00000015647, ENSONIG00000015652, ENSONIG00000015653, ENSONIG00000015655, ENSONIG00000015658, ENSONIG00000015661, ENSONIG00000015667, ENSONIG00000015672, ENSONIG00000015674, ENSONIG00000015681, ENSONIG00000015682, ENSONIG00000015688,…	NA, pdgfbb, pvalb6, nptxra, sp100.1, flii, LLGL1, myo15aa, drg2, syngr3, znf598, slc25a17, rpusd1, clcn7, ptx4, SLC2A6, usp7, C16orf72, dctn5, ndufab1b, tnrc6a, cacng3b, PRKCB, clec16a, nubp1, socs1, si:ch211-157c3.4, dexi, baiap2l2a, emp2, ccdc97, desi1a	2.395	2.82	1.593	2.822	1.172	15.481	15.525	2.434	6.896	7.997
TRINITY_DN15366_c0_g11	NA	NA	42.761	92.135	59.227	22.586	38.79	4.65	13.029	4.869	8.546	7.393
TRINITY_DN52409_c0_g1	ENSONIG00000019668	uts2r2	0	0	0	0	0	3.264	7.87	3.462	1.595	10.401
TRINITY_DN15822_c2_g17	ENSONIG00000013348	FBN1	16.228	16.967	20.257	13.547	13.847	22.206	28.085	42.262	49.99	37.254
TRINITY_DN12095_c0_g1	ENSONIG00000001550	rhbg	6.781	1.49	5.642	0.91	1.993	13.099	8.977	16.125	5.986	18.161
TRINITY_DN16367_c1_g2	ENSONIG00000015546, ENSONIG00000037593	plekha7a	21.553	23.387	29.065	39.057	22.201	12.566	12.554	11.366	9.981	8.991
TRINITY_DN43568_c0_g1	NA	NA	0	0	0	0	0	2.884	0	3.053	1.408	4.586
TRINITY_DN16351_c6_g3	NA	NA	16.541	30.307	30.928	37.485	20.974	25.68	101.958	85.469	148.492	38.475
TRINITY_DN15209_c0_g5	ENSONIG00000005146	NA	7.116	4.369	4.036	3.137	4.334	11.203	21.223	21.028	17.131	37.749
TRINITY_DN12621_c0_g1	ENSONIG00000003433	NA	1.278	2.291	7.374	0.952	1.814	5.053	8.689	17.347	3.7	29.517
TRINITY_DN13336_c0_g1	ENSONIG00000028031, ENSONIG00000030255, ENSONIG00000030995	NA	1.438	1.215	2.034	0.845	0.644	6.358	4.882	9.491	5.765	11.967
TRINITY_DN15165_c0_g8	ENSONIG00000024229	si:ch211-76l23.4	75.651	47.364	43.014	12.068	19.243	147.643	204.752	182.934	96.262	180.73
TRINITY_DN15998_c1_g6	ENSONIG00000011450	kera	6.239	0.345	0.962	0.384	0.196	13.405	13.308	23.366	9.736	22.656
TRINITY_DN48339_c0_g1	ENSONIG00000000945	si:ch211-117n7.8	0	0	0	0	0	0.898	3.129	2.297	1.993	1.354
TRINITY_DN49696_c0_g1	ENSONIG00000014597	COPB2	0	0	0	0	0	2.751	2.216	2.901	2.012	10.947
TRINITY_DN14024_c1_g1	ENSONIG00000014276, ENSONIG00000028323	itga2.2	10.882	15.408	14.158	11.1	13.314	21.11	25.838	29.752	29.984	36.979
TRINITY_DN44990_c0_g1	ENSONIG00000013370	NA	0	0	0	0	0	5.946	7.191	3.144	1.452	2.365
TRINITY_DN15257_c0_g3	ENSONIG00000038106	NA	1.32	1.179	1.3	0.667	0.745	4.705	2.948	7.39	2.922	4.718
TRINITY_DN31164_c0_g1	ENSONIG00000005766	slc10a1	0	0	0	0	0	2.068	4.937	6.452	1.997	6.54
TRINITY_DN63234_c0_g1	ENSONIG00000002785	slc6a2	0	0	0	0	0	4.187	2.204	7.245	3.671	1.094
TRINITY_DN16346_c0_g4	ENSONIG00000014414	si:ch211-217a12.1	3.72	2.045	3.411	5.013	5.962	5.339	8.203	12.364	15.162	17.936
TRINITY_DN15143_c1_g5	NA	NA	16.247	16.607	18.409	11.994	16.283	42.278	53.223	30.288	19.713	57.458
TRINITY_DN7912_c0_g1	ENSONIG00000003156	pros1	0.664	1.687	1.943	1.985	1.52	4.012	5.37	8.537	8.523	8.637
TRINITY_DN22861_c0_g1	ENSONIG00000010658	cetp	0	0	0	0	0	3.062	2.47	3.243	2.993	0
TRINITY_DN13144_c2_g4	ENSONIG00000016329, ENSONIG00000035884	slc35a5, zgc:113531	9.361	15.401	19.241	9.636	11.786	21.968	30.426	35.923	17.022	34.512
TRINITY_DN14923_c1_g5	ENSONIG00000002384	gsr	58.17	87.56	65.044	144.352	76.224	38.225	35.041	35.418	42.385	29.701
TRINITY_DN57558_c0_g1	NA	NA	0	0	0	0	0	2.973	7.191	0	0.726	2.365
TRINITY_DN22173_c0_g1	ENSONIG00000014704	NA	0	0	0	0	0	3.511	2.83	3.738	0	5.621
TRINITY_DN53665_c0_g1	NA	NA	0	0	0	0	0	2.377	2.809	2.459	4.251	2.786
TRINITY_DN15177_c2_g1	NA	NA	0	0	0	0	0	1.309	2.064	4.068	1.875	4.095
TRINITY_DN47779_c0_g1	ENSONIG00000000204	NA	0	0	0	0	0	3.754	1.49	1.951	2.26	2.973
TRINITY_DN49016_c0_g1	ENSONIG00000004298	pcdh12	0	0	0	0	1.267	3.1	4.392	11.295	3.537	4.879
TRINITY_DN16264_c1_g4	ENSONIG00000014454	ptgdsb.1	613.828	342.053	447.349	354.295	283.463	834.402	888.04	1464.51	1107.76	1179.37
TRINITY_DN8209_c0_g1	NA	NA	2.142	1.689	4.39	5.201	6.923	0	0	0	0	0.938
TRINITY_DN13832_c0_g1	ENSONIG00000012734	hspb1	0.801	1.739	2.549	1.877	1.439	4.617	9.244	16.411	13.038	15.985
TRINITY_DN12125_c0_g1	ENSONIG00000006600, ENSONIG00000006604	NA	0.794	2.505	4.272	6.275	2.673	9.052	7.923	7.473	40.97	18.266
TRINITY_DN63982_c0_g1	NA	NA	0	0	0	0	0	5.112	2.703	1.775	1.64	1.346
TRINITY_DN15177_c1_g4	ENSONIG00000029443	NA	12.194	27.615	28.819	26.154	21.851	30.297	60.844	57.023	54.207	59.197
TRINITY_DN43959_c0_g1	ENSONIG00000038649	atp6ap1lb	0.479	0.604	0.84	1.12	1.115	1.659	3.313	4.742	3.616	8.428
TRINITY_DN13677_c0_g2	ENSONIG00000030691	NA	9.087	6.802	14.676	5.353	5.861	23.783	22.293	25.989	14.642	19.027
TRINITY_DN14581_c1_g1	ENSONIG00000010015	ptgs2b	89.318	36.342	33.537	39.269	22.211	228.973	124.336	42.561	186.388	116.267
TRINITY_DN53071_c0_g1	ENSONIG00000009969	extl2	0	0	0	0	0	3.434	2.769	14.589	0.842	0
TRINITY_DN14720_c0_g2	ENSONIG00000020009, ENSONIG00000020019	RAB11FIP3, MPRIP	0	0	0	0	0	2.364	1.894	2.478	1.725	1.879
TRINITY_DN11717_c0_g2	ENSONIG00000015932	ssr2	0	0	0	0	0	4.98	0	1.731	3.194	2.62
TRINITY_DN16056_c0_g10	ENSONIG00000018341	kirrel1a	4.043	9.397	9.336	9.278	7.546	14.065	18.944	22.29	25.615	26.043
TRINITY_DN13991_c1_g3	NA	NA	0	0	0	0	0	0	2.034	5.319	1.849	6.035
TRINITY_DN13615_c0_g1	NA	NA	2.591	5.106	15.532	18.443	8.255	1.444	2.28	0	2.073	2.267
TRINITY_DN55472_c0_g1	ENSONIG00000030416	pcdh2ac	0	0	0	0	0	1.682	4.001	1.752	1.214	1.328
TRINITY_DN15630_c1_g2	ENSONIG00000000941	six2	1.046	0.459	1.022	0	0.417	6.984	7.326	24.543	9.005	11.848
TRINITY_DN10358_c0_g1	ENSONIG00000000086	ptn	4.396	2.497	6.364	8.237	5.682	15.614	17.634	16.153	20.302	15.227
TRINITY_DN18906_c0_g1	ENSONIG00000001225	VSNL1	0	0	0	0	0	2.751	4.431	2.901	2.683	6.568
TRINITY_DN10665_c0_g1	ENSONIG00000036686	NA	5.007	6.883	10.23	5.123	2.184	13.028	17.364	26.692	14.475	12.753
TRINITY_DN51419_c0_g1	ENSONIG00000010561	dipk1aa	0	4.693	0	3.513	10.733	0	0	0	0	0
TRINITY_DN15814_c1_g12	ENSONIG00000009599	si:ch1073-186i23.1	0	0	0	0	0	0	6.774	5.914	4.785	6.695
TRINITY_DN68676_c0_g1	ENSONIG00000012068	GABRG3	0	0	0	0	0	0	2.649	5.223	1.206	5.276
TRINITY_DN37765_c0_g1	ENSONIG00000010968	brinp3a.1	0	0	0	0	0	2.626	2.11	5.521	1.917	2.088
TRINITY_DN12350_c0_g1	ENSONIG00000034299	dcn	142.038	150.226	179.439	141.273	169.003	276.346	392.044	427.432	523.696	444.886
TRINITY_DN27915_c0_g1	NA	NA	0	0	0	0	0	2.344	5.632	7.367	2.85	1.863
TRINITY_DN13025_c3_g1	ENSONIG00000012720	TCF4	4.598	11.628	10.688	14.453	15.251	17.614	21.89	28.952	25.551	31.828
TRINITY_DN16341_c0_g4	ENSONIG00000005224	chrdl2	1.928	2.992	4.754	5.541	4.494	20.885	21.833	32.007	42.425	29.588
TRINITY_DN14307_c0_g3	NA	NA	4661.43	2542.43	1775.45	28.092	2181.41	510.497	130.778	338.405	112.134	12.982
TRINITY_DN14175_c1_g2	ENSONIG00000005544, ENSONIG00000037163	veph1, PTX3	68.197	101.361	90.643	98.583	104.51	160.859	245.426	346.997	359.152	414.483
TRINITY_DN5769_c0_g1	NA	NA	1.951	6.146	5.842	11.573	3.53	0	0	0	1.559	0
TRINITY_DN16150_c0_g7	ENSONIG00000002427	slc7a9	1.143	1.263	0.672	1.072	1.643	3.422	7.912	8.605	5.755	10.21
TRINITY_DN12601_c0_g1	ENSONIG00000015821	ppp1r14aa	5.792	3.36	5.498	4.788	3.516	10.02	9.978	11.437	7.849	14.31
TRINITY_DN15442_c1_g5	ENSONIG00000010888, ENSONIG00000011317	NA, epha7	0.624	1.125	4.402	3.925	4.527	11.402	11.441	18.315	8.922	19.789
TRINITY_DN1541_c0_g1	NA	NA	0	0	0	0	0	4.361	1.29	3.396	1.174	5.135
TRINITY_DN15758_c1_g17	ENSONIG00000029823	epgn	3.46	3.236	0	3.25	2.489	13.844	15.609	7.954	12.576	16.103
TRINITY_DN3299_c0_g1	ENSONIG00000011653	NA	1.902	4.5	0	4.513	1.724	0	0	0	0	0
TRINITY_DN61766_c0_g1	ENSONIG00000004324	EPHA6	0	0	0	0	0	0	4.75	6.209	0.48	4.722
TRINITY_DN15998_c1_g3	ENSONIG00000001296	qdpra	20.016	14.644	13.78	16.194	11.212	60.631	47.843	82.903	60.859	111.823
TRINITY_DN14053_c0_g4	NA	NA	0.743	3.208	0.724	0.483	0.591	4.605	6.246	9.061	2.617	6.385
TRINITY_DN66129_c0_g1	NA	NA	0.535	1.694	1.59	0	1.454	3.665	6.174	3.129	5.733	8.368
TRINITY_DN16149_c0_g3	ENSONIG00000000980	itgb3a	11.337	14.042	13.04	11.44	13.36	22.424	28.437	34.024	44.398	34.931
TRINITY_DN29076_c0_g1	ENSONIG00000015404	arih1	0	0	0	0	0	3.161	2.544	3.352	2.318	0
TRINITY_DN11464_c0_g1	ENSONIG00000003722	lhx6	1.269	0.6	2.31	0.594	0.455	6.356	4.053	9.183	3.603	4.265
TRINITY_DN12771_c0_g1	ENSONIG00000018909	MFAP2	32.786	54.714	69.763	35.499	55.722	90.817	106.311	156.298	168.267	174.308
TRINITY_DN12756_c0_g1	ENSONIG00000032457	cbx1	15.656	14.662	18.447	20.509	15.365	28.324	27.958	35.505	38.907	43.913
TRINITY_DN13804_c1_g5	ENSONIG00000018810	krt98	1.892	0.996	2.471	2.217	3.366	6.489	4.751	5.939	12.682	14.099
TRINITY_DN15509_c0_g3	ENSONIG00000019333	nme7	15.161	41.449	33.327	44.942	39.862	1.038	1.794	2.649	2.467	0.576
TRINITY_DN13836_c1_g6	ENSONIG00000000648	ephb2b	0.411	1.349	1.001	1.521	1.104	2.217	4.557	5.172	5.504	5.906
TRINITY_DN34643_c0_g1	ENSONIG00000003240	ptpdc1a	0	0	0	0	0	3.128	5.04	3.315	3.056	4.97
TRINITY_DN30605_c0_g1	ENSONIG00000015926	rasa1a	1.506	1.188	4.525	3.581	1.368	0	0	0	0	0
TRINITY_DN62159_c0_g1	ENSONIG00000013463	NA	0	0	0	0	0	0	2.015	2.635	1.834	5.982
TRINITY_DN13908_c1_g5	ENSONIG00000037870	lum	57.942	95.372	95.196	79.123	102.66	137.056	220.31	244.223	284.957	314.574
TRINITY_DN71487_c0_g1	ENSONIG00000030961	paqr4b	2.625	4.139	5.237	3.106	2.372	0	0	0	0.697	0
TRINITY_DN16327_c0_g11	ENSONIG00000017307	faxdc2	7.168	9.593	14.302	15.268	7.67	5.017	4.617	5.045	3.16	2.572
TRINITY_DN16320_c0_g2	ENSONIG00000007843	prrx1b	19.977	29.602	38.871	19.552	20.242	67.352	73.63	123.368	86.512	92.313
TRINITY_DN11196_c0_g1	ENSONIG00000029132	NA	10.264	11.869	11.713	11.087	10.965	1.146	4.197	6.604	1.6	2.567
TRINITY_DN12624_c0_g2	ENSONIG00000015161	c7a	39.476	47.465	42.567	54.842	46.356	89.824	110.795	132.36	139.375	175.217
TRINITY_DN18409_c0_g1	NA	NA	0	0	0	0	0	2.645	1.043	2.741	2.212	1.035
TRINITY_DN8314_c0_g1	ENSONIG00000007079	gch1	0.515	0.271	0.168	0.201	0.308	3.167	4.874	7.277	5.011	9.121
TRINITY_DN16357_c1_g5	ENSONIG00000016088	sfrp1a	8.128	19.756	20.991	18.122	13.966	23.873	42.09	59.565	56.391	52.728
TRINITY_DN66945_c0_g1	NA	NA	3.957	2.086	0.655	1.556	5.985	0	0	0	0	0
TRINITY_DN48957_c0_g1	ENSONIG00000006795	nalcn	0	0	0	0	0	6.125	2.47	6.487	1.496	2.435
TRINITY_DN9063_c0_g1	ENSONIG00000015924	edil3a	0.95	1.78	3.016	1.251	1.172	3.156	6.115	7.565	7.926	8.945
TRINITY_DN14789_c1_g6	ENSONIG00000013348	FBN1	12.167	16.967	21.162	16.92	18.3	32.901	32.275	51.601	72.545	45.39
TRINITY_DN28726_c0_g1	ENSONIG00000028031, ENSONIG00000030995	NA	0	0	1.963	0	0	2.165	5.175	6.769	4.719	13.71
TRINITY_DN13603_c0_g1	ENSONIG00000006528	ttll10	21.495	14.672	8.224	16.802	18.475	36.49	51.206	27.433	25.243	46.086
TRINITY_DN14251_c5_g1	ENSONIG00000000475, ENSONIG00000034839	ECM2, cenpp	5.82	8.654	8.478	5.3	6.378	16.735	19.929	21.265	16.73	21.943
TRINITY_DN15039_c1_g2	ENSONIG00000029380, ENSONIG00000033025, ENSONIG00000033336, ENSONIG00000037090	NA	0	0	0	0	0	6.062	2.447	5.053	1.175	3.019
TRINITY_DN14017_c0_g3	ENSONIG00000000397	NA	129.41	219.531	212.388	186.456	185.318	270.887	322.358	379.764	507.608	418.087
TRINITY_DN60946_c0_g1	ENSONIG00000013972	odf2b	2.142	3.363	2.134	2.531	1.936	0	0	0	0	0
TRINITY_DN53759_c0_g1	ENSONIG00000017946	dennd2da	5.298	4.337	5.286	3.136	2.394	0	0	0	0	0
TRINITY_DN12631_c0_g1	ENSONIG00000028448, ENSONIG00000031253, ENSONIG00000041211	NA	18.854	18.75	27.546	23.686	15.894	50.889	62.066	98.188	105.791	112.028
TRINITY_DN25087_c0_g1	ENSONIG00000029477	TUBA4A	0	4.224	8.009	0	7.255	0	0	0	0	0
TRINITY_DN13876_c0_g4	ENSONIG00000019612	fbln5	12.752	12.161	15.518	15.851	14.895	21.829	27.497	26.071	32.962	33.668
TRINITY_DN15655_c1_g4	ENSONIG00000016242	frzb	9.53	7.979	10.488	4.064	6.236	17.343	18.708	22.393	28.921	24.605
TRINITY_DN20881_c0_g1	NA	NA	0	0	0	0	0	0	2.596	6.85	3.946	2.572
TRINITY_DN14026_c0_g6	ENSONIG00000027863	NA	16.958	28.855	22.285	21.888	20.449	43.048	65.115	31.929	85.074	67.499
TRINITY_DN23478_c0_g1	ENSONIG00000033047	lbh	0	0	0	0	0	6.756	0	2.352	0.546	3.569
TRINITY_DN60993_c0_g1	ENSONIG00000019898	itga3b	0	0	0	0	0	1.945	4.645	0	2.346	3.084
TRINITY_DN14478_c3_g2	ENSONIG00000018217	myh9a	106.85	98.479	98.031	94.381	93.537	195.681	153.127	205.395	235.802	192.977
TRINITY_DN13231_c0_g1	NA	NA	3.572	5.545	3.495	6.055	8.186	28.989	39.015	47.789	43.157	89.294
TRINITY_DN16076_c0_g6	NA	NA	1.885	1.707	1.643	0	4.602	21.41	31.734	45.778	23.908	68.697
TRINITY_DN15141_c0_g3	ENSONIG00000042513	nkain4	5.429	8.243	8.88	6.829	5.189	12.968	15.42	23.775	16.959	17.367
TRINITY_DN14969_c0_g4	ENSONIG00000014314	pi15	9.03	9.166	13.339	8.131	11.186	18.566	37.28	35.883	21.869	44.309
TRINITY_DN8748_c0_g1	ENSONIG00000007539	zgc:73226	8.111	6.741	4.889	4.638	11.581	2.881	0.924	3.188	1.335	2.14
TRINITY_DN19332_c0_g1	ENSONIG00000016102	tpcn3	0	0.564	0	0.842	0.648	3.241	3.163	3.327	3.248	6.227
TRINITY_DN6397_c0_g1	NA	NA	10.915	5.604	5.175	4.084	4.692	1.903	0	1.177	0.813	1.776
TRINITY_DN15683_c1_g3	ENSONIG00000018464	PIEZO2	1.279	1.845	3.255	2.483	1.531	5.993	7.384	10.624	10.702	7.413
TRINITY_DN12370_c0_g2	NA	NA	0	0	0	0	0	4.728	1.894	2.478	0.575	3.758
TRINITY_DN16097_c1_g11	ENSONIG00000036475	NA	2.898	4.584	6.204	2.841	7.86	10.489	11.569	14.129	12.285	21.767
TRINITY_DN16256_c0_g7	ENSONIG00000004418	NA	66.708	87.044	118.463	90.397	84.595	7.195	17.511	15.446	29.436	25.631
TRINITY_DN14908_c1_g6	ENSONIG00000021420	NA	2.74	2.778	4.97	2.749	2.106	5.973	8.164	11.997	10.237	11.391
TRINITY_DN14003_c1_g3	ENSONIG00000012152	adamts1	5.446	4.582	8.895	5.432	5.511	11.617	12.489	18.952	19.712	17.72
TRINITY_DN15842_c2_g1	ENSONIG00000012362	NA	2.277	1.787	2.27	2.69	2.061	0	0	0	0	0
TRINITY_DN48217_c0_g1	NA	NA	4.207	1.654	2.096	4.975	0	0	0	0	0	0
TRINITY_DN13521_c1_g3	ENSONIG00000004806, ENSONIG00000004808, ENSONIG00000004811, ENSONIG00000029170, ENSONIG00000041306	NA	20.708	21.868	29.783	30.009	28.858	40.651	61.405	88.723	119.143	82.889
TRINITY_DN65165_c0_g1	NA	NA	0	5.089	9.629	3.791	2.895	0	0	0	0	0
TRINITY_DN15808_c1_g3	ENSONIG00000031690, ENSONIG00000033799, ENSONIG00000038144, ENSONIG00000042386, ENSONIG00000042632	NA	75.424	110.813	85.247	109.434	101.039	36.725	48.01	34.954	38.582	45.929
TRINITY_DN52014_c0_g1	ENSONIG00000011997, ENSONIG00000011999	samm50l, scube1	1.829	4.324	3.661	2.171	9.948	0	0	0	0.488	0
TRINITY_DN20623_c0_g1	ENSONIG00000032515	npy2rl	0	0	0	0	0	1.249	7.874	2.586	5.66	1.953
TRINITY_DN69285_c0_g1	NA	NA	0	0	0	0	0	0	4.94	3.243	0.748	4.869
TRINITY_DN13231_c0_g7	NA	NA	2.452	5.255	2.067	4.111	7.89	24.917	33.252	48.893	31.365	74.619
TRINITY_DN13510_c0_g1	ENSONIG00000005111	igsf8	29.454	56.529	44.884	57.684	58.393	16.203	20.966	16.505	21.366	14.135
TRINITY_DN25760_c0_g1	ENSONIG00000012568	rcn3	25.088	22.864	27.791	15.948	25.672	43.71	35.21	46.478	82.362	63.236
TRINITY_DN15097_c3_g4	ENSONIG00000037180	wnt9b	6.772	6.51	5.091	5.115	6.266	23.936	23.774	20.042	48.693	24.274
TRINITY_DN42544_c0_g1	ENSONIG00000003518	tshz3b	0	0	0	0	0	2.02	3.216	4.204	1.951	1.597
TRINITY_DN15803_c0_g3	ENSONIG00000001569, ENSONIG00000013227	tgfbi	50.294	49.47	39.982	87.992	93.06	20.589	21.213	8.755	31.41	15.948
TRINITY_DN15209_c0_g3	ENSONIG00000004627, ENSONIG00000004630	gulp1a, col5a2a	106.083	148.821	146.022	98.284	143.654	220.993	268.341	337.42	337.506	367.141
TRINITY_DN19752_c0_g1	NA	NA	0	0	0	0	0	6.014	1.596	6.259	0.484	1.586
TRINITY_DN41895_c0_g1	NA	NA	2.477	1.947	4.941	3.051	0	0	0	0	0	0
TRINITY_DN23392_c0_g1	ENSONIG00000007508	rpl37	0	0	0	0	0	3.834	3.051	1.996	0.924	1.519
TRINITY_DN14068_c1_g5	ENSONIG00000037906	fah	29.901	27.773	31.889	22.158	18.462	71.072	72.323	96.49	76.058	113.421
TRINITY_DN14131_c5_g4	ENSONIG00000009275, ENSONIG00000009286	mtor, angptl7	179.246	328.172	320.684	261.622	263.475	459.403	935.978	804.613	2059.24	1216.4
TRINITY_DN65290_c0_g1	NA	NA	6.316	2.492	0	1.873	1.436	0	0	0	0	0
TRINITY_DN30470_c0_g1	ENSONIG00000038567	rnd1b	0	0	0	0	0	3.471	2.801	3.694	6.811	8.328
TRINITY_DN10274_c0_g1	ENSONIG00000011278	ptges	13.944	11.547	11.918	15.025	8.176	26.946	30.91	14.586	35.611	43.311
TRINITY_DN14511_c0_g1	NA	NA	39.613	47.241	49.859	51.545	35.835	19.07	22.187	24.83	17.226	14.612
TRINITY_DN48538_c0_g1	ENSONIG00000029530	NA	0	0	0	0	0	3.264	5.247	6.924	4.784	5.201
TRINITY_DN58145_c0_g1	ENSONIG00000031985	tbxa2r	0	0	0	0	0	2.884	4.655	3.053	2.112	0
TRINITY_DN8208_c0_g1	ENSONIG00000018528	znf503	1.746	0.994	3.597	2.837	1.652	5.606	4.218	13.733	5.25	7.796
TRINITY_DN44500_c0_g1	ENSONIG00000011086	zdhhc8b	4.64	1.82	4.62	2.738	2.099	0	0	0	0	0
TRINITY_DN70546_c0_g1	ENSONIG00000016368	tnfsf11	3.246	2.573	6.495	0	2.927	0	0	0	0	0
TRINITY_DN39592_c0_g1	ENSONIG00000007974	ssh2a	0	0	0	0	0	2.27	3.627	4.744	2.202	0
TRINITY_DN15701_c0_g3	ENSONIG00000013555	sdc2	6.233	9.298	9.001	6.027	8.749	10.012	17.677	16.291	23.523	21.461
TRINITY_DN15256_c1_g2	ENSONIG00000006353, ENSONIG00000006356, ENSONIG00000006375, ENSONIG00000009522, ENSONIG00000037566, ENSONIG00000038984, ENSONIG00000041028	dnajb6a, exoc3, agap3	16.331	26.588	29.392	22.766	26.318	8.581	18.152	7.297	8.069	8.896
TRINITY_DN13975_c1_g3	ENSONIG00000007196	tkta	2.166	2.59	2.714	1.884	1.864	5.281	7.924	9.326	8.179	12.787
TRINITY_DN16045_c2_g5	ENSONIG00000001208	NA	5.589	6.107	4.947	3.355	3.7	11.15	10.147	10.464	13.573	11.044
TRINITY_DN42551_c0_g1	ENSONIG00000002772	NA	0	0	0	0	0	10.396	4.431	0.264	2.235	2.189
TRINITY_DN36742_c0_g1	ENSONIG00000005098	DYNC2H1	0	0	0	0	0	0	2.303	3.022	2.788	4.543
TRINITY_DN47470_c1_g1	ENSONIG00000011968	irs2a	0	0	0	0	0	5.502	4.431	0	0.671	2.189
TRINITY_DN34126_c0_g1	ENSONIG00000041892	NA	0	0	0	0	0	3.396	2.741	7.215	3.333	0
TRINITY_DN12938_c0_g1	ENSONIG00000020226, ENSONIG00000031245	si:ch73-199g24.2	52.482	74.969	61.559	110.961	57.796	23.112	22.457	27.801	26.838	15.474
TRINITY_DN13804_c1_g1	ENSONIG00000009296	NA	180.496	141.188	177.553	140.295	128.457	405.312	278.508	434.943	646.428	371.852
TRINITY_DN24464_c0_g1	ENSONIG00000000637	igsf21a	0	0	0	0	0	2.424	1.945	2.543	4.128	1.927
TRINITY_DN11783_c0_g1	ENSONIG00000042733	rab40b	4.21	3.654	3.132	3.308	3.715	10.58	7.037	6.833	11.189	11.788
TRINITY_DN11630_c0_g1	ENSONIG00000012816	MAMDC2	11.264	14.237	16.882	13.853	13.725	30.836	42.557	49.163	40.412	56.69
TRINITY_DN13652_c0_g12	ENSONIG00000014112, ENSONIG00000014114, ENSONIG00000014118, ENSONIG00000014122, ENSONIG00000014126, ENSONIG00000015207, ENSONIG00000016843, ENSONIG00000022721, ENSONIG00000027174, ENSONIG00000027865, ENSONIG00000029023, ENSONIG00000029479, ENSONIG00000030150, ENSONIG00000030397, ENSONIG00000030404, ENSONIG00000031851, ENSONIG00000032136, ENSONIG00000033800, ENSONIG00000035148, ENSONIG00000035903,…	NA, rnf175, trim2b	453.142	246.004	366.672	260.158	149.721	1514.57	1210.88	396.931	439.882	1071.06
TRINITY_DN14288_c1_g4	ENSONIG00000005681	rhcgl1	193.141	176.283	217.492	297.252	256.377	61.385	82.756	82.717	132.57	135.957
TRINITY_DN65715_c0_g1	ENSONIG00000008528	card11	0	0	0	0	0	0	2.52	6.631	1.528	2.485
TRINITY_DN11067_c0_g1	ENSONIG00000019956	NA	5.576	4.547	8.501	4.406	4.603	13.118	13.297	17.611	9.34	17.443
TRINITY_DN25795_c0_g1	ENSONIG00000012962	wnt4b	2.6	0	2.593	3.074	7.044	0	0	0	0	0
TRINITY_DN15372_c0_g1	ENSONIG00000042754	NA	24.269	29.729	30.545	25.036	34.675	53.652	60.575	76.541	71.066	83.484
TRINITY_DN16129_c0_g9	ENSONIG00000018721	NA	15.243	14.445	16.213	13.853	9.516	4.868	5.778	4.971	3.609	3.144
TRINITY_DN48186_c0_g1	ENSONIG00000012264	si:dkey-33c12.3	2.674	2.112	5.339	3.165	0	0	0	0	0	0
TRINITY_DN13466_c0_g19	ENSONIG00000041439	ppifb	1.382	7.914	5.098	10.951	3.425	1.19	0.613	1.216	0.463	0.596
TRINITY_DN11865_c0_g1	ENSONIG00000013959	tescb	22.073	21.324	22.704	26.221	22.134	8.959	11.719	9.609	11.237	8.583
TRINITY_DN14575_c0_g8	NA	NA	0	0	0	0	0	4.889	3.922	0	1.19	1.945
TRINITY_DN15181_c0_g1	ENSONIG00000000412, ENSONIG00000005381, ENSONIG00000005383, ENSONIG00000005388, ENSONIG00000005389, ENSONIG00000005393, ENSONIG00000005402, ENSONIG00000020787, ENSONIG00000028986, ENSONIG00000029604, ENSONIG00000029703, ENSONIG00000030109, ENSONIG00000031379, ENSONIG00000032633, ENSONIG00000033865, ENSONIG00000034798, ENSONIG00000035276, ENSONIG00000035375, ENSONIG00000035620, ENSONIG00000036873,…	NA, aatka, baiap2a, tspan10	25.985	12.237	48.877	42.82	50.119	18.527	5.798	13.489	7.851	13.295

## Sheet: All TMM DE genes_UL1 vs UL2
			G.p_UL1	G.p_UL1	G.p_UL1	G.p_UL1	G.p_UL1	G.p_UL2	G.p_UL2	G.p_UL2	G.p_UL2	G.p_UL2
Assembly ID	Onil_ID	gene_name	Replicate1	Replicate2	Replicate3	Replicate4	Replicate5	Replicate1	Replicate2	Replicate3	Replicate4	Replicate5
TRINITY_DN21182_c0_g1	ENSONIG00000014221	cpa6	4.328	9.115	11.819	7.102	15.259	1.69	1.34	0	1.626	0
TRINITY_DN15140_c2_g7	ENSONIG00000004504, ENSONIG00000004507, ENSONIG00000038064, ENSONIG00000039753	NA, akirin1	7.138	15.967	15.549	8.012	5.588	80.46	81.525	124.961	48.545	130.843
TRINITY_DN59962_c0_g1	ENSONIG00000041589	NA	0	0	0	0	0	0	7.835	4.096	2.377	1.557
TRINITY_DN12638_c0_g2	ENSONIG00000035418	NA	0	0	0	0	0	2.452	1.935	1.271	0.878	3.837
TRINITY_DN13777_c0_g2	NA	NA	0	0	0	0	0	3.334	2.643	0	3.609	7.909
TRINITY_DN23306_c0_g1	ENSONIG00000038709	rps6kc1	0	0	0	0	0	1.825	1.453	1.898	1.76	2.893
TRINITY_DN15784_c0_g1	NA	NA	0	0	0	0	0	7.173	3.837	2.509	1.164	1.899
TRINITY_DN1939_c0_g1	ENSONIG00000010180	pdlim3	8.767	9.947	3.922	3.774	11.783	0.417	0.161	1.468	1.118	0.621
TRINITY_DN13804_c1_g5	ENSONIG00000018810	krt98	2.01	1.484	3.142	1.856	0.914	6.179	4.523	5.655	12.076	13.425
TRINITY_DN14337_c0_g8	ENSONIG00000032552	ccl25a	63.198	59.33	59.651	35.302	60.586	245.908	187.844	329.786	237.921	299.467
TRINITY_DN19016_c0_g1	NA	NA	0	0	0	0	0	5.149	2.068	8.119	1.254	0
TRINITY_DN4264_c0_g1	ENSONIG00000010654	chka	0	0	0	0	0	0	5.215	3.423	3.166	2.599
TRINITY_DN15288_c1_g5	ENSONIG00000004997, ENSONIG00000011850, ENSONIG00000011852, ENSONIG00000011856, ENSONIG00000011859, ENSONIG00000011862, ENSONIG00000011866, ENSONIG00000011867, ENSONIG00000011881, ENSONIG00000011883, ENSONIG00000021021, ENSONIG00000028665, ENSONIG00000029055, ENSONIG00000029267, ENSONIG00000031155, ENSONIG00000031582, ENSONIG00000031857, ENSONIG00000032883, ENSONIG00000033231, ENSONIG00000033705,…	NA, hdac8, rps4x, nhsl2, arhgap36, usp12b, rasl11a, gc2, cited1, leap2, bmp15	0	0	0	0	0	6.145	14.832	0	3.915	7.349
TRINITY_DN51471_c0_g1	ENSONIG00000007557	NA	0	0	0	0	0	5.719	2.305	3.025	1.396	4.553
TRINITY_DN23952_c0_g1	NA	NA	0	4.427	2.88	0	12.934	0	0	0	0	0
TRINITY_DN31249_c0_g1	ENSONIG00000000945	si:ch211-117n7.8	0	0	0	0	0	0	7.829	17.175	5.554	12.917
TRINITY_DN13891_c2_g1	NA	NA	0	0	0	0	0	6.539	0	6.946	1.603	2.613
TRINITY_DN62717_c0_g1	ENSONIG00000004055	prxl2b	0	0	0	0	0	0	4.799	3.157	2.182	2.366
TRINITY_DN16059_c0_g2	ENSONIG00000012366	arhgef3l	6.445	6.556	8.576	4.308	3.987	17.491	9.705	17.419	17.14	12.147
TRINITY_DN15674_c2_g8	ENSONIG00000041589	NA	3.945	1.332	2.756	0	2.305	23.269	8.591	6.868	7.168	16.981
TRINITY_DN11251_c0_g1	ENSONIG00000004514	gpnmb	7.823	9.45	13.265	7.111	26.559	0.747	0.502	0.191	1.234	0.207
TRINITY_DN12492_c0_g1	ENSONIG00000004726	heyl	38.392	29.231	56.396	11.207	32.367	14.533	9.573	12.245	9.73	10.668
TRINITY_DN1615_c0_g1	ENSONIG00000012216, ENSONIG00000012218, ENSONIG00000012221, ENSONIG00000012222, ENSONIG00000012261, ENSONIG00000012262, ENSONIG00000012265, ENSONIG00000012271, ENSONIG00000012275, ENSONIG00000012282, ENSONIG00000012287, ENSONIG00000012293, ENSONIG00000012299, ENSONIG00000012311, ENSONIG00000012312, ENSONIG00000012315, ENSONIG00000014220, ENSONIG00000021039, ENSONIG00000027291, ENSONIG00000027312,…	ahr2, s100b, sh3bp4a, aox6, si:ch211-246m6.4, si:ch211-246m6.5, kynu, zeb2b, ACVR2A, orc4, mbd5, KIF5C, pkp4, ahr1b, bzw1b	0	0	0	0	0	3.041	4.894	0	2.975	2.421
TRINITY_DN18233_c0_g1	ENSONIG00000031382	si:ch211-256m1.8	3.657	3.749	7.849	0	12.89	0	0	0	0	0
TRINITY_DN2494_c0_g1	ENSONIG00000005344	ets1	0	0	0	0	0	3.818	4.558	3.973	1.383	1.511
TRINITY_DN13765_c0_g7	ENSONIG00000032878, ENSONIG00000037565, ENSONIG00000043109	NA	8.411	5.506	6.661	6.253	4.223	19.37	15.273	18.741	9.927	17.823
TRINITY_DN10147_c0_g1	NA	NA	9.087	8.742	3.414	6.833	4.85	22.546	21.788	11.14	15.954	29.082
TRINITY_DN13912_c0_g8	ENSONIG00000027893	rab25a	6.919	2.431	3.148	0	1.803	0	0	0	0	0
TRINITY_DN1872_c0_g1	ENSONIG00000006603	gabrd	0	0	0	0	0	3.758	1.976	7.79	2.095	3.92
TRINITY_DN14198_c0_g5	ENSONIG00000014380	cd200	10.32	11.711	10.076	9.541	9.828	24.887	24.379	17.683	22.351	28.983
TRINITY_DN14386_c1_g9	ENSONIG00000017383	lamb1a	0	0	0	0	0	5.213	1.378	1.824	1.31	2.752
TRINITY_DN37537_c0_g1	ENSONIG00000027615	NA	3.977	0	2.73	3.29	9.206	0	0	0	0	0
TRINITY_DN12761_c0_g1	ENSONIG00000002591	ddr2a	16.595	17.35	21.767	27.284	46.086	2.018	9.628	4.236	11.398	7.622
TRINITY_DN16268_c2_g5	ENSONIG00000032556	NA	9.175	6.976	10.439	10.305	9.076	31.055	22.112	20.189	24.155	25.847
TRINITY_DN16178_c1_g4	ENSONIG00000014392	hgd	24.016	19.619	27.734	16.691	57.408	50.337	50.014	91.737	59.147	110.978
TRINITY_DN13319_c0_g1	NA	NA	0	0	0	0	0	0	6.268	2.048	1.901	3.114
TRINITY_DN10519_c0_g1	ENSONIG00000012664	NA	2.595	0.376	1.198	2.644	1.156	10.785	6.522	9.83	9.773	10.679
TRINITY_DN46978_c0_g1	ENSONIG00000034281	NA	4.713	4.969	8.044	0	7.365	0	0	0	0	0
TRINITY_DN27033_c0_g1	ENSONIG00000032918	NA	0	0	0	0	0	4.782	1.918	2.509	1.164	1.899
TRINITY_DN67912_c0_g1	ENSONIG00000037771	lypc	2.378	4.861	8.336	3.794	13.642	0	0	0	0.438	0
TRINITY_DN17822_c0_g1	ENSONIG00000012839	ephb6	4.89	2.581	5.014	2.012	1.909	0	0	0	0.461	0
TRINITY_DN15774_c2_g1	NA	NA	0	0	0	0	0	5.239	2.11	2.762	1.277	2.085
TRINITY_DN13877_c0_g5	ENSONIG00000028200, ENSONIG00000033541, ENSONIG00000037556, ENSONIG00000042956, ENSONIG00000043031	NA	3.669	3.839	4.979	2.992	5.754	9.317	10.187	8.938	17.149	11.261
TRINITY_DN53638_c0_g1	NA	NA	0	0	0	0	0	1.656	1.312	1.723	3.185	1.309
TRINITY_DN12993_c0_g1	ENSONIG00000031157	NA	12.784	9.484	10.54	12.811	9.334	17.626	22.724	29.482	39.651	37.011
TRINITY_DN51069_c0_g1	ENSONIG00000010192	fgfr2	4.246	4.477	2.911	0	3.268	0	0	0	0	0
TRINITY_DN14795_c0_g2	ENSONIG00000010877, ENSONIG00000030295, ENSONIG00000033241, ENSONIG00000035964, ENSONIG00000043023	NA	4.699	6.07	4.389	2.828	2.842	17.418	9.923	11.062	9.907	10.899
TRINITY_DN57288_c0_g1	ENSONIG00000027948	ccl25b	0	0	0	0	0	5.335	4.3	16.895	1.302	12.749
TRINITY_DN15392_c0_g6	ENSONIG00000027888	gask1b	4.032	1.857	3.078	5.808	10.569	0	0.222	0	0.604	0.215
TRINITY_DN7755_c0_g1	ENSONIG00000016540	ascc3	0	0	0	0	0	0	5.046	3.333	2.301	2.501
TRINITY_DN19796_c0_g1	NA	NA	2.391	7.561	1.633	0	9.338	0	0	0	0	0
TRINITY_DN14541_c0_g1	ENSONIG00000016672, ENSONIG00000017303, ENSONIG00000017305, ENSONIG00000017307, ENSONIG00000017308, ENSONIG00000017311, ENSONIG00000017313, ENSONIG00000017315, ENSONIG00000017319, ENSONIG00000017333, ENSONIG00000017335, ENSONIG00000017337, ENSONIG00000017342, ENSONIG00000017344, ENSONIG00000017345, ENSONIG00000017347, ENSONIG00000017351, ENSONIG00000017353, ENSONIG00000017355, ENSONIG00000027336,…	tagln, PCBD2, macroh2a1, faxdc2, larp1, fgfr4, rab24, pgrmc1, pgk1, KCNJ6, rabgef1, ttc3, vps26c, smg8, ppm1e, trim37, pitx1, znf346, nsd1b, kctd7, cox7b	349.031	368.861	358.257	435.214	432.389	91.616	150.479	99.176	244.963	108.793
TRINITY_DN13070_c2_g12	ENSONIG00000011414	tomm40	0	0	0	0	0	2.013	1.603	2.096	2.434	4.781
TRINITY_DN12379_c0_g1	ENSONIG00000001818	CPZ	12.911	6.01	11.535	9.545	23.7	3.318	5.371	3.728	3.567	4.323
TRINITY_DN14853_c0_g3	ENSONIG00000006279, ENSONIG00000006281, ENSONIG00000006287, ENSONIG00000006288, ENSONIG00000006296, ENSONIG00000006300, ENSONIG00000031333, ENSONIG00000039772	zgc:77880, stk26, si:ch211-243g6.3, cnpy3, trpc5a	6.28	3.677	2.129	4.998	6.32	21.507	19.318	13.945	10.048	15.274
TRINITY_DN32891_c0_g1	NA	NA	0	0	0	0	0	2.667	2.15	2.816	0.651	2.125
TRINITY_DN15181_c0_g2	ENSONIG00000029884, ENSONIG00000030109, ENSONIG00000041299, ENSONIG00000041748	NA	3.714	0	3.781	3.844	2.912	19.649	8.023	7.54	13.412	14.142
TRINITY_DN22206_c0_g1	NA	NA	0	0	0	0	0	5.436	1.441	1.884	0.874	1.436
TRINITY_DN49298_c0_g1	ENSONIG00000028929	naa40	0	0	0	0	0	0	2.447	3.229	3.719	4.842
TRINITY_DN13031_c1_g2	ENSONIG00000003433, ENSONIG00000005025, ENSONIG00000005033, ENSONIG00000005035, ENSONIG00000005037, ENSONIG00000016493, ENSONIG00000016495, ENSONIG00000021379, ENSONIG00000028470, ENSONIG00000028713, ENSONIG00000034269, ENSONIG00000034625, ENSONIG00000036480, ENSONIG00000038087, ENSONIG00000038258, ENSONIG00000039865, ENSONIG00000040446, ENSONIG00000041052, ENSONIG00000041589, ENSONIG00000043110	NA	0.684	5.759	3.513	6.753	3.438	18.126	10.475	8.357	14.863	13.091
TRINITY_DN39063_c0_g1	NA	NA	0	0	0	0	0	2.619	2.11	5.524	1.277	2.085
TRINITY_DN42734_c0_g1	ENSONIG00000002126	xcr1a.1	0	0	0	0	0	4.916	0	7.738	2.39	9.768
TRINITY_DN12095_c0_g1	ENSONIG00000001550	rhbg	1.397	0.627	1.094	2.207	1.812	12.473	8.548	15.354	5.7	17.293
TRINITY_DN8333_c0_g1	ENSONIG00000031256	vtna	4.473	6.597	5.427	2.082	9.547	0.181	0.069	0.461	0.44	0.267
TRINITY_DN13519_c1_g1	ENSONIG00000004092, ENSONIG00000014822, ENSONIG00000014824, ENSONIG00000014826, ENSONIG00000031802, ENSONIG00000033254, ENSONIG00000033551, ENSONIG00000038008	NA	11.055	11.84	4.651	12.026	8.014	28.636	39.557	23.231	28.599	43.109
TRINITY_DN51552_c0_g1	ENSONIG00000003968	zmynd10	3.731	7.901	2.566	3.092	11.536	0	0	0	1.409	0
TRINITY_DN22685_c0_g1	NA	NA	0	0	0	0	0	2.349	1.884	0	6.862	1.868
TRINITY_DN10979_c0_g2	ENSONIG00000038751	NA	29.336	24.691	22.911	19.285	15.946	58.544	38.423	41.998	61.731	42.059
TRINITY_DN24869_c0_g1	ENSONIG00000034281	NA	6.734	9.338	9.382	2.808	12.706	0.279	0	0	0.13	0
TRINITY_DN45885_c0_g1	NA	NA	0	0	0	0	0	1.562	1.236	3.253	2.626	1.23
TRINITY_DN11986_c0_g1	ENSONIG00000019059, ENSONIG00000019060	GRID1	4.729	0.755	0.32	0.591	0	14.387	13.43	6.368	3.013	13.292
TRINITY_DN7050_c0_g1	ENSONIG00000031023, ENSONIG00000034508	NA	0	0	0	0	0	5.335	2.15	2.816	1.953	8.499
TRINITY_DN14427_c1_g10	ENSONIG00000008335	mgp	68.238	35.586	128.754	99.383	95.152	10.344	27.868	31.743	45.199	18.07
TRINITY_DN14807_c0_g4	ENSONIG00000008210	runx3	10.431	6.384	9.943	5.512	5.995	23.27	19.627	19.938	16.467	14.332
TRINITY_DN17999_c0_g1	ENSONIG00000027235	NA	0	0	0	0	0	4.782	3.837	5.017	0.582	0
TRINITY_DN14995_c0_g3	ENSONIG00000042731	NA	8.62	8.505	11.961	6.424	6.87	21.167	17.519	16.499	23.441	21.159
TRINITY_DN15037_c5_g1	ENSONIG00000014025	NA	36.561	36.242	33.951	23.947	34.794	83.317	95.303	50.61	120.697	79.492
TRINITY_DN50650_c0_g1	NA	NA	3.191	3.327	3.231	1.293	5.008	0	0	0	0	0
TRINITY_DN14788_c1_g2	ENSONIG00000011629, ENSONIG00000017771, ENSONIG00000017772, ENSONIG00000024817, ENSONIG00000027540, ENSONIG00000027764, ENSONIG00000029011, ENSONIG00000032073, ENSONIG00000034019, ENSONIG00000034353, ENSONIG00000035310, ENSONIG00000035392, ENSONIG00000035542, ENSONIG00000036501, ENSONIG00000036710, ENSONIG00000037156, ENSONIG00000037173, ENSONIG00000037489, ENSONIG00000038286, ENSONIG00000039368,…	NA	17.164	12.262	14.97	17.515	21.448	31.629	28.88	26.156	58.2	41.131
TRINITY_DN13651_c0_g1	ENSONIG00000017868	lcp2a	16.039	11.801	14.023	14.06	13.704	32.932	25.671	28.993	34.907	18.219
TRINITY_DN10519_c0_g2	ENSONIG00000031718, ENSONIG00000032376	NA	1.286	1.083	2.47	0.383	1.688	9.877	2.207	8.99	6.536	13.351
TRINITY_DN15146_c1_g6	ENSONIG00000017811	pah	43.852	53.696	50.123	36.112	88.548	104.662	134.921	194.51	107.259	202.597
TRINITY_DN71115_c0_g1	NA	NA	5.223	5.461	7.076	2.831	5.461	0	0	0	0	0
TRINITY_DN58628_c0_g1	NA	NA	6.976	6.546	6.283	2.131	6.7	0.421	0	0	0.098	0
TRINITY_DN15990_c1_g1	ENSONIG00000004773	col11a1a	7.981	6.317	11.532	5.983	6.566	18.09	17.059	29.492	13.456	24.509
TRINITY_DN14080_c2_g5	ENSONIG00000027324	NA	6.166	4.787	9.176	5.055	25.37	2.522	2.295	2.098	2.035	1.45
TRINITY_DN14925_c0_g1	ENSONIG00000042060	mpeg1.2	4.629	2.422	2.007	5.56	5.163	25.279	9.926	12.988	10.915	18.768
TRINITY_DN66269_c0_g1	ENSONIG00000031382	si:ch211-256m1.8	3.935	4.157	10.805	0	3.035	0	0	0	0	0
TRINITY_DN12847_c0_g2	ENSONIG00000031860, ENSONIG00000038062	NA	0.95	0	1.256	0	1.489	11.901	3.484	7.635	4.909	4.57
TRINITY_DN67107_c0_g1	NA	NA	0	0	0	0	0	3.007	2.38	3.13	1.443	2.368
TRINITY_DN51551_c0_g1	ENSONIG00000009179	mrc1b	0	0	0	0	0	0	2.172	0	20.386	4.286
TRINITY_DN31500_c0_g1	ENSONIG00000015764, ENSONIG00000015766, ENSONIG00000028046	nrg2b, ctsf, eif1ad	0	0	0	0	0	1.909	1.519	1.987	2.305	1.511
TRINITY_DN30915_c0_g1	ENSONIG00000031346	shank1	10.199	2.142	1.39	3.338	7.987	0	0	0	0.383	0
TRINITY_DN41019_c0_g1	ENSONIG00000000397	NA	2.556	8.106	1.751	2.109	0	0	0	0	0	0
TRINITY_DN56273_c0_g1	NA	NA	3.048	3.221	8.38	2.516	2.363	0	0	0	0	0
TRINITY_DN33115_c0_g1	ENSONIG00000015646	SCAMP2	0	0	0	0	0	2.886	2.33	3.057	0.705	2.298
TRINITY_DN37708_c0_g1	ENSONIG00000037285	stk40	0	0	0	0	0	6.145	0	0	3.006	9.798
TRINITY_DN14670_c2_g4	ENSONIG00000000464	hck	3.828	5.63	3.565	7.865	6.079	13.219	10.942	10.39	19.617	15.695
TRINITY_DN9935_c0_g1	ENSONIG00000035839	NA	1.766	6.083	12.311	6.434	11.834	9.164	15.635	27.524	44.146	34.442
TRINITY_DN28134_c0_g1	ENSONIG00000017120	tfb2m	0	0	0	0	0	5.335	2.15	2.816	1.302	4.25
TRINITY_DN16112_c1_g11	ENSONIG00000002604	sash3	4.618	3.359	7.088	5.542	6.902	15.273	10.064	19.305	14.313	9.813
TRINITY_DN14960_c0_g2	ENSONIG00000037410	NA	2.864	3.026	5.551	2.154	4.351	8.282	9.695	7.82	10.158	18.3
TRINITY_DN51194_c0_g1	ENSONIG00000000072	dop1a	0	0	0	0	0	2.774	2.239	2.936	4.062	2.205
TRINITY_DN20409_c0_g1	ENSONIG00000009264, ENSONIG00000021122, ENSONIG00000028229, ENSONIG00000029543, ENSONIG00000035001, ENSONIG00000035031, ENSONIG00000039480, ENSONIG00000041636	xcr1b.1	0	0	0	0	0	2.746	0	2.907	8.043	4.366
TRINITY_DN23342_c0_g1	ENSONIG00000015339	cib2	6.265	3.314	6.465	2.586	4.86	0	0	0	0.592	0
TRINITY_DN639_c0_g1	ENSONIG00000012705	si:dkey-197i20.6	5.949	12.065	9.746	2.829	22.259	0.935	0.722	0	0.073	0.233
TRINITY_DN14459_c3_g1	ENSONIG00000000592, ENSONIG00000000594, ENSONIG00000000605, ENSONIG00000000612, ENSONIG00000000619, ENSONIG00000000627, ENSONIG00000000637, ENSONIG00000000640, ENSONIG00000000642, ENSONIG00000000648, ENSONIG00000000675, ENSONIG00000000676, ENSONIG00000000682, ENSONIG00000000694, ENSONIG00000000697, ENSONIG00000000705, ENSONIG00000000709, ENSONIG00000000716, ENSONIG00000014767, ENSONIG00000014775,…	NA, pank4, draxin, RNF207, chd5, arhgef10la, igsf21a, aadacl4, dhrs3b, ephb2b, lactbl1b, nmur3, alpl, ece1, eif4g3a, hp1bp3, kif17, glut1, si:dkey-166d12.2, PLXNA2, V1R1, phtf1, ora1, si:ch211-286o17.1, agtrap, SH2D5, lrrc38b, zpr1, yod1, pfkfb2b, yod1, si:ch211-226m7.4	161.36	141.984	47.267	143.68	131.113	24.959	50.671	9.743	60.44	31.089
TRINITY_DN13177_c4_g1	NA	NA	0	0	0	0	0	3.343	2.695	0	1.641	5.352
TRINITY_DN69382_c0_g1	ENSONIG00000010549	si:ch211-243j20.2	0	0	0	0	0	9.809	0	6.946	2.405	2.613
TRINITY_DN11701_c0_g1	ENSONIG00000029555	NA	1.287	2.832	1.261	1.728	2.18	11.045	6.135	5.174	4.123	6.231
TRINITY_DN13677_c0_g2	ENSONIG00000030691	NA	9.655	9.65	10.807	3.605	7.978	22.646	21.227	24.747	13.942	18.117
TRINITY_DN58492_c0_g1	ENSONIG00000001830	si:zfos-588f8.1	0	0	0	0	0	3.201	2.582	6.798	1.57	2.553
TRINITY_DN12198_c0_g1	ENSONIG00000003558, ENSONIG00000003569	mpx, ggcx	0.404	0.612	0.775	1.036	0.236	2.468	2.26	8.287	10.199	4.821
TRINITY_DN15143_c1_g5	NA	NA	17.401	22.038	5.554	2.646	7.32	40.257	50.678	28.84	18.77	54.711
TRINITY_DN7354_c0_g1	ENSONIG00000000263, ENSONIG00000032978, ENSONIG00000039382, ENSONIG00000042201	NA	19.665	23.479	20.399	7.119	38.556	2.051	0.861	0.381	0.606	0.97
TRINITY_DN16256_c0_g6	ENSONIG00000037865	opn7b	4.292	0	14.696	3.549	6.614	0	0	0	0	0
TRINITY_DN37758_c0_g1	ENSONIG00000004682, ENSONIG00000004685	mis18a, hunk	0	0	0	0	0	7.723	0	2.707	1.254	4.086
TRINITY_DN21833_c0_g1	ENSONIG00000012642	dcc	5.741	2.98	4.824	0	9.021	0	0	0	0	0
TRINITY_DN32961_c0_g1	NA	NA	0	11.771	2.178	2.613	2.53	0	0	0	0	0
TRINITY_DN56156_c0_g1	NA	NA	0	0	0	0	0	2.746	0	11.629	1.34	2.183
TRINITY_DN10049_c0_g1	ENSONIG00000030896	ccr7	1.383	2.196	3.422	0.781	1.076	9.332	5.62	9.846	5.595	4.731
TRINITY_DN13602_c1_g3	ENSONIG00000034263	NA	155.852	95.654	34.584	108.058	127.769	21.054	37.529	8.815	58.108	25.967
TRINITY_DN23876_c0_g1	ENSONIG00000015525	EPS8L2	0	0	0	0	0	1.852	4.423	1.926	0.894	5.873
TRINITY_DN15281_c0_g8	NA	NA	1.116	0.754	1.259	2.359	0.761	4.247	4.538	3.399	4.826	10.707
TRINITY_DN69867_c0_g1	ENSONIG00000040212	NA	3.715	2.559	4.967	0	5.836	0	0	0	0	0
TRINITY_DN63479_c0_g1	NA	NA	0	0	0	0	0	2.693	2.172	5.691	1.973	4.286
TRINITY_DN18906_c0_g1	ENSONIG00000001225	VSNL1	0	0	0	0	0	2.619	4.219	2.762	2.554	6.254
TRINITY_DN31118_c0_g1	ENSONIG00000007063, ENSONIG00000007076	ero1a, samd4a	0	0	0	0	0	1.915	4.023	3.687	2.132	7.691
TRINITY_DN5979_c0_g1	ENSONIG00000029503, ENSONIG00000035507	NA	0	0	0	0	0	0	1.252	3.296	7.984	1.248
TRINITY_DN15282_c1_g4	ENSONIG00000021172	gpr84	0	0	0	0	0	3.085	0	3.213	3.331	6.071
TRINITY_DN32764_c0_g1	ENSONIG00000019589	WFIKKN2	0	0	0	0	0	3.88	2.041	5.365	1.237	3.039
TRINITY_DN35525_c0_g1	ENSONIG00000037967	NA	0	0	0	0	0	4.803	1.27	1.668	1.156	1.265
TRINITY_DN13534_c0_g4	ENSONIG00000014207, ENSONIG00000036306, ENSONIG00000039481, ENSONIG00000041589	cfap157	0.948	4.453	2.127	0.25	1.835	15.269	14.835	6.04	7.631	8.895
TRINITY_DN12715_c0_g2	ENSONIG00000014515	bco1	0	0	0	0	0	1.671	3.921	2.577	2.37	5.798
TRINITY_DN44471_c0_g1	ENSONIG00000008431	arid3b	9.924	5.243	10.187	6.132	9.687	0	1.542	2.016	2.339	0
TRINITY_DN4930_c0_g1	ENSONIG00000000127	fbxl4	0	0	0	0	0	3.343	5.39	0	1.641	2.676
TRINITY_DN12154_c0_g1	ENSONIG00000006234, ENSONIG00000006241, ENSONIG00000033776, ENSONIG00000035225	NA, cln3	59.413	62.723	160.962	69.369	108.944	177.823	149.944	277.383	246.856	190.02
TRINITY_DN32734_c0_g1	ENSONIG00000007488, ENSONIG00000031421	NA	0	0	0	0	0	2.251	1.804	7.079	6.022	0
TRINITY_DN13835_c1_g4	ENSONIG00000003507, ENSONIG00000033596	rnf38	2.683	2.577	2.826	2.562	5.242	7.341	7.977	5.395	19.219	9.798
TRINITY_DN17852_c0_g1	ENSONIG00000003836, ENSONIG00000003839	NA, alx1	5.872	3.014	25.258	4.702	18.413	1.533	1.197	0	0.542	0.589
TRINITY_DN15415_c0_g3	ENSONIG00000013363	igfbp2a	2.425	1.43	2.334	2.715	1.416	4.614	6.239	7.311	7.091	7.792
TRINITY_DN33060_c0_g1	ENSONIG00000006223	scpep1	0	0	0	0	0	2.644	0	2.744	1.265	7.252
TRINITY_DN59780_c0_g1	ENSONIG00000008131	pck2	0	0	0	0	0	0	2.282	5.988	4.148	2.252
TRINITY_DN7940_c0_g1	NA	NA	0	0	0	0	0	2.524	4.056	2.653	1.844	2.005
TRINITY_DN16056_c0_g5	ENSONIG00000016666	itga5	46.087	37.377	17.772	26.468	71.14	13.027	13.263	6.673	15.234	11.708
TRINITY_DN68167_c0_g1	ENSONIG00000008700	ppp1r9ala	0	0	0	0	0	3.395	1.783	3.512	0.54	2.652
TRINITY_DN64343_c0_g1	NA	NA	0	0	0	0	0	3.255	1.707	2.242	1.291	1.691
TRINITY_DN14692_c1_g7	ENSONIG00000011350	HDAC2	15.849	22.101	9.544	10.026	24.868	23.377	36.907	45.701	39.15	47.487
TRINITY_DN15928_c0_g9	ENSONIG00000003148, ENSONIG00000003153	NA	12.338	10.883	12.028	17.435	22.451	1.916	2.734	0.279	3.841	3.143
TRINITY_DN16076_c0_g10	ENSONIG00000004504, ENSONIG00000004507, ENSONIG00000038064	NA	2.903	14.177	13.618	8.305	4.532	102.997	97.138	184.358	75.456	185.285
TRINITY_DN14738_c0_g3	ENSONIG00000017770	gstr	3.978	3.303	3.28	6.369	4.484	7.662	8.562	14.526	9.883	15.317
TRINITY_DN22819_c0_g1	NA	NA	3.85	4.065	2.646	0	2.975	0	0	0	0	0
TRINITY_DN12370_c0_g2	NA	NA	0	0	0	0	0	4.502	1.804	2.36	0.547	3.579
TRINITY_DN3053_c0_g1	NA	NA	0	0	0	0	0	2.916	4.704	3.088	0.712	2.318
TRINITY_DN64852_c0_g1	NA	NA	0	0	0	0	0	6.753	1.804	2.36	2.737	3.579
TRINITY_DN57460_c0_g1	ENSONIG00000014789	ubash3bb	0	0	0	0	0	0	4.845	3.192	1.471	4.783
TRINITY_DN8562_c0_g1	ENSONIG00000028558	NA	17.73	15.498	20.867	12.942	20.589	7.381	3.584	6.425	3.436	3.676
TRINITY_DN15928_c0_g8	ENSONIG00000003148, ENSONIG00000003153	NA	5.612	7.776	4.973	5.266	7.563	1.603	1.86	0	1.123	0.302
TRINITY_DN13510_c0_g1	ENSONIG00000005111	igsf8	37.28	39.108	40.456	53.041	30.916	15.429	19.964	15.716	20.344	13.459
TRINITY_DN28597_c0_g1	ENSONIG00000031382	si:ch211-256m1.8	8.05	2.835	7.352	6.643	18.835	0	0	0	0	0
TRINITY_DN9561_c0_g1	ENSONIG00000007379	bhmt	90.198	95.606	81.781	45.745	120.958	203.357	219.418	291.736	184.485	391.259
TRINITY_DN63844_c0_g1	ENSONIG00000029113	NA	0	0	0	0	0	2.44	1.924	1.264	0.582	3.816
TRINITY_DN59645_c0_g1	ENSONIG00000006559	NA	0	0	0	0	0	2.127	3.394	2.222	2.063	6.744
TRINITY_DN18505_c0_g1	NA	NA	0	0	0	0	0	3.108	2.498	3.296	3.037	2.476
TRINITY_DN36441_c0_g1	ENSONIG00000002065, ENSONIG00000002069, ENSONIG00000002072, ENSONIG00000002076, ENSONIG00000002078, ENSONIG00000003580, ENSONIG00000003805, ENSONIG00000003810, ENSONIG00000003815, ENSONIG00000003819, ENSONIG00000003820, ENSONIG00000003822, ENSONIG00000003831, ENSONIG00000003838, ENSONIG00000003842, ENSONIG00000003855, ENSONIG00000003861, ENSONIG00000003863, ENSONIG00000003872, ENSONIG00000003877,…	rab1ba, peli3, rce1a, cd248a, map4k2, men1, rtn3, si:dkey-106g10.7, ecsit, eml3, mta2, taf6l, ache, rnaseka, alox12, pelp1, mtmr1a, mtm1, nat16, acox3, SH3TC1, afap1, ablim2, serpine1, rwdd, ing2, slx1b, pygmb, sf1, rbm4.1, si:dkey-6n21.13, zgc:112271, znf16l, ap1s1, med11, cth1, rbm4.2, vgf, cd99l2	10.543	7.444	12.089	11.634	5.439	0	0	0	0.664	0
TRINITY_DN10007_c0_g1	NA	NA	11.447	5.578	12.47	5.086	20	1.799	1.112	4.046	0.671	1.621
TRINITY_DN10315_c0_g1	NA	NA	0.986	1.001	2.88	1.565	1.538	5.034	8.39	9.897	18.229	9.317
TRINITY_DN57510_c0_g1	NA	NA	0	0	0	0	0	4.581	3.672	0	2.227	5.456
TRINITY_DN15857_c0_g9	ENSONIG00000006579	sostdc1a	26.252	17.454	33.276	49.788	138.172	1.148	0.589	1.368	1.315	0.996
TRINITY_DN16369_c0_g5	ENSONIG00000006297	ccr9b	6.437	15.434	7.306	3.669	9.158	42.993	23.751	13.832	22.886	15.214
TRINITY_DN40873_c0_g1	ENSONIG00000035365, ENSONIG00000041359	NA	0	0	0	0	0	2.746	2.216	2.907	1.34	4.366
TRINITY_DN13587_c0_g1	ENSONIG00000012332	NA	22.303	22.402	10.412	14.931	8.151	41.773	39.803	24.773	33.868	42.444
TRINITY_DN15857_c0_g15	ENSONIG00000010301	wfdc1	18.191	21.69	15.403	19.001	30.872	8.574	7.884	7.025	4.682	6.595
TRINITY_DN13664_c0_g5	ENSONIG00000013779	NA	35.076	52.356	37.405	75.138	84.503	7.709	14.817	17.052	33.16	10.541
TRINITY_DN15708_c0_g6	ENSONIG00000012950	ptpn6	4.405	5.366	6.621	7.773	6.84	13.267	13.925	14.12	25.251	17.971
TRINITY_DN43914_c0_g1	NA	NA	0	0	0	0	0	3.732	1.485	1.94	2.702	1.478
TRINITY_DN15998_c1_g3	ENSONIG00000001296	qdpra	20.916	14.079	24.889	21.698	42.99	57.732	45.556	78.939	57.95	106.477
TRINITY_DN941_c0_g2	ENSONIG00000011382	slc16a10	0	0	0	0	0	3.041	2.447	3.229	1.488	4.842
TRINITY_DN55695_c0_g1	ENSONIG00000009890	amotl2b	0	0	0	0	0	3.073	4.944	0	3.006	2.45
TRINITY_DN41658_c0_g1	NA	NA	0	0	0	0	0	3.01	4.845	0	2.207	9.566
TRINITY_DN15838_c0_g9	ENSONIG00000006283, ENSONIG00000006299	rpl23	0	0	0	0	0	2.524	2.028	2.653	1.229	2.005
TRINITY_DN53071_c0_g1	ENSONIG00000009969	extl2	0	0	0	0	0	3.27	2.637	13.892	0.802	0
TRINITY_DN8475_c0_g2	ENSONIG00000002448	cilp2	0.879	2.075	1.509	0.927	1.825	2.535	4.26	6.355	9.804	10.473
TRINITY_DN14578_c0_g6	ENSONIG00000012639	CRTC1	6.298	7.742	2.906	6.032	11.192	20.433	14.443	20.179	11.995	24.841
TRINITY_DN57230_c0_g1	NA	NA	0	0	0	0	0	4.502	3.608	2.36	0.547	1.789
TRINITY_DN15019_c4_g3	ENSONIG00000029296, ENSONIG00000029705	NA	38.51	54.434	28.846	65.143	86.327	206.14	148.261	84.483	168.916	118.794
TRINITY_DN16022_c2_g14	ENSONIG00000000542, ENSONIG00000000544, ENSONIG00000000546, ENSONIG00000000558, ENSONIG00000000572, ENSONIG00000000578, ENSONIG00000000585, ENSONIG00000000590, ENSONIG00000000616, ENSONIG00000000629, ENSONIG00000000632, ENSONIG00000000641, ENSONIG00000000645, ENSONIG00000000666, ENSONIG00000000677, ENSONIG00000000686, ENSONIG00000000689, ENSONIG00000000700, ENSONIG00000000701, ENSONIG00000000704,…	srp19, OGDH, ppiaa, kazald3, grin1b, dok2, tsc1a, ak8, ddx31, barhl1a, qsox2, gstt2, chek2, med27, NTNG2, endog, phf19, cmlc1, spina, BRD3, ercc6l, mak16, adam9, si:ch211-191j22.3, si:ch211-215c18.3	0	0	0	0	0	3.234	0	3.435	2.38	7.75
TRINITY_DN13265_c1_g2	NA	NA	57.859	136.003	52.366	119.242	143.046	354.324	227.772	268.374	320.47	126.96
TRINITY_DN16304_c1_g8	ENSONIG00000014874, ENSONIG00000029828, ENSONIG00000031743, ENSONIG00000033256, ENSONIG00000033704	NA	0	0	0	0	0	2.297	0.905	4.753	1.917	2.693
TRINITY_DN8258_c0_g1	ENSONIG00000007819	NA	0	0	0	0	0	0	2.225	8.577	1.282	2.085
TRINITY_DN57583_c0_g1	ENSONIG00000042185	ypel2a	0	0	0	0	0	5.719	0	6.051	0.698	2.276
TRINITY_DN44725_c0_g1	ENSONIG00000031382	si:ch211-256m1.8	3.828	4.006	3.903	3.127	3.001	0	0	0	0	0
TRINITY_DN14998_c0_g3	ENSONIG00000017702, ENSONIG00000017710	ctnna1, lrrtm2	6.786	0	2.115	2.583	4.769	0	0	0	0	0
TRINITY_DN16258_c1_g5	NA	NA	2.816	1.462	2.837	1.137	5.531	19.801	7.791	10.234	7.072	8.577
TRINITY_DN26470_c0_g1	ENSONIG00000040212	NA	5.829	5.895	6.088	2.113	12.293	0.191	0	0	0.178	0
TRINITY_DN59399_c0_g1	ENSONIG00000003210	tgfbrap1	0	0	0	0	0	2.667	4.3	8.447	1.302	6.375
TRINITY_DN20577_c0_g1	ENSONIG00000008700, ENSONIG00000008726	ppp1r9ala, hat1	0	0	0	0	0	2.774	2.239	2.936	2.031	2.205
TRINITY_DN15124_c0_g2	ENSONIG00000009735	grna	26.986	45.934	29.214	40.042	39.207	52.657	89.223	58.052	89.595	78.333
TRINITY_DN40745_c0_g1	ENSONIG00000008700	ppp1r9ala	0	1.568	1.015	0	0	3.533	5.568	14.626	1.685	8.283
TRINITY_DN44093_c0_g1	ENSONIG00000004401, ENSONIG00000042368	dnajb13, ucp2	0.245	0.248	0.63	0.388	0.191	5.981	4.602	10.442	5.288	12.765
TRINITY_DN13231_c0_g5	ENSONIG00000031509	NA	66.912	45.371	27.236	48.565	71.577	16.621	10.053	13.597	18.795	17.209
TRINITY_DN14494_c0_g2	ENSONIG00000018364	sfrp5	5.378	4.671	6.96	3.357	10.12	17.341	18.153	34.897	12.149	26.517
TRINITY_DN31176_c0_g1	ENSONIG00000020276	itpr1b	0	0	0	0	0	0	2.447	9.687	0.744	2.421
TRINITY_DN52922_c0_g1	ENSONIG00000019632	sox8a	3.694	7.818	25.419	3.062	0	0	0	0	0	0
TRINITY_DN5833_c0_g1	NA	NA	8.31	2.417	5.417	3.775	4.171	0.932	0.361	0	0.327	0
TRINITY_DN11464_c0_g1	ENSONIG00000003722	lhx6	0.355	0.596	1.134	0.746	0.736	6.052	3.859	8.744	3.431	4.061
TRINITY_DN16358_c0_g10	NA	NA	429.713	182.505	216.104	49.82	528.815	1460.75	1401.51	3196.38	727.281	3755.87
TRINITY_DN38371_c0_g1	ENSONIG00000017548	mxd4	0	0	0	0	0	1.787	2.838	1.857	1.722	1.415
TRINITY_DN60573_c0_g1	ENSONIG00000007244	exoc6	0	0	0	0	0	3.234	2.61	10.305	3.174	2.583
TRINITY_DN71797_c0_g1	ENSONIG00000019303, ENSONIG00000040167	ryk, ryk	0	0	0	0	0	0	6.579	2.877	0.664	4.326
TRINITY_DN43150_c0_g1	ENSONIG00000004442	si:dkey-49n23.1	0	0	0	0	0	1.852	1.474	1.926	2.681	1.468
TRINITY_DN13587_c0_g8	NA	NA	95.871	62.62	28.218	91.786	131.669	421.934	232.067	169.916	266.243	302.926
TRINITY_DN10944_c0_g1	ENSONIG00000002098	NA	141.372	107.865	186.411	170.375	317.335	62.88	47.07	70.02	107.899	64.49
TRINITY_DN14922_c0_g5	ENSONIG00000018544	NA	24.428	20.461	9	19.947	29.417	55.918	45.603	34.41	46.058	49.52
TRINITY_DN15179_c1_g1	ENSONIG00000007189, ENSONIG00000027653, ENSONIG00000028014, ENSONIG00000031788, ENSONIG00000031871, ENSONIG00000033943, ENSONIG00000035659, ENSONIG00000036120, ENSONIG00000038044, ENSONIG00000041275	NA	15.287	7.412	8.972	4.598	12.799	27.132	18.473	18.01	21.064	37.046
TRINITY_DN71682_c0_g1	ENSONIG00000014172	tagln3a	4.197	4.427	11.518	0	3.234	0	0	0	0	0
TRINITY_DN14976_c0_g5	ENSONIG00000013488, ENSONIG00000013490, ENSONIG00000029538	NA, spaca4l	8.83	11.934	4.173	7.892	9.906	32.449	20.251	11.975	21.846	22.859
TRINITY_DN69036_c0_g1	ENSONIG00000012797	fam222ba	0	0	0	0	0	5.719	2.305	3.025	0	2.276
TRINITY_DN12621_c0_g1	ENSONIG00000003433	NA	0.398	1.475	1.664	0.769	1.263	4.811	8.274	16.518	3.523	28.106
TRINITY_DN15643_c0_g2	ENSONIG00000037111	NA	5.543	10.031	7.52	5.415	6.625	17.892	22.93	21.381	13.694	19.845
TRINITY_DN30138_c0_g1	ENSONIG00000034281	NA	3.927	2.057	14.692	1.604	16.92	0	1.213	0	0	0
TRINITY_DN13765_c0_g14	ENSONIG00000015505, ENSONIG00000032878, ENSONIG00000037565, ENSONIG00000043109	NA	16.682	10.286	7.647	5.615	4.68	25.56	21.417	23.964	18.712	29.2
TRINITY_DN14260_c1_g4	ENSONIG00000011540, ENSONIG00000011544	ralgps1	63.836	63.977	89.08	86.25	101.404	17.635	23.083	21.381	60.135	17.896
TRINITY_DN15039_c1_g2	ENSONIG00000029380, ENSONIG00000033025, ENSONIG00000033336, ENSONIG00000037090	NA	0	0	0	0	0	5.772	2.33	4.812	1.119	2.875
TRINITY_DN16146_c0_g7	NA	NA	45.989	52.894	32.948	41.347	66.266	27.575	16.698	16.619	22.68	14.747
TRINITY_DN4761_c0_g1	ENSONIG00000012046	si:ch73-89b15.3	2.952	3.986	7.827	2.078	7.667	0	0	0	0.06	0
TRINITY_DN13853_c4_g1	ENSONIG00000013019, ENSONIG00000033246	NA	5.192	11.446	7.86	7.237	8.079	23.028	17.109	13.835	36.625	18.102
TRINITY_DN56132_c0_g1	ENSONIG00000031800	NA	0	0	0	0	0	0	2.352	0	1.425	60.275
TRINITY_DN54310_c0_g1	ENSONIG00000007718	CKM	0	0	0	0	0	0	1.936	0	1.174	59.379
TRINITY_DN23589_c0_g1	NA	NA	0	0	0	0	0	6.401	0	3.399	5.494	7.659
TRINITY_DN60361_c0_g1	ENSONIG00000039935	lzts2a	0	0	0	0	0	1.738	5.512	9.028	2.509	4.128
TRINITY_DN13755_c0_g1	NA	NA	2.93	4.921	4.409	8.309	9.59	19.086	17.643	12.446	26.929	11.738
TRINITY_DN13116_c0_g1	NA	NA	8.559	10.338	7.486	4.412	13.948	2.873	2.079	1.208	2.861	1.129
TRINITY_DN67057_c0_g1	ENSONIG00000010919	wwp2	0	0	0	0	0	3.108	4.996	0	2.278	2.476
TRINITY_DN13207_c0_g3	NA	NA	2.763	4.875	3.646	1.387	2.039	23.844	17.457	10.663	14.041	13.1
TRINITY_DN12753_c1_g3	ENSONIG00000004178	si:ch211-137i24.10	79.087	79.749	53.266	85.686	104.479	22.521	43.713	15.161	43.385	28.065
TRINITY_DN68031_c0_g1	ENSONIG00000005421	bco2a	0	0	0	0	0	2.479	3.978	2.603	0.603	3.944
TRINITY_DN56408_c0_g1	ENSONIG00000035538	NA	5.324	5.623	1.822	4.392	4.151	0	0	0	0.504	0
TRINITY_DN47085_c0_g1	NA	NA	0	0	0	0	0	1.763	1.399	1.831	2.545	2.791
TRINITY_DN10170_c0_g1	ENSONIG00000006129	NA	32.876	18.883	23.83	34.621	22.126	3.672	11.07	10.066	8.275	7.106
TRINITY_DN15627_c1_g10	ENSONIG00000002170	thbs3a	36.416	20.628	71.931	31.606	40.08	7.692	15.306	14.385	20.075	13.534
TRINITY_DN16233_c0_g4	ENSONIG00000004875	NA	1.674	2.464	2.592	1.591	0.783	7.592	9.698	13.974	10.975	5.305
TRINITY_DN16281_c1_g1	ENSONIG00000030070	NA	115.464	92.576	45.228	67.321	105.37	33.926	40.133	6.954	28.136	25.135
TRINITY_DN46832_c0_g1	ENSONIG00000012046, ENSONIG00000032908	si:ch73-89b15.3	3.401	4.673	7.552	2.733	5.338	0	0	0	0	0
TRINITY_DN67875_c0_g1	ENSONIG00000017054, ENSONIG00000017061	NA, tbp	0	0	0	0	0	2.916	0	3.088	6.412	2.318
TRINITY_DN25163_c0_g1	ENSONIG00000039864	NA	0	0	0	0	0	2.308	1.852	2.422	2.246	1.835
TRINITY_DN15917_c2_g2	ENSONIG00000006333, ENSONIG00000029146, ENSONIG00000035038, ENSONIG00000036508	NA	2.798	0	1.111	0	2.544	2.549	5.492	10.469	10.855	19.483
TRINITY_DN30067_c0_g1	NA	NA	7.985	2.811	1.822	2.196	4.151	0	0	0	0.504	0
TRINITY_DN14420_c0_g6	ENSONIG00000014220	NA	81.686	91.745	98.224	26.137	166.892	2.552	0.262	0.174	0.276	0.379
TRINITY_DN71530_c0_g1	NA	NA	0	0	0	0	0	5.287	0	2.788	3.225	4.208
TRINITY_DN15187_c0_g7	ENSONIG00000017737	sfpq	6.66	1.99	10.345	1.553	7.457	19.301	11.668	52.562	13.533	17.537
TRINITY_DN53873_c0_g1	ENSONIG00000000945	si:ch211-117n7.8	0	0	0	0	0	2.479	1.989	5.206	3.62	3.944
TRINITY_DN18424_c0_g1	ENSONIG00000010937	tmem132c	0	0	0	0	0	1.116	2.635	1.154	3.19	1.742
TRINITY_DN16071_c1_g7	ENSONIG00000003227	cstf1	0	0	0	0	0	1.866	1.485	1.94	3.152	1.478
TRINITY_DN63982_c0_g1	NA	NA	0	0	0	0	0	4.868	2.574	1.69	1.562	1.282
TRINITY_DN34374_c0_g1	ENSONIG00000004551	dnah7	0	0	0	0	0	4.581	0	2.401	2.227	3.637
TRINITY_DN16280_c0_g1	ENSONIG00000040188, ENSONIG00000041779	NA	0	0	0	0	0	0	5.274	0	4.963	10.452
TRINITY_DN14829_c1_g3	ENSONIG00000000955, ENSONIG00000000969	crip2, mta1	17.231	10.684	13.73	8.17	24.228	2.357	2.655	1.512	2.212	2.691
TRINITY_DN16351_c3_g1	NA	NA	231.813	106.615	51.833	121.265	108.317	25.448	36.578	12.44	69.062	11.303
TRINITY_DN15459_c0_g2	ENSONIG00000027948	ccl25b	128.853	124.067	172.444	120.828	231.01	363.607	304.198	461.66	466.982	694.532
TRINITY_DN8872_c0_g1	ENSONIG00000012635	NA	9.767	6.872	2.236	2.687	2.521	0	0	0	0	0
TRINITY_DN4061_c0_g1	ENSONIG00000002385	KCNQ4	0	0	0	0	0	5.906	1.567	4.096	2.377	0
TRINITY_DN16074_c1_g1	ENSONIG00000012136	NA	3.902	5.143	1.992	5.549	7.939	17.433	15.161	11.006	13	23.852
TRINITY_DN14480_c0_g4	ENSONIG00000007680	ccbe1	3.306	3.913	5.26	2.88	4.77	11.249	12.775	14.418	7.259	11.527
TRINITY_DN53705_c0_g1	NA	NA	9.563	2.52	8.167	0	9.338	0	0	0	0	0
TRINITY_DN14416_c1_g2	ENSONIG00000029555, ENSONIG00000037584	NA	7.377	5.723	5.177	3.481	4.794	18.723	13.174	15.595	14.735	19.387
TRINITY_DN46797_c0_g1	ENSONIG00000019058	waplb	0	0	0	0	0	1.75	1.388	1.819	1.264	2.771
TRINITY_DN4106_c0_g2	ENSONIG00000012795	myo9ab	0	0	0	0	0	6.811	3.64	2.38	2.76	0
TRINITY_DN16049_c0_g2	ENSONIG00000001164, ENSONIG00000001170, ENSONIG00000001175, ENSONIG00000001188, ENSONIG00000001197, ENSONIG00000001201, ENSONIG00000001207, ENSONIG00000001208, ENSONIG00000001216, ENSONIG00000007397, ENSONIG00000019522, ENSONIG00000019690, ENSONIG00000030485, ENSONIG00000031328, ENSONIG00000031633, ENSONIG00000031875, ENSONIG00000032262, ENSONIG00000032853, ENSONIG00000034990, ENSONIG00000035101,…	zgc:162872, wdr74, mb21d2, chp2, timm50, aco2, cldn15lb	17.242	19.646	22.531	20.575	26.503	46.121	50.998	51.652	39.836	35.139
TRINITY_DN13816_c0_g2	ENSONIG00000028801	NA	319.78	194.591	75.262	296.264	393.884	693.588	845.889	418.116	1000.21	837.697
TRINITY_DN15630_c1_g2	ENSONIG00000000941	six2	0.815	0.328	1.248	0.128	0.253	6.65	6.976	23.37	8.575	11.281
TRINITY_DN15828_c1_g6	ENSONIG00000000577	pnp4a	8.839	18.179	17.071	6.543	46.415	3.141	1.209	0.458	3.807	0.668
TRINITY_DN50102_c0_g1	ENSONIG00000031382	si:ch211-256m1.8	5.872	2.009	5.181	1.567	8.439	0	0	0	0	0
TRINITY_DN14983_c1_g1	ENSONIG00000036403	NA	22.528	21.085	25.3	15.045	13.982	37.126	73.796	36.521	32.546	46.199
TRINITY_DN3940_c0_g1	ENSONIG00000007146	prmt3	0	0	0	0	0	2.831	6.847	0	2.074	2.752
TRINITY_DN49616_c0_g1	NA	NA	4.368	3.024	0.98	1.177	1.143	0	0	0	0	0
TRINITY_DN16279_c4_g2	ENSONIG00000009166	CTU2	0	0	0	0	0	2.596	4.178	2.735	0.633	4.126
TRINITY_DN16055_c0_g1	NA	NA	472.303	401.795	371.965	421.401	299.522	102.987	95.828	67.402	39.66	28.417
TRINITY_DN15264_c1_g2	ENSONIG00000006692, ENSONIG00000009152, ENSONIG00000009155, ENSONIG00000009157, ENSONIG00000009159, ENSONIG00000009163, ENSONIG00000009166, ENSONIG00000009168, ENSONIG00000009175, ENSONIG00000013147, ENSONIG00000013151, ENSONIG00000013156, ENSONIG00000013158, ENSONIG00000013162, ENSONIG00000013164, ENSONIG00000013166, ENSONIG00000013169, ENSONIG00000013171, ENSONIG00000013173, ENSONIG00000013174,…	efhd1, slc18a2, pdzd8, exo1, ncapd3, cdk1, CTU2, cyp17, nt5c2a, piezo1, pcca, si:dkey-191g9.5, galm, hells, cep68, tlx1, slc2a15a, fgf8a, fbxw4, sdhaf4, kcnk18, rnf166, yipf4, borcs7, chchd1, vps8, rab1ab	29.306	55.185	15.379	23.825	17.121	57.328	105.911	47.188	61.514	80.571
TRINITY_DN8524_c0_g1	ENSONIG00000027842	srd5a2	7.821	6.45	6.715	9.242	5.641	15.168	14.685	15.911	13.964	25.035
TRINITY_DN6709_c0_g1	NA	NA	0	0	0	0	0	2.308	1.852	4.844	0.562	1.835
TRINITY_DN20632_c0_g1	ENSONIG00000003199	dhcr7	0	0	0	0	0	2.094	3.342	4.369	0.508	1.659
TRINITY_DN16009_c1_g3	ENSONIG00000020268	zgc:113054	11.76	9.613	12.197	13.99	18.787	29.354	35.651	65.741	35.961	71.79
TRINITY_DN13197_c6_g9	ENSONIG00000015122, ENSONIG00000015124	pgpep1l, synm	52.43	44.142	50.812	35.654	72.397	15.13	22.211	13.774	23.46	24.57
TRINITY_DN11541_c0_g1	ENSONIG00000040212	NA	6.735	8.604	18.306	3.496	20.722	0	0.23	0	0.357	0
TRINITY_DN26513_c0_g1	NA	NA	3.625	3.793	4.917	2.954	4.265	0	0	0	0.678	0
TRINITY_DN30327_c0_g1	ENSONIG00000016892	dvl1a	0	0	0	0	0	1.085	2.561	4.483	0.774	1.691
TRINITY_DN13666_c1_g3	NA	NA	0.564	0	0	0.448	0.88	3.541	6.168	4.98	10.031	8.012
TRINITY_DN13721_c1_g4	NA	NA	10.868	11.504	2.491	6	13.986	20.355	59.978	8.893	46.548	28.978
TRINITY_DN11355_c0_g1	ENSONIG00000029623	NA	167.281	130.637	115.35	47.204	34.655	1291.13	811.204	628.446	315.012	693.624
TRINITY_DN16169_c0_g5	NA	NA	40.248	28.15	43.805	47.507	52.718	7.022	17.305	10.684	28.283	12.735
TRINITY_DN7910_c0_g1	ENSONIG00000006453	unm_sa821	8.608	7.675	8.889	3.818	15.563	0.542	0.209	0.277	0.126	0.202
TRINITY_DN13993_c0_g4	ENSONIG00000006238, ENSONIG00000027135, ENSONIG00000028233, ENSONIG00000028768, ENSONIG00000029472, ENSONIG00000031916, ENSONIG00000033017, ENSONIG00000040695, ENSONIG00000040708, ENSONIG00000041032, ENSONIG00000042390	NA	3.048	1.851	3.351	2.516	4.426	10.639	6.009	13.116	7.392	8.079
TRINITY_DN14007_c0_g13	ENSONIG00000019998, ENSONIG00000020001	NA	0	0	0	0	0	6.331	3.368	2.203	2.559	5.016
TRINITY_DN45481_c0_g1	ENSONIG00000002863, ENSONIG00000028059	NA	0.148	0.448	0.474	0.819	0.115	1.981	3.312	2.261	8.189	3.709
TRINITY_DN15879_c2_g10	ENSONIG00000034227	NA	43.385	52.051	47.563	23.619	106.281	0	0	0	0.341	0.555
TRINITY_DN67134_c0_g1	NA	NA	0	0	0	0	0	3.168	5.106	0	1.551	10.121
TRINITY_DN13504_c1_g4	NA	NA	9.905	14.075	11.589	7.977	21.398	0	0	0	0	0.751
TRINITY_DN71444_c0_g1	NA	NA	0	0	0	0	0	5.192	4.178	2.735	1.266	0
TRINITY_DN12631_c0_g1	ENSONIG00000028448, ENSONIG00000031253, ENSONIG00000041211	NA	19.077	25.542	38.109	18.339	45.841	48.456	59.099	93.494	100.734	106.673
TRINITY_DN29587_c0_g1	ENSONIG00000013546	rcor2	0	0	0	0	0	2.083	4.095	5.374	1.981	2.431
TRINITY_DN56357_c0_g1	ENSONIG00000018972	cnpy4	0	0	0	0	0	1.852	2.948	5.779	0.447	1.468
TRINITY_DN14838_c0_g3	ENSONIG00000004256, ENSONIG00000004257	sfi1, zgc:172271	5.062	5.921	7.634	5.592	8.951	12.365	11.734	20.848	13.665	24.23
TRINITY_DN66560_c0_g1	ENSONIG00000006868	cers5	0	0	0	0	0	1.839	1.463	5.737	1.33	1.457
TRINITY_DN14922_c0_g1	ENSONIG00000017771, ENSONIG00000017772, ENSONIG00000017774, ENSONIG00000018192, ENSONIG00000027520, ENSONIG00000035153, ENSONIG00000042418, ENSONIG00000042453, ENSONIG00000043046	NA	10.453	8.622	10.207	5.61	7.151	22.565	18.34	16.47	13.591	24.891
TRINITY_DN15547_c0_g16	ENSONIG00000018239	rbl2	0	0	0	0	0	2.549	4.099	5.358	0.62	2.024
TRINITY_DN7720_c0_g1	NA	NA	0	0	0	0	0	4.404	1.388	1.819	2.267	4.619
TRINITY_DN16298_c3_g6	ENSONIG00000007079, ENSONIG00000007084, ENSONIG00000007087, ENSONIG00000007099, ENSONIG00000007103, ENSONIG00000007107, ENSONIG00000007109, ENSONIG00000007114, ENSONIG00000007124, ENSONIG00000007125, ENSONIG00000007127, ENSONIG00000007132, ENSONIG00000007135, ENSONIG00000007138, ENSONIG00000007144, ENSONIG00000020753, ENSONIG00000020976, ENSONIG00000031699, ENSONIG00000032653, ENSONIG00000042264	gch1, wdhd1, DENND4A, SLC24A1, HACD3, slc22a18, NR2E3, mpped2a, zdhhc13, csrp3, e2f8, nav2a, dbx1a, socs4, kbtbd13, UBAP1L, pdcd7	0	1.601	1.024	0	1.229	7.01	3.677	7.589	4.865	9.82
TRINITY_DN29035_c0_g1	NA	NA	0	0	0	0	0	1.766	0.692	2.727	2.51	2.729
TRINITY_DN57448_c0_g1	ENSONIG00000031382	si:ch211-256m1.8	4.817	2.539	8.226	0	15.041	0	0	0	0	0
TRINITY_DN49696_c0_g1	ENSONIG00000014597	COPB2	0	0	0	0	0	2.619	2.11	2.762	1.916	10.423
TRINITY_DN62575_c0_g1	NA	NA	5.153	2.723	1.765	2.125	8.039	0	0	0	0	0
TRINITY_DN70490_c0_g1	ENSONIG00000009607, ENSONIG00000011068, ENSONIG00000011083	NA, ranbp1	0	0	0	0	0	3.234	2.61	3.435	0.793	2.583
TRINITY_DN10998_c0_g1	ENSONIG00000002531	ALX3	15.428	11.076	38.913	21.92	48.917	1.056	0.812	0.359	1.798	0
TRINITY_DN16268_c2_g9	ENSONIG00000032556	NA	9.421	13.964	6.769	2.722	8.632	21.684	19.206	27.031	22.961	23.198
TRINITY_DN13652_c0_g12	ENSONIG00000014112, ENSONIG00000014114, ENSONIG00000014118, ENSONIG00000014122, ENSONIG00000014126, ENSONIG00000015207, ENSONIG00000016843, ENSONIG00000022721, ENSONIG00000027174, ENSONIG00000027865, ENSONIG00000029023, ENSONIG00000029479, ENSONIG00000030150, ENSONIG00000030397, ENSONIG00000030404, ENSONIG00000031851, ENSONIG00000032136, ENSONIG00000033800, ENSONIG00000035148, ENSONIG00000035903,…	NA, rnf175, trim2b	367.476	377.56	49.853	197.831	105.634	1442.16	1152.99	377.955	418.853	1019.86
TRINITY_DN49360_c0_g1	ENSONIG00000017721	stard3nl	0	0	0	0	0	0	5.046	6.666	1.534	5.003
TRINITY_DN16033_c0_g2	ENSONIG00000004081, ENSONIG00000004214, ENSONIG00000004222, ENSONIG00000004225, ENSONIG00000011548, ENSONIG00000011559, ENSONIG00000011560, ENSONIG00000011561, ENSONIG00000011563, ENSONIG00000011565, ENSONIG00000021252, ENSONIG00000028405, ENSONIG00000031813, ENSONIG00000032092, ENSONIG00000034918, ENSONIG00000035317, ENSONIG00000035619, ENSONIG00000037809, ENSONIG00000038275, ENSONIG00000039130,…	hspa9, pde6a, slc26a2, htr4, hars, rab33ba, zgc:113425, setd7, mgst2, zgc:154054, slitrk2, ppargc1b, dnd1, gfra3	4.626	3.511	3.714	5.186	3.596	10.008	11.626	8.167	9.084	11.761
TRINITY_DN13904_c0_g6	ENSONIG00000010695	tat	5.3	9.067	5.844	3.72	18.216	21.684	33.932	58.357	27.265	51.581
TRINITY_DN13476_c0_g1	NA	NA	3.935	5.805	5.402	2.27	3.035	0	0	0	0.744	0
TRINITY_DN62349_c0_g1	ENSONIG00000009843	mylpfa	0	0	0	0	0	0	0	2.401	0	72.75
TRINITY_DN58859_c0_g1	ENSONIG00000043032	prrt2	0	0	0	0	0	2.859	2.305	3.025	1.396	6.829
TRINITY_DN13660_c0_g2	ENSONIG00000015285, ENSONIG00000033357	NA	6.006	5.964	6.26	3.658	5.829	19.117	11.991	7.592	18.943	13.728
TRINITY_DN32617_c0_g1	ENSONIG00000000945	si:ch211-117n7.8	0	0	0	0	0	2.658	0.694	3.65	2.94	2.74
TRINITY_DN29364_c0_g1	NA	NA	5.854	14.3	9.287	6.375	21.397	0	0	0	0	0
TRINITY_DN49630_c0_g1	ENSONIG00000029888	atoh1b	0	0	0	0	0	2.479	1.989	2.603	0.603	1.972
TRINITY_DN13403_c0_g5	NA	NA	0	0	0	0	0	3.234	5.219	3.435	1.587	0
TRINITY_DN49818_c0_g1	ENSONIG00000002241	sh3bp5la	3.417	3.606	2.344	2.819	2.64	0	0	0	0	0
TRINITY_DN15535_c0_g10	ENSONIG00000005863	bdh1	8.178	7.45	5.999	15.98	8.54	0.712	3.33	0.73	1.341	3.274
TRINITY_DN9588_c0_g1	ENSONIG00000015920	NA	10.057	6.003	13.245	7.362	9.84	1.356	3.457	2.693	2.47	3.513
TRINITY_DN6535_c0_g1	ENSONIG00000008700, ENSONIG00000008725	ppp1r9ala, dlx1a	0	0.831	0	0	0	5.73	1.982	5.873	2.992	4.375
TRINITY_DN60246_c0_g1	ENSONIG00000040100	NA	0	0	0	0	0	3.343	5.39	0	0.821	5.352
TRINITY_DN47275_c0_g1	NA	NA	0	0	0	0	0	1.997	1.592	6.238	1.449	1.581
TRINITY_DN39607_c0_g1	NA	NA	0	0	0	0	0	2.916	2.352	3.088	0.712	2.318
TRINITY_DN16271_c2_g1	ENSONIG00000009607	NA	0	0	0	0	0	1.679	6.655	0	4.441	1.327
TRINITY_DN39173_c0_g1	ENSONIG00000031382	si:ch211-256m1.8	0	6.504	6.346	0	11.922	0	0	0	0	0
TRINITY_DN2622_c0_g1	NA	NA	1.554	2.364	0	1.232	3.332	17.719	9.668	6.869	11.741	24.919
TRINITY_DN4446_c0_g1	ENSONIG00000040212	NA	1.771	9.263	7.201	2.882	13.891	0	0	0	0	0
TRINITY_DN8568_c0_g1	ENSONIG00000032509	NA	1.23	1.239	1.749	1.46	0.719	4.354	6.485	5.234	5.117	4.023
TRINITY_DN15860_c1_g3	NA	NA	0	0	0	0	0	3.382	5.453	3.605	2.491	0
TRINITY_DN20310_c0_g1	ENSONIG00000001157	pdcd10b	1.951	4.086	1.327	1.594	1.528	0	0	0	0	0
TRINITY_DN8673_c0_g1	ENSONIG00000014221	cpa6	6.243	6.627	9.433	7.459	21.425	0.888	3.022	2.072	1.666	3.454
TRINITY_DN27939_c0_g1	ENSONIG00000014045	NA	0	0	0	0	0	3.382	5.453	3.605	1.66	0
TRINITY_DN6645_c0_g1	ENSONIG00000000368	dkk1a	0.465	0.706	0.449	1.288	1.631	6.961	3.664	1.871	5.616	7.895
TRINITY_DN11434_c0_g1	ENSONIG00000018329, ENSONIG00000043115	RASGRP2	2.396	2.11	4.336	2.292	4.639	11.614	7.667	7.163	11.327	10.312
TRINITY_DN70621_c0_g1	ENSONIG00000004215	pld2	3.348	3.538	6.897	0	2.592	0	0	0	0	0
TRINITY_DN13488_c0_g1	ENSONIG00000003333	rasal3	9.867	7.001	8.054	5.562	9.837	20.887	15.774	16.88	20.583	19.572
TRINITY_DN16298_c2_g2	ENSONIG00000032568	NA	0.457	2.109	3.657	0.883	2.271	15.871	8.247	6.079	4.027	6.478
TRINITY_DN14329_c0_g10	ENSONIG00000005638	foxf1	25.665	16.722	27.632	15.439	26.308	4.92	10.02	7.97	9.15	7.675
TRINITY_DN14667_c0_g6	ENSONIG00000005254	il13ra2	93.491	97.865	75.897	65.961	52.409	28.225	33.684	33.169	28.701	31.707
TRINITY_DN13721_c0_g1	ENSONIG00000028801	NA	1282.05	919.058	348.832	1229.41	1770.38	2968.64	3940.93	1713.29	4472.61	3864.91
TRINITY_DN15530_c1_g9	ENSONIG00000001400	dph6	0	0	0	0	0	2.774	2.239	8.808	1.354	0
TRINITY_DN13677_c0_g1	ENSONIG00000041589	NA	1.845	1.931	0	0	1.447	18.745	5.695	4.497	10.355	14.729
TRINITY_DN13069_c0_g2	ENSONIG00000029631	NA	12.906	14.171	13.076	21.944	12.832	22.254	26.953	29.352	46.852	31.687
TRINITY_DN14307_c0_g3	NA	NA	2.726	16.877	2.743	1.1	4.216	486.092	124.526	322.227	106.773	12.361
TRINITY_DN13936_c0_g2	ENSONIG00000000360	tomm34	43.166	28.528	8.074	107.573	71.169	5.085	10.165	1.3	13.263	9.897
TRINITY_DN13977_c8_g1	NA	NA	0	0	0	0	0	2.251	1.804	2.36	1.318	5.78
TRINITY_DN67734_c0_g1	ENSONIG00000027571	peli1b	6.895	3.642	2.369	0	2.668	0	0	0	0	0
TRINITY_DN15655_c1_g4	ENSONIG00000016242	frzb	47.445	29.36	77.249	50.363	76.796	16.514	17.813	21.322	27.538	23.429
TRINITY_DN67444_c0_g1	ENSONIG00000035803	NA	0	0	0	0	0	2.492	0.983	2.582	1.488	1.949
TRINITY_DN26844_c0_g1	ENSONIG00000036944	NA	0	0	0	0	0	3.041	4.894	0	2.975	4.842
TRINITY_DN15573_c0_g13	ENSONIG00000001155	ISYNA1	14.61	15.962	22.298	14.011	10.627	47.807	34.301	50.248	20.657	27.123
TRINITY_DN13310_c3_g4	ENSONIG00000040812	NA	2.555	4.155	1.993	2.029	3.19	10.037	6.832	6.568	6.841	10.877
TRINITY_DN15112_c2_g2	ENSONIG00000002512	arhgap45b	18.304	21.097	27.382	21.962	26.639	53.702	41.034	50.932	63.969	46.102
TRINITY_DN15634_c0_g1	NA	NA	3.344	2.966	3.465	3.899	5.096	9.619	8.458	11.983	9.243	8.167
TRINITY_DN14455_c1_g4	ENSONIG00000011313, ENSONIG00000020518, ENSONIG00000026788, ENSONIG00000030860, ENSONIG00000033305, ENSONIG00000035032, ENSONIG00000036598	NA	1.408	2.923	3.783	5.601	2.349	8.801	7.463	5.685	23.418	17.496
TRINITY_DN7906_c0_g1	ENSONIG00000003148, ENSONIG00000025166	NA	23.866	11.681	23.294	19.216	20.811	2.879	4.094	3.62	4.739	1.979
TRINITY_DN25558_c0_g1	NA	NA	12.092	12.768	4.15	2.493	7.029	0	0	0	1.715	0
TRINITY_DN16225_c0_g7	ENSONIG00000000624, ENSONIG00000041562	adgrf3a, si:ch211-189e2.2	1.871	2.102	0.995	1.158	2.796	9.282	6.506	5.823	4.655	8.839
TRINITY_DN44222_c0_g1	ENSONIG00000040212	NA	4.227	2.596	8.352	0.675	9.926	0	0	0	0	0
TRINITY_DN12035_c0_g1	ENSONIG00000016346	rgcc	157.562	97.21	113.341	69.958	165.552	35.35	55.931	35.737	49.014	25.617
TRINITY_DN14302_c0_g2	ENSONIG00000004650, ENSONIG00000004654, ENSONIG00000020200, ENSONIG00000037283	NA	31.73	46.458	16.904	18.945	22.697	59.448	53.128	64.315	61.392	79.453
TRINITY_DN14678_c0_g6	ENSONIG00000008700, ENSONIG00000008725	ppp1r9ala, dlx1a	0	0	0	0	0	1.49	2.299	4.872	2.29	1.56
TRINITY_DN16362_c0_g19	ENSONIG00000015038	NA	57.276	9.965	30.745	16.056	25.33	141.98	10.125	179.319	127.307	140.795
TRINITY_DN13592_c1_g8	NA	NA	26.712	24.978	10.297	13.52	22.209	6.195	6.846	8.776	4.351	9.727
TRINITY_DN35386_c0_g1	NA	NA	5.591	2.867	4.309	2.236	8.76	0.73	0	0.749	0	0
TRINITY_DN62341_c0_g1	ENSONIG00000008144	ralgapa2	0	0	0	0	0	1.954	1.555	2.031	3.773	1.545
TRINITY_DN65206_c0_g1	ENSONIG00000001740	alkal1	2.081	4.372	11.334	0	6.515	0	0	0	0	0
TRINITY_DN47216_c0_g1	NA	NA	0	0	0	0	0	0	2.667	17.588	9.728	0
TRINITY_DN58123_c0_g1	NA	NA	0	0	0	0	0	1.88	1.496	1.955	2.722	2.977
TRINITY_DN14825_c5_g1	NA	NA	0	0	0	0	0	3.305	2.667	7.035	2.432	0
TRINITY_DN63396_c0_g1	ENSONIG00000003836, ENSONIG00000003839	NA, alx1	6.664	6.169	13.832	5.3	17.036	0	0.369	0.973	0.779	0
TRINITY_DN66958_c0_g1	ENSONIG00000018318	hsdl1	1.976	2.07	5.378	6.458	3.097	0	0	0	0.37	0
TRINITY_DN12384_c0_g1	ENSONIG00000011158	alcamb	19.123	20.472	14.141	14.926	13.388	28.952	35.997	32.507	26.3	34.687
TRINITY_DN13020_c0_g1	ENSONIG00000010049	NA	55.925	39.352	43.771	38.685	55.716	109.092	72.366	97.463	74.205	104.96
TRINITY_DN55668_c0_g1	ENSONIG00000018708	NA	0	0	0	0	0	2.178	1.743	2.277	1.057	1.73
TRINITY_DN69690_c0_g1	ENSONIG00000043140	NA	0	0	0	0	0	0	2.498	6.593	3.796	2.476
TRINITY_DN63234_c0_g1	ENSONIG00000002785	slc6a2	0	0	0	0	0	3.987	2.099	6.899	3.496	1.042
TRINITY_DN14189_c0_g2	ENSONIG00000000375, ENSONIG00000028880, ENSONIG00000029308, ENSONIG00000030904, ENSONIG00000032217, ENSONIG00000033449, ENSONIG00000038426, ENSONIG00000038846, ENSONIG00000039244, ENSONIG00000040803, ENSONIG00000043180	NA	8.909	8.343	20.593	9.354	9.006	34.311	25.276	26.294	28.848	19.898
TRINITY_DN14683_c1_g2	ENSONIG00000017391	NA	8.898	7.367	5.934	2.646	4.395	10.93	12.646	20.419	17.301	15.971
TRINITY_DN41601_c0_g1	ENSONIG00000014597	COPB2	0	0	0	0	0	3.732	2.97	1.94	1.351	4.433
TRINITY_DN33467_c0_g1	NA	NA	0	0	0	0	0	2.97	2.351	4.638	0.356	1.169
TRINITY_DN13272_c0_g2	ENSONIG00000007203	NA	12.692	10.218	12.66	30.849	38.211	2.91	4.12	1.193	10.612	5.064
TRINITY_DN23468_c0_g1	ENSONIG00000000407	NA	0	0	0	0	0	4.288	1.712	6.72	2.079	0
TRINITY_DN15772_c0_g2	ENSONIG00000001647, ENSONIG00000001836, ENSONIG00000007445, ENSONIG00000008338, ENSONIG00000019005, ENSONIG00000028371, ENSONIG00000028937, ENSONIG00000030652, ENSONIG00000032985, ENSONIG00000033493, ENSONIG00000034667, ENSONIG00000036285, ENSONIG00000036365, ENSONIG00000040571, ENSONIG00000040574, ENSONIG00000041789, ENSONIG00000043236	NA, tfr2	4.548	4.475	3.414	7.132	6.491	19.607	14.733	15.683	15.488	23.507
TRINITY_DN70471_c0_g1	ENSONIG00000041589	NA	0	0	0	0	0	2.127	1.697	2.222	1.548	3.372
TRINITY_DN34811_c0_g1	ENSONIG00000009692, ENSONIG00000030006, ENSONIG00000037268	fbxo9, mcph1	8.991	3.165	2.056	2.47	0	0	0	0	0	0
TRINITY_DN16063_c0_g16	ENSONIG00000018783	NA	0.975	1.844	1.402	1.731	0.663	4.414	3.978	6.661	6.005	6.243
TRINITY_DN64977_c0_g1	NA	NA	0	0	0	0	0	2.328	3.735	2.443	0.567	3.704
TRINITY_DN51412_c0_g1	NA	NA	0	0	0	0	0	2.99	3.915	1.028	1.184	1.548
TRINITY_DN56483_c0_g1	NA	NA	0	0	0	0	0	25.74	1.463	7.709	3.121	0
TRINITY_DN14420_c0_g5	ENSONIG00000042852	fhl2a	26.297	34.645	59.072	12.783	91.487	1.139	0.146	0.194	0.662	0.423
TRINITY_DN14628_c0_g2	ENSONIG00000028529, ENSONIG00000032164	NA	3.047	5.651	1.796	3.214	2.7	13.057	12.647	6.69	7.192	9.066
TRINITY_DN12694_c0_g1	NA	NA	3.505	4.145	1.759	2.543	7.21	11.194	7.744	14.972	9.392	15.545
TRINITY_DN61187_c0_g1	NA	NA	0	0	0	0	0	1.702	1.349	5.307	0.818	2.691
TRINITY_DN14726_c0_g3	ENSONIG00000012182	PLCB2	13.328	30.543	7.806	12.462	7.907	30.935	56.954	24.449	39.73	42.134
TRINITY_DN16033_c0_g5	ENSONIG00000005863	bdh1	13.994	17.845	13.822	30.464	14.75	3.22	6.648	2.769	3.463	6.543
TRINITY_DN13090_c0_g1	ENSONIG00000019319	inpp5d	4.137	4.397	3.313	3.797	4.387	8.748	10.727	10.723	12.806	11.734
TRINITY_DN15851_c0_g4	ENSONIG00000002932, ENSONIG00000041126	NA, cyp1a	11.761	4.938	4.694	12.747	6.662	36.588	35.464	34.034	22.345	31.267
TRINITY_DN14159_c1_g1	ENSONIG00000038044	NA	0	0	0	0	0	6.467	5.219	3.435	2.38	0
TRINITY_DN23627_c0_g1	ENSONIG00000011721	TMEM184C	0	7.976	7.78	3.126	0	0	0	0	0	0
TRINITY_DN13617_c0_g1	NA	NA	8.503	6.887	6.026	5.127	11.044	31.222	17.668	15.772	17.386	23.733
TRINITY_DN34392_c0_g1	NA	NA	0	0	0	0	0	0	2.028	5.306	1.844	6.016
TRINITY_DN18495_c0_g1	ENSONIG00000002827, ENSONIG00000002863, ENSONIG00000028059	NA	0	0	0	0	0	0	7.207	3.769	7.425	4.309
TRINITY_DN10420_c0_g1	ENSONIG00000018635	apoda.1	13.862	16.033	22.4	9.402	38.12	0.445	0	0.227	0.103	0
TRINITY_DN12660_c0_g1	ENSONIG00000033573	abhd16a	0	0	0	0	0	2.643	2.129	2.788	0.645	2.104
TRINITY_DN51740_c0_g1	NA	NA	0	0	0	0	0	2.693	2.172	8.537	1.315	4.286
TRINITY_DN15509_c0_g3	ENSONIG00000019333	nme7	54.274	18.532	57.666	75.944	80.077	0.988	1.708	2.522	2.349	0.549
TRINITY_DN17150_c0_g1	ENSONIG00000014172	tagln3a	3.935	4.157	5.402	0	12.139	0	0	0	0	0
TRINITY_DN31264_c0_g1	ENSONIG00000016260	caly	0	6.504	8.462	5.077	4.769	0	0	0	0.582	0
TRINITY_DN23187_c0_g1	ENSONIG00000011029	NA	0	0	0	0	0	0	7.659	10.1	0	2.53
TRINITY_DN49139_c0_g1	ENSONIG00000005794	tcf12	0	0	0	0	0	3.788	1.508	1.971	0.915	1.499
TRINITY_DN33344_c0_g1	ENSONIG00000003287	ly75	0	0	0	0	0	0	4.056	7.958	1.844	4.011
TRINITY_DN8737_c0_g1	ENSONIG00000003082	rrad	3.874	6.181	3.627	4.419	12.481	0.32	0.916	0.654	1.179	0.24
TRINITY_DN30444_c0_g1	ENSONIG00000007165	entpd3	0	0	0	0	0	0	2.422	6.384	5.15	21.524
TRINITY_DN47273_c0_g1	NA	NA	0	0	0	0	0	1.645	3.911	5.134	1.583	1.299
TRINITY_DN35644_c0_g1	ENSONIG00000034281	NA	6.059	4.642	5.968	1.812	12.443	1.188	0	0.608	0	0
TRINITY_DN14849_c1_g5	ENSONIG00000016418	rbp4	2.745	3.824	8.245	4.647	14.141	40.063	91.883	148.932	90.046	135.458
TRINITY_DN84_c0_g1	ENSONIG00000014336	pi4kab	0	0	0	0	0	4.392	3.514	2.296	1.066	1.744
TRINITY_DN57373_c0_g1	NA	NA	80.319	29.322	36.785	57.89	55.653	14.59	26.524	10.624	22.379	9.18
TRINITY_DN13804_c1_g1	ENSONIG00000009296	NA	67.836	92.528	49.346	135.566	41.026	385.936	265.194	414.15	615.525	354.076
TRINITY_DN68697_c0_g1	ENSONIG00000015664	NA	0	0	0	0	0	3.168	2.553	6.734	0	2.53
TRINITY_DN35901_c0_g1	ENSONIG00000031382	si:ch211-256m1.8	3.056	4.26	6.666	0.908	13.398	0.3	0	0	0	0.225
TRINITY_DN11067_c0_g1	ENSONIG00000019956	NA	5.501	3.319	4.948	2.336	2.813	12.491	12.661	16.769	8.893	16.609
TRINITY_DN16203_c0_g1	ENSONIG00000004092, ENSONIG00000014821, ENSONIG00000014822, ENSONIG00000014824, ENSONIG00000014826, ENSONIG00000033551, ENSONIG00000034304, ENSONIG00000038008	NA	14.243	16.172	5.358	9.352	4.238	16.382	34.066	22.649	23.797	32.183
TRINITY_DN41592_c0_g1	NA	NA	6.207	6.567	2.136	7.689	9.628	0	0	0	1.174	0
TRINITY_DN15553_c4_g1	NA	NA	0	0	0	0	0	6.539	5.274	0	1.603	5.226
TRINITY_DN12409_c0_g1	ENSONIG00000005355, ENSONIG00000005364, ENSONIG00000021383	matn4, rbpjl	0.592	0.997	0.759	0.245	0.921	7.904	11.325	13.036	7.077	13.663
TRINITY_DN13234_c0_g4	ENSONIG00000031653	rgs5b	8.049	5.087	12.527	8.485	15.602	0.79	1.624	1.36	2.573	1.179
TRINITY_DN16336_c1_g4	ENSONIG00000003092	NA	0	0	0	0	0	2.746	4.432	2.907	2.011	2.183
TRINITY_DN4231_c0_g1	ENSONIG00000013554, ENSONIG00000013557, ENSONIG00000013561, ENSONIG00000013564, ENSONIG00000013567, ENSONIG00000013573, ENSONIG00000013579, ENSONIG00000013580, ENSONIG00000013589, ENSONIG00000013592, ENSONIG00000013597, ENSONIG00000015252, ENSONIG00000015257, ENSONIG00000015266, ENSONIG00000015268, ENSONIG00000015269, ENSONIG00000015272, ENSONIG00000015280, ENSONIG00000015282, ENSONIG00000015284,…	gata4, HINT3, ppp1r13bb, daam1b, l3hypdh, abcd4, eif2b2, tmed10, si:ch211-153j24.3, jdp2b, DLST, ylpm1, zc3h14, ptk2bb, chrna2b, eif2b4, atraid, snx17, znf513a, si:ch211-278j3.3, nme6, si:ch211-212g7.6, fosab, baalcb, batf, si:dkey-71h2.2	0	0	0	0	0	1.983	3.158	2.064	1.437	1.568
TRINITY_DN16158_c2_g1	ENSONIG00000003102, ENSONIG00000042449	NA	5.942	4.485	4.553	1.842	3.267	17.523	15.882	9.436	8.843	11.369
TRINITY_DN28172_c0_g1	ENSONIG00000033170	NA	0	0	0.992	0	2.364	2.961	7.828	10.314	12.092	10.823
TRINITY_DN21225_c0_g1	NA	NA	0	0	0	0	0	2.046	3.258	2.131	0.99	1.619
TRINITY_DN66373_c0_g1	ENSONIG00000013538	KCNK2	0	0	0	0	0	1.552	2.456	1.617	2.236	2.445
TRINITY_DN34878_c0_g1	NA	NA	4.197	4.427	2.88	6.949	3.234	0	0	0	0	0
TRINITY_DN16185_c0_g2	ENSONIG00000006493, ENSONIG00000006494, ENSONIG00000006499, ENSONIG00000006503, ENSONIG00000006506, ENSONIG00000006511, ENSONIG00000006515, ENSONIG00000006517, ENSONIG00000006523, ENSONIG00000006526, ENSONIG00000006532, ENSONIG00000006536, ENSONIG00000006542, ENSONIG00000006549, ENSONIG00000006551, ENSONIG00000006561, ENSONIG00000006572, ENSONIG00000006577, ENSONIG00000006579, ENSONIG00000006581,…	NA, nek10, sept7b, si:dkey-256h2.1, col28a1b, mios, GLCCI1, ica1, thsd7ab, tmem106ba, si:dkey-30e9.7, vwde, etv1, dgkb, agmo, crppa, sostdc1a, ankmy2a, arl4aa, meox2	2.479	9.975	3.575	2.241	4.007	5.813	31.41	13.546	15.807	17.802
TRINITY_DN11041_c0_g1	NA	NA	36.395	35.212	26.45	31.812	30.274	10.927	9.089	18.368	15.248	10.203
TRINITY_DN12396_c0_g1	NA	NA	2.92	5.316	2.7	4.467	2.276	9.568	12.904	7.861	10.208	12.259
TRINITY_DN24534_c0_g1	ENSONIG00000014053	nipblb	0	0	0	0	0	3.76	1.496	1.955	0.454	4.466
TRINITY_DN14675_c3_g1	ENSONIG00000042147	si:ch73-147o17.1	0	0	0	0	0	1.738	1.378	1.806	1.254	2.752
TRINITY_DN16318_c0_g14	ENSONIG00000018370, ENSONIG00000018377	NA, alox5a	1.471	1.855	0.392	1.741	1.621	6.398	6.129	4.751	6.053	8.842
TRINITY_DN20306_c0_g1	ENSONIG00000003821	slc2a13b	0	0	0	0	0	0	2.33	3.057	1.409	6.893
TRINITY_DN50646_c0_g1	ENSONIG00000007005	fam131ba	14.491	3.835	34.881	9	22.377	0	2.26	0	1.369	2.229
TRINITY_DN12235_c0_g1	ENSONIG00000010836, ENSONIG00000010848	hpdb, sf3a1	9.145	23.698	18.249	6.251	68.182	70.196	114.579	170.212	86.66	247.073
TRINITY_DN43246_c0_g1	ENSONIG00000014340	vgll4b	0	0	0	0	0	4.958	2.024	2.603	0.611	1.972
TRINITY_DN25297_c0_g1	ENSONIG00000012659, ENSONIG00000031720	NA	0.896	1.585	0.575	0.885	0.174	5.993	4.203	7.38	5.198	8.117
TRINITY_DN21726_c0_g1	ENSONIG00000001403	meis2a	0	0	0	0	0	3.029	4.76	1.042	0.72	1.569
TRINITY_DN10604_c0_g1	NA	NA	9.641	13.563	6.161	17.728	19.602	27.621	30.905	19.362	38.252	51.576
TRINITY_DN14241_c0_g6	ENSONIG00000004773	col11a1a	14.285	13.463	16.849	9.114	7.02	26.216	21.782	32.101	19.734	37.17
TRINITY_DN24697_c0_g1	NA	NA	0	0	0	0	0	1.909	3.038	1.987	2.766	1.511
TRINITY_DN14750_c2_g10	ENSONIG00000018339	hpse2	3.127	2.765	10.029	4.17	6.085	0.308	1.065	0.943	0.857	0.228
TRINITY_DN67362_c0_g1	ENSONIG00000009096	dip2a	0	0	0	0	0	3.201	2.582	3.399	0.785	2.553
TRINITY_DN66362_c0_g1	ENSONIG00000008700, ENSONIG00000008725	ppp1r9ala, dlx1a	0	0	0	0	0	5.956	11.998	12.627	5.819	4.732
TRINITY_DN14086_c0_g1	ENSONIG00000029617, ENSONIG00000036253, ENSONIG00000038052, ENSONIG00000039593	NA	8.482	11.487	4.371	2.818	5.755	28.728	22.378	18.101	13.958	32.686
TRINITY_DN16014_c0_g11	ENSONIG00000000428, ENSONIG00000015353, ENSONIG00000015355, ENSONIG00000015357, ENSONIG00000033669	NA, ccm2, lca5, sh3bgrl2, fam167a	0	0	0	0	0	6.183	1.643	2.148	0.999	1.632
TRINITY_DN14789_c1_g11	ENSONIG00000029953	stc2	6.585	3.7	6.584	5.979	5.697	8.638	15.658	11.566	31.702	12.415
TRINITY_DN14471_c0_g1	ENSONIG00000013661, ENSONIG00000021113, ENSONIG00000032190, ENSONIG00000033069, ENSONIG00000035578	fhl3, pou3f1, rragc, utp11	0	0	0	0	0	8.161	0	5.754	4.646	2.163
TRINITY_DN31351_c0_g1	ENSONIG00000011967	mkln1	0	0	0	0	0	1.812	1.441	3.769	1.31	1.436
TRINITY_DN16291_c2_g1	ENSONIG00000019180	NA	0	0	0	0	0	7.347	3.207	0	6.426	4.781
TRINITY_DN9609_c0_g1	ENSONIG00000014465	NA	3.78	2.335	0.943	1.494	2.943	13.556	7.119	14.18	6.332	16.075
TRINITY_DN52095_c0_g1	ENSONIG00000018135	kansl1a	0	0	0	0	0	1.523	3.616	3.171	1.827	1.2
TRINITY_DN15493_c2_g6	ENSONIG00000018330, ENSONIG00000035958, ENSONIG00000037510	NA, epdl1	9.83	8.088	6.437	8.458	12.308	39.059	17.535	24.579	13.854	26.148
TRINITY_DN13897_c1_g9	ENSONIG00000019656	clic1	0	0	0	0	0	2.978	0	3.157	1.455	7.098
TRINITY_DN13009_c0_g1	NA	NA	5.708	8.283	4.622	3.669	6.603	18.044	11.287	13.544	16.532	11.33
TRINITY_DN14269_c0_g6	ENSONIG00000030058, ENSONIG00000034049, ENSONIG00000038777	NA	7.743	26.274	12.758	13.036	9.023	38.612	55.571	22.92	48.996	25.197
TRINITY_DN11465_c0_g1	ENSONIG00000007019, ENSONIG00000007024	NA, SCGN	5.643	5.294	7.385	3.922	6.22	14.946	16.368	19.979	16.023	19.97
TRINITY_DN11089_c0_g1	NA	NA	2.119	1.733	4.485	1.677	2.594	5.953	9.766	14.351	10.741	16.151
TRINITY_DN13903_c0_g1	ENSONIG00000015881, ENSONIG00000037417	NA	31.722	37.357	31.888	27.827	25.739	70.579	69.846	39.704	156.642	75.437
TRINITY_DN12277_c0_g1	ENSONIG00000015920	NA	4.928	9.983	14.002	8.563	13.501	3.55	1.682	4.528	2.76	3.337
TRINITY_DN11119_c0_g1	ENSONIG00000005207	samsn1a	8.951	6.604	6.634	5.831	6.101	17.842	14.119	11.464	18.748	13.296
TRINITY_DN16371_c0_g3	ENSONIG00000033170	NA	0	1.255	1.696	0.379	2.054	1.699	10.314	16.387	19.547	16.407
TRINITY_DN4968_c0_g1	ENSONIG00000005883	plod2	0	0	0	0	0	1.711	3.222	3.937	1.29	4.19
TRINITY_DN34842_c0_g1	ENSONIG00000034281	NA	1.706	3.492	12.36	0.681	10.013	0	0	0	0	0
TRINITY_DN23998_c0_g1	ENSONIG00000035564	NA	0	0	0	0	0	2.524	2.028	2.653	1.844	4.011
TRINITY_DN58710_c0_g1	NA	NA	0	4.525	4.402	0	16.844	0	0	0	0	0
TRINITY_DN15283_c3_g5	ENSONIG00000002782, ENSONIG00000034794	gdpd2	2.607	3.223	4.086	1.696	0.906	10.148	8.428	15.845	6.827	6.511
TRINITY_DN8285_c0_g1	ENSONIG00000018370, ENSONIG00000018377	NA, alox5a	1.835	1.591	0.843	1.659	1.634	6.19	4.765	5.057	5.417	6.601
TRINITY_DN21067_c0_g1	NA	NA	0	0	0	0	0	0	4.894	3.229	1.488	4.842
TRINITY_DN15328_c1_g1	ENSONIG00000010119, ENSONIG00000031010, ENSONIG00000036451	ptprc, abhd8b	15.722	14.245	15.178	15.534	18.113	37.537	30.613	35.288	49.925	33.918
TRINITY_DN645_c0_g1	ENSONIG00000034281	NA	3.975	5.164	7.527	1.496	10.757	0	0.115	0	0.208	0.111
TRINITY_DN3259_c0_g1	NA	NA	2.17	2.215	5.218	5.189	3.395	11.346	6.613	15.107	19.025	7.763
TRINITY_DN71832_c0_g1	ENSONIG00000032285	NA	0	0	0	0	0	2.458	0	10.317	1.195	1.954
TRINITY_DN31210_c0_g1	ENSONIG00000012589	dbnla	2.408	7.618	1.645	1.981	3.76	0	0	0	0.454	0
TRINITY_DN64400_c0_g1	ENSONIG00000027888	gask1b	2.087	2.129	4.101	6.096	13.6	0.546	0.424	0.559	1.279	0.414
TRINITY_DN15200_c0_g15	NA	NA	3.259	1.699	1.101	1.321	2.557	0	0	0	0	0
TRINITY_DN22008_c0_g1	ENSONIG00000009764	kdsr	0	0	0	0	0	4.288	1.712	4.48	0.52	1.699
TRINITY_DN52382_c0_g1	ENSONIG00000037640	LSM14B	0	0	0	0	0	2.804	2.26	2.964	0.685	2.229
TRINITY_DN14314_c0_g4	NA	NA	3.977	4.243	2.761	3.324	9.263	0	0	0	0	0
TRINITY_DN8765_c0_g1	ENSONIG00000009000, ENSONIG00000009006	NA	4.868	7.599	4.081	2.501	3.075	9.159	10.771	12.992	12.096	12.765
TRINITY_DN11284_c0_g1	ENSONIG00000011329	wnt11	10.449	7.011	18.376	8.998	16.22	2.174	2.465	2.715	3.959	2.227
TRINITY_DN13921_c0_g2	ENSONIG00000031009	tnmd	6.245	11.622	18.528	8.39	24.003	40.619	74.451	71.766	60.9	91.638
TRINITY_DN47939_c0_g1	ENSONIG00000012659	NA	2.161	2.555	1.163	5.136	0	12.46	5.024	9.26	15.558	20.319
TRINITY_DN27045_c0_g1	NA	NA	0	0	0	0	0	6.081	2.447	3.229	2.232	0
TRINITY_DN41398_c0_g1	NA	NA	0	0	0	0	0	3.599	1.43	1.871	0.867	2.851
TRINITY_DN1520_c0_g1	ENSONIG00000007005	fam131ba	5.284	3.697	6.651	4.176	7.91	0.16	0.492	0.49	0.334	0.356
TRINITY_DN27438_c0_g1	NA	NA	2.353	3.87	7.765	1.629	9.85	0	0	0	0.054	0
TRINITY_DN13388_c0_g1	ENSONIG00000010726	plcg2	4.045	4.634	4.259	4.734	3.586	10.308	10.658	9.802	10.383	8.313
TRINITY_DN56182_c0_g1	ENSONIG00000005751	nectin1b	3.191	3.374	0	5.276	2.477	0	0	0	0	0

## Sheet: All TMM DE genes_ll vs LL
			G.b_ll	G.b_ll	G.b_ll	G.b_ll	G.b_ll	G.p_LL	G.p_LL	G.p_LL	G.p_LL	G.p_LL
Assembly ID	Onil_ID	gene_name	Replicate1	Replicate2	Replicate3	Replicate4	Replicate5	Replicate1	Replicate2	Replicate3	Replicate4	Replicate5
TRINITY_DN15926_c1_g9	ENSONIG00000040103	NA	2.201	3.221	3.414	3.49	3.585	5.42	8.596	8.098	7.83	8.469
TRINITY_DN16300_c2_g1	ENSONIG00000031514, ENSONIG00000032889	NA	29.823	46.451	66.631	75.57	71.23	23.88	17.557	5.741	2.336	12.525
TRINITY_DN13054_c0_g1	ENSONIG00000008374	NA	2.812	7.877	4.594	4.504	5.792	17.914	13.425	18.147	13.335	10.32
TRINITY_DN19437_c0_g1	NA	NA	12.253	17.55	17.275	21.964	21.148	1.594	1.596	4.773	1.465	2.998
TRINITY_DN14777_c1_g2	ENSONIG00000000447, ENSONIG00000000450	tbpl1, slc2a12	2.423	4.77	3.406	2.756	6.212	35.21	37.876	43.361	41.084	32.289
TRINITY_DN15193_c0_g9	ENSONIG00000037349	NA	0	0	0	0	0	1.008	1.13	1.681	2.072	1.693
TRINITY_DN15808_c0_g1	ENSONIG00000014316	akr7a3	0	0	0	0	0	5.402	9.027	0	1.273	3.126
TRINITY_DN13978_c2_g10	ENSONIG00000012916	gapdh	6.948	4.403	2.228	7.123	3.656	1.258	0.626	0.173	0.215	0.875
TRINITY_DN66263_c0_g1	ENSONIG00000019648	asns	0	0	0	0	0	2.369	0.884	0	9.793	2.005
TRINITY_DN33945_c0_g1	ENSONIG00000042760	NA	278.903	256.635	260.165	530.185	342.413	3.469	0	0	0	0
TRINITY_DN14956_c1_g1	ENSONIG00000003988, ENSONIG00000008960, ENSONIG00000014874, ENSONIG00000027615, ENSONIG00000027629, ENSONIG00000029287, ENSONIG00000031002, ENSONIG00000031743, ENSONIG00000032806, ENSONIG00000033256, ENSONIG00000033704, ENSONIG00000036558, ENSONIG00000038198, ENSONIG00000039526, ENSONIG00000040629, ENSONIG00000041379	NA	26.993	44.193	29.788	54.545	37.169	76.349	84.594	85.457	57.13	118.059
TRINITY_DN14477_c0_g6	ENSONIG00000012894	NA	4.064	2.775	5.169	1.381	9.771	0.498	0	0	0.511	0.418
TRINITY_DN48894_c0_g1	ENSONIG00000000563	bora	0	0	0	0	0	0	1.921	4.363	2.675	8.705
TRINITY_DN16059_c0_g1	ENSONIG00000001837	kdm6bb	17.162	42.917	16.432	39.244	36.367	10.723	15.223	12.596	11.864	13.227
TRINITY_DN16310_c5_g2	ENSONIG00000006279, ENSONIG00000006281, ENSONIG00000006287, ENSONIG00000006288, ENSONIG00000006296, ENSONIG00000006300, ENSONIG00000006317, ENSONIG00000006320, ENSONIG00000016882, ENSONIG00000016886, ENSONIG00000017890, ENSONIG00000019247, ENSONIG00000027989, ENSONIG00000031333, ENSONIG00000032144, ENSONIG00000033597, ENSONIG00000033802, ENSONIG00000034799, ENSONIG00000036097, ENSONIG00000036604,…	zgc:77880, stk26, si:ch211-243g6.3, cnpy3, trpc5a, KIF1C	0	0	0	0	0	3.812	5.132	2.561	0.786	1.93
TRINITY_DN4293_c0_g1	ENSONIG00000004092	NA	0	0	0	0	0	2.102	3.134	1.779	2.18	3.546
TRINITY_DN32316_c0_g1	ENSONIG00000031011, ENSONIG00000031037, ENSONIG00000037967	NA	21.545	23.072	27.687	25.663	22.665	0	2.77	1.574	1.923	0
TRINITY_DN17144_c0_g1	NA	NA	8.714	7.89	5.933	2.242	6.127	1.75	0.654	2.211	0.903	2.959
TRINITY_DN15667_c0_g2	NA	NA	13.915	13.205	18.548	13.448	10.868	4.38	4.273	4.038	2.414	3.092
TRINITY_DN26527_c0_g1	ENSONIG00000016997	NA	70.517	6.87	33.206	15.479	21.474	0	0	0	0	5.198
TRINITY_DN14931_c0_g1	NA	NA	26.847	120.789	42.039	111.365	48.992	23.593	4.482	19.652	10.529	20.991
TRINITY_DN14175_c1_g5	NA	NA	52.122	25.984	55.87	57.632	25.09	36.352	20.632	11.476	17.516	17.321
TRINITY_DN48822_c0_g1	ENSONIG00000018141	cfap52	0	0	0	0	0	0	2.261	2.559	3.136	2.548
TRINITY_DN67305_c0_g1	ENSONIG00000039863	NA	0	0	0	0	0	6.004	4.473	2.533	3.105	0
TRINITY_DN15308_c0_g1	ENSONIG00000018453	sema4ga	8.306	6.796	8.092	6.618	12.686	26.243	27.053	15.248	24.896	31.959
TRINITY_DN14858_c0_g4	ENSONIG00000001097, ENSONIG00000001100, ENSONIG00000001119, ENSONIG00000001121, ENSONIG00000001123, ENSONIG00000001134, ENSONIG00000001139, ENSONIG00000001159, ENSONIG00000001164, ENSONIG00000001170, ENSONIG00000001175, ENSONIG00000001188, ENSONIG00000001197, ENSONIG00000001201, ENSONIG00000001207, ENSONIG00000001208, ENSONIG00000001216, ENSONIG00000001231, ENSONIG00000001239, ENSONIG00000001249,…	rnaset2l, supt5h, gpr171, SHKBP1, ilkap, zgc:162872, wdr74, mb21d2, chp2, timm50, zgc:162698, CAPNS1, zgc:101731, triap1, cldn15lb, cox7a1	0	0	0	0	0	5.45	1.356	1.541	1.886	3.073
TRINITY_DN13576_c0_g1	ENSONIG00000029632, ENSONIG00000034599, ENSONIG00000036269, ENSONIG00000036929, ENSONIG00000041639	gcnt3, gcnt3, gcnt3	4.212	3.328	3.315	2.173	2.296	10.416	17.509	14.943	15.476	18.9
TRINITY_DN12535_c0_g1	ENSONIG00000005308	NA	34.263	25.233	56.248	17.173	41.53	5.519	3.684	6.119	5.008	5.864
TRINITY_DN66819_c0_g1	ENSONIG00000027159	NA	0	0	0	0	0	2.434	3.621	2.052	2.519	0
TRINITY_DN15825_c1_g9	ENSONIG00000030007, ENSONIG00000043073	NA, hebp2	10.246	5.38	4.248	6.571	15.061	28.787	20.412	26.758	13.08	17.356
TRINITY_DN56624_c0_g1	ENSONIG00000008518	CPEB4	0	0	0	0	0	3.394	2.532	2.867	0	2.847
TRINITY_DN16222_c0_g4	ENSONIG00000019160, ENSONIG00000019161	lrp1aa	13.376	20.534	11.638	10.558	13.306	3.158	4.842	6.381	8.261	5.856
TRINITY_DN15128_c0_g4	ENSONIG00000007856, ENSONIG00000007857, ENSONIG00000019464, ENSONIG00000019468, ENSONIG00000019474, ENSONIG00000019475, ENSONIG00000019477, ENSONIG00000019479, ENSONIG00000019480, ENSONIG00000020776, ENSONIG00000034020, ENSONIG00000036103	tspan1, pomgnt1, ghrhrb, adcyap1r1a, naprt, C8orf82	0	0.514	0	0	0.616	2.116	2.31	3.513	2.894	3.986
TRINITY_DN14376_c4_g1	ENSONIG00000007481	NA	28.145	30.319	25.724	30.638	42.504	42.956	55.84	48.235	101.883	93.364
TRINITY_DN1049_c0_g1	ENSONIG00000031064, ENSONIG00000041753	NA	9.095	19.152	9.292	17.383	6.007	0	2.59	0	3.585	2.913
TRINITY_DN19767_c0_g1	NA	NA	32.948	20.02	14.417	17.977	29.86	3.537	0	0.996	0	0
TRINITY_DN52625_c0_g1	NA	NA	27.857	39.965	33.828	36.616	58.155	0	1.555	1.766	0	0
TRINITY_DN14294_c0_g1	ENSONIG00000016565	lima1a	164.826	27.588	69.645	82.702	45.612	37.556	27.158	17.192	30.642	32.801
TRINITY_DN18730_c0_g1	ENSONIG00000003194	adprhl1	9.277	11.73	4.738	4.443	21.462	0	2.651	2.993	0	2.975
TRINITY_DN15034_c0_g3	ENSONIG00000006479, ENSONIG00000030610, ENSONIG00000038602	cpt1cb, cpt1cb	4.387	16.08	10.35	11.17	11.563	85.602	46.161	50.121	20.132	41.158
TRINITY_DN14790_c2_g3	ENSONIG00000001509, ENSONIG00000005473, ENSONIG00000016969, ENSONIG00000020531, ENSONIG00000034186	sorcs2, adam19a, foxp3, gpr173	8.107	12.285	4.319	9.284	12.108	4.295	3.209	2.021	0	1.596
TRINITY_DN13520_c1_g6	ENSONIG00000003301, ENSONIG00000027413	NA, gng13a	66.676	56.529	53.258	45.226	44.75	345.067	297.663	256.83	268.533	279.799
TRINITY_DN15627_c1_g10	ENSONIG00000002170	thbs3a	33.584	34.883	21.499	12.55	16.961	7.543	10.458	13.797	7.184	12.878
TRINITY_DN15464_c1_g1	ENSONIG00000000069, ENSONIG00000033484, ENSONIG00000035769, ENSONIG00000039686	NA	8.598	26.983	17.274	20.525	32.218	4.603	5.422	5.153	1.86	1.494
TRINITY_DN53479_c0_g1	ENSONIG00000018810	krt98	0	0	0	0	0	4.403	2.189	6.206	3.046	4.973
TRINITY_DN15717_c1_g11	ENSONIG00000030037, ENSONIG00000042559	NA	21.808	39.03	30.284	29.127	33.402	10.51	2.65	5.918	0	6.162
TRINITY_DN15086_c0_g2	ENSONIG00000036295	NA	0	0	0	0	0	2.053	1.533	1.733	2.121	0.868
TRINITY_DN5252_c0_g1	ENSONIG00000016479	NA	0	0	0	0	0	1.924	1.919	1.612	1.981	1.62
TRINITY_DN16222_c1_g1	NA	NA	6.53	8.261	9.999	4.696	0	0	0	0	0	0
TRINITY_DN8858_c0_g1	ENSONIG00000019239	zgc:109982	0.901	0	0	2.573	3.906	8.443	6.682	4.142	14.291	7.508
TRINITY_DN55412_c0_g1	NA	NA	0	0	0	0	0	1.288	1.921	2.177	1.333	2.181
TRINITY_DN8972_c0_g1	NA	NA	3.313	5.591	7.944	8.878	15.151	1.826	0.682	3.422	2.344	3.447
TRINITY_DN16111_c1_g1	ENSONIG00000017173, ENSONIG00000033886	zmp:0000000735	0.683	0.094	1.078	0.44	0.48	13.151	15.891	11.138	11.931	20.042
TRINITY_DN54159_c0_g1	ENSONIG00000012531	NA	5.258	3.481	2.091	2.21	2.203	0.527	0.157	0.261	0.431	0.176
TRINITY_DN15490_c0_g1	ENSONIG00000001844, ENSONIG00000001848, ENSONIG00000008031, ENSONIG00000020799, ENSONIG00000027562, ENSONIG00000027977, ENSONIG00000029568, ENSONIG00000029629, ENSONIG00000031235, ENSONIG00000040971	actr8, chdh, ppox, selenok	23.537	45.74	57.962	46.665	36.217	3.912	5.389	15.865	10.18	7.171
TRINITY_DN32572_c0_g1	ENSONIG00000039875	rab3ab	0	0	0	0	0	0	5.679	6.411	0	3.177
TRINITY_DN16079_c1_g1	ENSONIG00000010706, ENSONIG00000031266	vps9d1	18.501	15.479	16.445	21.801	22.086	46.536	41.397	42.19	30.375	44.38
TRINITY_DN16259_c2_g5	ENSONIG00000000442	cpxm1a	25.188	41.888	27.68	18.891	26.348	7.447	9.646	10.009	11.183	12.716
TRINITY_DN12107_c0_g1	ENSONIG00000010672, ENSONIG00000010673, ENSONIG00000010677, ENSONIG00000010679, ENSONIG00000010683, ENSONIG00000010685, ENSONIG00000030577, ENSONIG00000033625, ENSONIG00000035294	NA, ripk2, dcun1d1, eif4a2, setd9, agrp2	59.126	10.057	50.87	32.052	52.417	15.42	11.547	14.594	24.319	6.473
TRINITY_DN5571_c0_g1	ENSONIG00000006426	myo3a	0	0	0	0.686	0	1.06	1.983	2.993	3.659	5.949
TRINITY_DN1690_c0_g1	ENSONIG00000008585	NA	15.097	5.194	8.319	5.8	13.317	0	2.281	2.586	0	2.59
TRINITY_DN13304_c2_g10	ENSONIG00000038773	NA	0	0	0	0	0	0.839	1.875	2.087	1.433	1.169
TRINITY_DN8621_c0_g1	ENSONIG00000039891	NA	5.174	4.791	5.758	9.232	4.773	0.684	1.361	1.133	1.401	2.666
TRINITY_DN47865_c0_g1	ENSONIG00000034976, ENSONIG00000036453	NA	3.512	16.715	16.855	10.655	19.445	0.967	0.362	0	0.497	0
TRINITY_DN14405_c0_g11	ENSONIG00000036687	NA	0	0	0	0	0	10.179	4.56	1.727	0	1.722
TRINITY_DN14096_c0_g5	ENSONIG00000003997	abhd14b	12.703	19.465	11.082	10.558	16.91	20.614	31.92	26.923	35.059	39.167
TRINITY_DN36261_c0_g1	NA	NA	4.938	27.087	10.003	39.38	35.37	0	1.375	0	1.911	0
TRINITY_DN7349_c0_g1	ENSONIG00000039526	NA	0	0	0	0	0	1.965	1.467	1.665	4.077	1.66
TRINITY_DN16003_c0_g1	ENSONIG00000002872, ENSONIG00000002880, ENSONIG00000002887	osbpl1a, tgm1l2	28.718	39.778	18.619	26.15	40.698	95.878	62.596	23.066	199.879	137.073
TRINITY_DN12694_c0_g1	NA	NA	1.477	1.084	0	0.832	5.623	18.028	37.042	14.141	2.622	10.759
TRINITY_DN15572_c0_g17	ENSONIG00000007683	adck5	6.172	7.095	9.139	11.59	14.111	3.826	1.626	3.893	1.746	3.224
TRINITY_DN14829_c1_g3	ENSONIG00000000955, ENSONIG00000000969	crip2, mta1	12.03	7.332	4.702	13.059	7.279	2.532	3.145	4.77	1.909	1.767
TRINITY_DN16330_c5_g1	ENSONIG00000006238, ENSONIG00000007415, ENSONIG00000007417, ENSONIG00000007426, ENSONIG00000007682, ENSONIG00000009069, ENSONIG00000014407, ENSONIG00000015140, ENSONIG00000015971, ENSONIG00000017312, ENSONIG00000017832, ENSONIG00000017838, ENSONIG00000017842, ENSONIG00000017849, ENSONIG00000017851, ENSONIG00000017854, ENSONIG00000017861, ENSONIG00000017862, ENSONIG00000017868, ENSONIG00000017873,…	NA, ccdc90b, alg8, lman1, vps13d, chm, rps14, camk2a, apbb3, lcp2a, zmat2, slbp2, timd4, pgap2, skia, hspb11, nhp2, guca1d, rhogb	37.223	34.205	68.926	44.998	46.921	22.471	20.38	30.759	22.706	16.081
TRINITY_DN16356_c4_g3	ENSONIG00000009118, ENSONIG00000035640, ENSONIG00000036989, ENSONIG00000037643, ENSONIG00000039526	NA	61.993	124.38	68.843	240.936	35.458	28.866	22.526	28.562	27.225	37.448
TRINITY_DN14227_c2_g1	ENSONIG00000018085	rab11fip4b	29.859	17.187	10.3	19.68	31.263	38.846	44.644	29.179	66.666	53.391
TRINITY_DN14907_c1_g2	ENSONIG00000001681, ENSONIG00000004345, ENSONIG00000006993	mcm9, lims2, adamtsl5	25.495	57.748	24.164	41.697	66.133	20.094	20.51	22.756	14.432	12.205
TRINITY_DN41012_c0_g1	ENSONIG00000009744	bcat2	0	0	0	0	0	1.804	1.346	1.53	5.621	0
TRINITY_DN32619_c0_g1	NA	NA	65.962	103.092	114.718	164.603	68.832	1.125	0.84	0	1.163	1.903
TRINITY_DN16066_c0_g3	ENSONIG00000002909, ENSONIG00000042887	rims1a	0.765	0.562	1.444	2.147	1.368	10.57	11.678	11.279	6.272	12.143
TRINITY_DN14293_c1_g1	ENSONIG00000031439	NA	0.702	2.164	0	1.99	0	15.987	7.53	9.077	7.157	8.487
TRINITY_DN14371_c0_g9	ENSONIG00000005472	dscamb	0.131	0.555	0.422	0.412	0.552	3.795	3.346	2.887	2.43	3.926
TRINITY_DN15310_c0_g1	ENSONIG00000014131, ENSONIG00000018718, ENSONIG00000019198, ENSONIG00000019199, ENSONIG00000019200, ENSONIG00000019201, ENSONIG00000019203, ENSONIG00000019206, ENSONIG00000029954, ENSONIG00000035330	nek7, suox, mmp19, timeless, prph, pmela, cdk2	27.177	17.059	22.872	15.015	23.412	60.297	55.949	31.088	38.197	53.394
TRINITY_DN14848_c1_g2	ENSONIG00000009714, ENSONIG00000028831, ENSONIG00000029099, ENSONIG00000029113, ENSONIG00000031665, ENSONIG00000033156, ENSONIG00000034104, ENSONIG00000034330, ENSONIG00000036295, ENSONIG00000039582, ENSONIG00000039920, ENSONIG00000042792	NA	61.697	58.809	88.625	46.613	72.096	17.609	24.41	13.157	12.699	20.069
TRINITY_DN14902_c1_g4	NA	NA	0	0	0	0	0	8.521	2.83	0.798	2.933	0.801
TRINITY_DN12949_c0_g3	ENSONIG00000030196	cd9a	133.28	145.386	164.772	123.693	137.97	64.29	62.402	62.692	45.043	56.675
TRINITY_DN14178_c0_g15	ENSONIG00000015447	f2rl1.2	0.509	1.27	3.07	3.069	0.503	15.704	5.485	4.275	7.988	3.399
TRINITY_DN71958_c0_g1	ENSONIG00000012436	ddx20	0	0	0	0	0	2.971	2.212	2.506	3.073	0
TRINITY_DN40518_c0_g1	ENSONIG00000037195	NA	6.249	11.859	9.567	4.491	6.199	0	0	3.027	0	0
TRINITY_DN5837_c0_g1	ENSONIG00000018347	nkx3.3	0.713	3.188	2.508	2.155	1.599	7.408	7.232	14.444	11.269	3.283
TRINITY_DN12257_c0_g1	ENSONIG00000015603, ENSONIG00000039037, ENSONIG00000040847	NA	5.448	31.623	12.076	17.573	16.489	2.036	11.759	2.998	5.792	1.495
TRINITY_DN32045_c0_g1	ENSONIG00000015288	si:ch211-132g1.7	0	0	0	0	0	1.85	0	0.78	0.955	9.389
TRINITY_DN16103_c0_g1	ENSONIG00000008158, ENSONIG00000008169, ENSONIG00000029389, ENSONIG00000029602, ENSONIG00000032089, ENSONIG00000032465, ENSONIG00000033406, ENSONIG00000033937, ENSONIG00000035148, ENSONIG00000035847, ENSONIG00000038302, ENSONIG00000039717, ENSONIG00000040041, ENSONIG00000041025, ENSONIG00000041628, ENSONIG00000041714, ENSONIG00000042058, ENSONIG00000042874	NA	12.735	17.713	25.108	29.514	20.83	41.633	57.431	61.119	65.88	62.687
TRINITY_DN13760_c0_g5	ENSONIG00000037957	gna14a	20.297	21.133	21.783	18.479	21.78	71.653	107.554	83.97	94.766	112.473
TRINITY_DN32008_c0_g1	NA	NA	7.269	10.421	10.95	7.32	11.068	1.151	1.718	1.946	1.189	0.974
TRINITY_DN15824_c0_g12	NA	NA	14.218	15.288	13.783	27.323	26.695	9.173	14.272	4.766	8.237	9.286
TRINITY_DN13703_c0_g7	ENSONIG00000001090	dhx58	12.476	19.008	22.845	10.64	12.311	2.835	4.214	2.392	8.788	9.546
TRINITY_DN57218_c0_g1	NA	NA	0	0	0	0	0	12.219	0	1.148	0	3.451
TRINITY_DN15914_c0_g2	ENSONIG00000018184, ENSONIG00000019932	NA	194.986	575.681	740.676	669.892	637.646	107.496	86.964	68.659	64.927	72.038
TRINITY_DN14625_c0_g3	ENSONIG00000016732	pan2	2.766	3.503	12.695	24.89	13.695	4.338	1.767	2.663	4.487	2.652
TRINITY_DN11332_c0_g1	NA	NA	0	0	0	0	0	3.695	5.316	2.304	5.342	4.258
TRINITY_DN34292_c0_g1	ENSONIG00000013202, ENSONIG00000013204	NA	0	0	0	0	0	5.414	2.009	2.28	8.38	2.278
TRINITY_DN16091_c0_g3	NA	NA	36.751	96.819	41.812	88.375	141.879	3.425	1.276	1.45	5.334	0
TRINITY_DN12157_c0_g2	NA	NA	0	0	0	0	0	2.333	5.217	1.97	0	1.962
TRINITY_DN16011_c0_g1	ENSONIG00000000234, ENSONIG00000000241, ENSONIG00000001261, ENSONIG00000004259, ENSONIG00000004261, ENSONIG00000004264, ENSONIG00000004267, ENSONIG00000004270, ENSONIG00000004273, ENSONIG00000005779, ENSONIG00000005789, ENSONIG00000005809, ENSONIG00000005810, ENSONIG00000006674, ENSONIG00000008291, ENSONIG00000009028, ENSONIG00000009039, ENSONIG00000009042, ENSONIG00000009051, ENSONIG00000009058,…	NA, ube2g2, ifngr2-1, mylka, gtdc1, zeb2a, slit2, LCORL, ncapg, apbb2b, rbm47, si:ch211-113e8.10, ankrd49, fam184b, si:dkeyp-26a9.2, gpr83, IL10RB, TMEM50B	14.509	12.979	5.797	9.723	12.019	38.597	29.026	18.811	11.77	47.763
TRINITY_DN19611_c0_g1	NA	NA	1.015	0	0.996	0.969	0.651	5.965	5.011	5.267	7.268	4.996
TRINITY_DN15314_c1_g7	ENSONIG00000009443	si:dkey-16l2.16	6.434	5.054	4.343	6.652	9.024	0.645	1.93	1.62	0.664	1.629
TRINITY_DN19969_c0_g1	ENSONIG00000004221	fkbp5	2.279	11.333	3.41	7.531	8.074	0	3.136	0.706	0.866	2.126
TRINITY_DN34141_c0_g1	ENSONIG00000030340	NA	0	0	0	0	0	3.288	2.452	2.778	0	5.517
TRINITY_DN69945_c0_g1	ENSONIG00000005479	lrrk1	0	0	0	0	0	3.091	2.308	5.217	9.601	0
TRINITY_DN14710_c1_g1	ENSONIG00000001398, ENSONIG00000002607, ENSONIG00000002614, ENSONIG00000002616, ENSONIG00000005580, ENSONIG00000007270, ENSONIG00000007968, ENSONIG00000007984, ENSONIG00000009695, ENSONIG00000011405, ENSONIG00000014192, ENSONIG00000014952, ENSONIG00000015497, ENSONIG00000019115, ENSONIG00000028209, ENSONIG00000030611, ENSONIG00000032564, ENSONIG00000033604, ENSONIG00000037349, ENSONIG00000038034,…	NA, zdhhc9, trmt12, sytl4, ptprfa, adgrb1a, si:ch211-208k15.1, katna1, ugt5g2	11.55	13.195	5.738	28.089	11.678	42.35	25.71	37.057	44.023	44.725
TRINITY_DN64969_c0_g1	ENSONIG00000013457	mrps9	0	0	0	0	0	3.034	2.261	2.559	3.136	0
TRINITY_DN16280_c3_g4	ENSONIG00000003952	wdr82	18.345	4.508	29.532	19.349	19.889	6.182	0	3.168	6.545	2.667
TRINITY_DN15642_c0_g3	ENSONIG00000041444	NA	128.412	66.76	80.438	66.149	121.736	16.798	25.911	17.029	43.335	61.388
TRINITY_DN15974_c2_g6	NA	NA	0	0.573	0	0	0	2.567	2.919	1.714	2.639	1.335
TRINITY_DN13267_c1_g2	ENSONIG00000005572, ENSONIG00000008746, ENSONIG00000008747, ENSONIG00000008750, ENSONIG00000008755, ENSONIG00000028659, ENSONIG00000031570	pcmt, mrps17, cct6a, abhd11, sumf2, cldnh	25.144	32.581	25.397	30.591	27.156	55.663	74.561	63.194	81.63	65.87
TRINITY_DN60679_c0_g1	NA	NA	1.669	2.11	12.669	7.046	9.781	0	1.395	1.584	1.936	0
TRINITY_DN15485_c1_g1	NA	NA	0.551	1.359	2.453	0.784	2.125	5.467	7.725	7.626	5.628	11.249
TRINITY_DN15711_c0_g4	ENSONIG00000007401, ENSONIG00000030658	NA	14.314	15.038	4.923	4.601	8.29	65.997	155.341	119.592	183.001	166.231
TRINITY_DN8576_c0_g1	ENSONIG00000015763	psd2	0	0	0	0	0	0.903	1.516	1.308	2.08	1.508
TRINITY_DN26583_c0_g1	ENSONIG00000032318	NA	9.306	28.418	8.547	22.313	24.187	0.79	1.181	0.664	0	1.334
TRINITY_DN13203_c1_g2	ENSONIG00000000129, ENSONIG00000001838, ENSONIG00000003562, ENSONIG00000005025, ENSONIG00000005033, ENSONIG00000005035, ENSONIG00000005037, ENSONIG00000007498, ENSONIG00000007952, ENSONIG00000009125, ENSONIG00000009126, ENSONIG00000009127, ENSONIG00000009132, ENSONIG00000009135, ENSONIG00000011424, ENSONIG00000011592, ENSONIG00000013088, ENSONIG00000013090, ENSONIG00000013091, ENSONIG00000013093,…	NA, eno3, prss59.1, TST, ncf4, pvalb7, fam20cl, nptxrb, pla2g6, TMPRSS6, tab1, ift27, si:zfos-169g10.2, cavin4b, nub1, crygn2, eci2, sugct, xylb, acvr2ba, ACTR3B, XRCC2, GALNT11, chodl, cacng2b, zgc:85858, dnal4b, pdgfba, inhbaa, baiap2l2b, pfn1, mgat3b, cbx6a, rps19bp1, c1qtnf6b, CUTA	10.132	9.118	9.554	17.143	9.246	31.764	26.59	22.445	17.989	24.754
TRINITY_DN29201_c0_g1	NA	NA	0	0	0	0	0	2.971	2.212	2.506	6.147	2.501
TRINITY_DN13781_c5_g4	NA	NA	11.374	10.152	10.116	18.618	9.341	7.417	3.996	1.507	5.284	1.709
TRINITY_DN57151_c0_g1	NA	NA	53.762	112.32	63.479	72.041	108.072	1.46	1.088	2.467	0	0
TRINITY_DN16244_c1_g4	ENSONIG00000003985, ENSONIG00000014874, ENSONIG00000031743, ENSONIG00000033704	NA	43.029	44.998	42.602	147.524	64.079	0	3.134	3.557	4.359	1.773
TRINITY_DN68388_c0_g1	ENSONIG00000015088	NA	8.468	8.559	12.85	4.762	16.535	1.893	1.414	3.211	3.929	3.202
TRINITY_DN50943_c0_g1	ENSONIG00000003232	fam120a	0	0	0	0	0	3.432	7.68	0	3.548	2.88
TRINITY_DN8714_c1_g1	NA	NA	0	0	0	0	0.272	1.868	0.93	3.1	1.916	2.865
TRINITY_DN16423_c0_g1	ENSONIG00000003077	setd2	0	0	0	0	0	3.288	2.452	2.778	3.398	0
TRINITY_DN29032_c0_g1	NA	NA	0	3.953	4.784	4.491	15.497	0	0	0	0	0
TRINITY_DN36322_c0_g1	ENSONIG00000029048	NA	0	0	0	0	0	1.83	2.731	1.552	5.695	4.642
TRINITY_DN14312_c0_g5	ENSONIG00000019107, ENSONIG00000019110, ENSONIG00000019111, ENSONIG00000019115, ENSONIG00000027638, ENSONIG00000029276, ENSONIG00000032722, ENSONIG00000033106	NA, asah2	14.396	25.068	35.215	29.822	28.828	4.377	1.31	3.292	0	2.446
TRINITY_DN15172_c0_g2	ENSONIG00000000167, ENSONIG00000004667	scg3, synj1	2.317	1.351	1.705	1.125	1.517	8.595	8.696	5.446	6.82	6.421
TRINITY_DN14168_c3_g3	ENSONIG00000007856	tspan1	0	0	0	0	0	4.279	0	1.206	1.48	3.626
TRINITY_DN14140_c0_g5	ENSONIG00000029692, ENSONIG00000031456, ENSONIG00000042273	NA	0	0	0	0	0	4.268	0	1.807	4.431	1.8
TRINITY_DN14170_c0_g14	ENSONIG00000009876	etnk1	378.905	484.9	497.045	447.223	318.179	169.661	149.851	141.952	72.136	116.633
TRINITY_DN14022_c0_g1	ENSONIG00000031073, ENSONIG00000031637, ENSONIG00000039305, ENSONIG00000042730	NA	15.213	68.808	35.072	24.35	83.75	18.652	16.234	12.205	9.516	14.296
TRINITY_DN47221_c0_g1	NA	NA	4.503	4.248	16.992	7.931	3.274	2.5	0.932	2.112	0	0
TRINITY_DN6060_c0_g1	NA	NA	0	0	0	0	0	3.187	2.379	0.897	1.097	1.797
TRINITY_DN44892_c0_g1	ENSONIG00000004175	NA	3.829	2.732	0.938	3.66	2.762	11.253	11.816	10.808	6.854	11.188
TRINITY_DN13305_c2_g17	ENSONIG00000000979, ENSONIG00000000982, ENSONIG00000000986, ENSONIG00000000987, ENSONIG00000000988, ENSONIG00000001038, ENSONIG00000001044, ENSONIG00000001046, ENSONIG00000001054, ENSONIG00000001059, ENSONIG00000001068, ENSONIG00000001078, ENSONIG00000001085, ENSONIG00000001086, ENSONIG00000001109, ENSONIG00000001112, ENSONIG00000001124, ENSONIG00000001127, ENSONIG00000001136, ENSONIG00000001140,…	NA, slit3, fgfrl1a, spon2b, zgc:136929, maea, klhl3, fam13b, adh5, gar1, zgc:77938, elovl6, egf, lrit3a, gpm6aa, spata4, asb5a, ctso, tdo2a, si:dkey-237h12.3, aga, neil3, pdgfc, lingo2a, eif4ea, rnf212, cxcl14, pitx2, hnrnpa0b, si:ch211-255i20.3	0	0	0	0	0	2.783	4.135	2.346	2.875	2.345
TRINITY_DN22359_c0_g1	ENSONIG00000005611	gse1	0	0	0	0	0	3.12	0	2.635	9.689	2.625
TRINITY_DN13500_c2_g5	ENSONIG00000002205	NA	10.089	1.59	9.537	3.554	4.893	1.403	1.046	0	0	1.189
TRINITY_DN13253_c0_g1	ENSONIG00000006954, ENSONIG00000016386	NA	120.051	48.95	77.329	21.594	206.379	1278.9	1164.39	841.329	850.078	916.84
TRINITY_DN43058_c0_g1	NA	NA	0	0	0	0	0	3.9	4.369	4.958	0	1.648
TRINITY_DN15762_c2_g2	ENSONIG00000007942	amot	40.912	63.314	32.552	88.77	76.352	28.435	31.677	29.61	21.681	33.117
TRINITY_DN14209_c2_g6	ENSONIG00000001780	cldnd1a	0	0	0	3.148	0	15.239	23.488	18.59	13.72	8.988
TRINITY_DN9829_c0_g1	ENSONIG00000020567	foxe1	4.5	4.665	2.706	3.628	6.355	9.916	8.484	19.031	10.745	13.013
TRINITY_DN54457_c0_g1	ENSONIG00000028585, ENSONIG00000031413	NA	4.165	3.067	9.833	13.69	8.02	2.295	0	0.382	0	0
TRINITY_DN17321_c0_g1	ENSONIG00000011523	fbxo38	0	0	0	0	0	1.704	2.035	0.566	1.748	1.997
TRINITY_DN67912_c0_g1	ENSONIG00000037771	lypc	9.088	5.238	0.9	0	4.673	0	0	0	0	0.563
TRINITY_DN9975_c0_g1	ENSONIG00000027724	NA	745.99	436.721	720.142	477.855	542.407	339.689	93.062	118.023	138.593	42.382
TRINITY_DN26435_c0_g1	NA	NA	0	0	0	0	0	2.006	1.498	1.703	2.084	1.697
TRINITY_DN58620_c0_g1	NA	NA	0	0	0	0	0	0	2.89	3.28	2.007	1.636
TRINITY_DN47623_c0_g1	ENSONIG00000011887	ARNTL2	21.935	4.885	20.531	5.435	15.295	0	0	0	0	5.483
TRINITY_DN16186_c1_g1	ENSONIG00000030284, ENSONIG00000032095, ENSONIG00000033100, ENSONIG00000035635, ENSONIG00000036888, ENSONIG00000042686	NA, crcp	10.718	7.167	3.711	13.438	7.603	19.133	18.338	20.205	16.46	17.088
TRINITY_DN14052_c1_g1	NA	NA	0	0.402	0.483	0	0.631	2.893	4.321	2.103	5.194	5.148
TRINITY_DN16063_c1_g1	NA	NA	1.753	0	2.658	4.93	1.714	0	0	0	0	0
TRINITY_DN11178_c0_g1	ENSONIG00000001481	NA	1.552	1.519	1.369	1.336	1.792	52.133	2.3	4.753	4.914	2.005
TRINITY_DN60561_c0_g1	ENSONIG00000016317	MYOM3	0	0	0	0	0	3.641	1.81	1.025	0	4.105
TRINITY_DN15789_c0_g1	ENSONIG00000003764	fnbp1l	0	0	0	0	0	7.576	4.299	3.205	2.018	1.652
TRINITY_DN15893_c0_g6	ENSONIG00000009435, ENSONIG00000009438, ENSONIG00000032426, ENSONIG00000034919	NA	0	0	0	0	2.327	0	51.484	49.217	27.583	53.356
TRINITY_DN15789_c1_g1	ENSONIG00000029726	gap43	0.168	0.205	0	0	0	1.297	5.113	3.676	2.466	4.483
TRINITY_DN15604_c1_g2	ENSONIG00000004640	NA	0	0	0	0	0	4.054	0.757	2.567	1.047	2.572
TRINITY_DN15611_c2_g7	NA	NA	0	0	0	0	0	4.869	1.811	2.052	0	2.046
TRINITY_DN21922_c0_g1	ENSONIG00000005009	si:ch211-136a13.1	0	0	0	0	0	3.218	0	2.723	3.326	2.704
TRINITY_DN37540_c0_g1	NA	NA	0	0	0	0	0	3.834	0	0	7.915	6.418
TRINITY_DN14433_c0_g7	ENSONIG00000039549	hlfa	194.65	194.279	181.33	216.133	185.812	50.108	76.843	38.47	69.39	104.77
TRINITY_DN16379_c0_g1	NA	NA	0	0	0	0	0	0	2.177	3.701	3.028	1.237
TRINITY_DN13927_c0_g1	ENSONIG00000020766, ENSONIG00000027441, ENSONIG00000027496, ENSONIG00000027662, ENSONIG00000027837, ENSONIG00000028669, ENSONIG00000029072, ENSONIG00000029588, ENSONIG00000029735, ENSONIG00000029802, ENSONIG00000030905, ENSONIG00000031037, ENSONIG00000031350, ENSONIG00000031622, ENSONIG00000031749, ENSONIG00000032630, ENSONIG00000032701, ENSONIG00000034284, ENSONIG00000035209, ENSONIG00000035917,…	NA	97.096	54.747	77.389	81.357	72.241	32.204	46.545	44.987	17.427	25.195
TRINITY_DN16072_c2_g1	ENSONIG00000030515, ENSONIG00000030955, ENSONIG00000041172	NA	209.738	300.23	338.653	276.976	200.841	120.549	145.441	128.776	137.071	126.918
TRINITY_DN7374_c0_g1	ENSONIG00000011082	ca5a	0	0	0	0	0	6.498	4.645	1.317	3.232	7.31
TRINITY_DN14882_c1_g1	ENSONIG00000016051	ARHGAP6	14.123	5.561	6.108	6.917	9.37	19.023	14.81	15.775	22.111	25.045
TRINITY_DN16311_c3_g3	NA	NA	0	0	0	0	0	0	16.541	7.106	0	10.625
TRINITY_DN35836_c0_g1	NA	NA	0	0	0	0	0	3.961	2.369	1.998	4.904	0
TRINITY_DN13930_c0_g1	ENSONIG00000040188	NA	0	0	0	0	0	0	5.36	6.054	0	3.006
TRINITY_DN25254_c0_g1	NA	NA	0	0	0	0	0	1.539	4.029	0.647	1.588	1.949
TRINITY_DN64781_c0_g1	ENSONIG00000005903	crispld2	24.172	9.683	7.28	5.458	21.53	2.143	4.799	1.809	0	1.812
TRINITY_DN18739_c0_g1	ENSONIG00000016942	gldc	4.469	4.467	5.373	8.839	6.914	0	0	0.834	0	1.673
TRINITY_DN39120_c0_g1	ENSONIG00000005421	bco2a	0	0	0	0	0	2.084	0	3.531	4.325	10.562
TRINITY_DN34350_c0_g1	ENSONIG00000011044	NA	0	0	0	0	0	0	5.239	5.919	10.865	0
TRINITY_DN71459_c0_g1	ENSONIG00000002224	sept9a	0	0	0	0	0	2.499	0	2.106	2.582	4.202
TRINITY_DN15464_c1_g2	ENSONIG00000000444, ENSONIG00000000445, ENSONIG00000017932, ENSONIG00000028972, ENSONIG00000028997, ENSONIG00000031875, ENSONIG00000033029, ENSONIG00000034936, ENSONIG00000036063	NA	0	0	0.383	0.375	0	5.111	4.975	6.481	4.524	5.099
TRINITY_DN13685_c0_g9	NA	NA	30.572	19.508	24.645	27.737	25.758	18.182	11.653	12.39	9.83	10.246
TRINITY_DN59516_c0_g1	ENSONIG00000002710, ENSONIG00000038825	grhl2b	0	0	0	0	0	3.759	2.809	3.191	1.95	1.59
TRINITY_DN15412_c2_g3	NA	NA	24.212	28.66	6.589	24.182	18.307	3.938	0	5.47	5.036	8.2
TRINITY_DN14841_c0_g7	ENSONIG00000012417	CKB	78.336	114.889	57.44	68.887	166.161	1144.12	1042.53	714.196	922.008	767.416
TRINITY_DN15905_c0_g3	ENSONIG00000004195	abca12	2.632	2.166	1.865	3.126	3.14	12.578	24.882	17.997	22.588	23.293
TRINITY_DN14883_c1_g1	ENSONIG00000031002, ENSONIG00000033144, ENSONIG00000038194	NA	0	0	1.152	1.09	0.734	7.573	2.792	7.144	3.511	6.444
TRINITY_DN16358_c0_g2	ENSONIG00000004748	ilk	9.782	10.515	9.337	10.315	13.367	4.697	6.904	5.248	4.948	5.184
TRINITY_DN9721_c0_g1	ENSONIG00000009980, ENSONIG00000034155	NA	3.971	1.769	3.722	7.237	6.601	56.931	47.608	46.854	37.312	52.916
TRINITY_DN10315_c0_g1	NA	NA	16.134	20.912	7.188	6.981	4.235	4.962	2.78	4.474	4.245	1.387
TRINITY_DN13292_c4_g2	ENSONIG00000000308, ENSONIG00000012334, ENSONIG00000018656, ENSONIG00000018659, ENSONIG00000018661, ENSONIG00000018663, ENSONIG00000018667, ENSONIG00000021300, ENSONIG00000030214, ENSONIG00000036435, ENSONIG00000038316, ENSONIG00000041514, ENSONIG00000041681	GRM7, pgap6, rgs11, zgc:56409, tnk2b, lrrn3a, immp2l, tfr1a	13.698	21.373	30.919	21.21	26.408	4.423	8.952	8.729	6.124	5.963
TRINITY_DN13583_c3_g1	ENSONIG00000028602, ENSONIG00000028669, ENSONIG00000028838, ENSONIG00000030091, ENSONIG00000031037, ENSONIG00000035381, ENSONIG00000038227, ENSONIG00000038380, ENSONIG00000038777	NA	118.911	97.046	116.869	112.792	91.535	17.611	29.443	37.653	38.104	36.47
TRINITY_DN14347_c2_g6	ENSONIG00000034299	dcn	2.049	5.075	6.105	4.84	1.977	0	0	0.632	0	0
TRINITY_DN13802_c0_g10	ENSONIG00000000547	pibf1	11.933	19.629	30.197	11.981	22.98	30.997	36.856	63.016	83.471	51.246
TRINITY_DN14102_c3_g3	ENSONIG00000007547	tspan12	0	0	0	0	0	3.275	2.449	2.736	0.561	0.918
TRINITY_DN919_c0_g1	ENSONIG00000032997	plppr5b	0	0	0	0	0	3.813	5.696	4.85	3.957	4.838
TRINITY_DN15971_c1_g1	ENSONIG00000033421, ENSONIG00000033830, ENSONIG00000037891, ENSONIG00000038174	NA	101.965	64.547	45.398	80.117	157.234	30.496	19.39	14.88	25.49	31.425
TRINITY_DN69841_c0_g1	NA	NA	0	0	0	0	0	0	2.742	3.095	3.787	3.067
TRINITY_DN67800_c0_g1	ENSONIG00000009708	lrrc1	0	0	0	0	0	3.138	1.188	1.319	0.809	0.662
TRINITY_DN13456_c2_g6	ENSONIG00000014062, ENSONIG00000014065, ENSONIG00000014068	cyp7b1	32.199	19.508	19.141	22.794	25.008	12.808	11.803	10.542	11.518	12.175
TRINITY_DN47035_c0_g1	ENSONIG00000036925	NA	1.282	11.31	13.582	0	18.663	1.426	1.064	0	0	0
TRINITY_DN14606_c3_g4	ENSONIG00000003904, ENSONIG00000019932, ENSONIG00000019940, ENSONIG00000042556	NA	730.314	1042.51	881.536	1073.32	854.194	372.545	487.018	316.863	533.222	598.668
TRINITY_DN13645_c2_g1	NA	NA	0	0	0.28	0.276	0	3.375	8.026	1.92	0.216	1.761
TRINITY_DN14399_c2_g13	NA	NA	0	0	0	0	0	5.176	2.58	2.179	2.671	2.188
TRINITY_DN67921_c0_g1	ENSONIG00000009404, ENSONIG00000017478, ENSONIG00000017484, ENSONIG00000017485, ENSONIG00000017486, ENSONIG00000017488, ENSONIG00000017490, ENSONIG00000017492, ENSONIG00000017493, ENSONIG00000017494, ENSONIG00000017498, ENSONIG00000017499, ENSONIG00000017504, ENSONIG00000017505, ENSONIG00000017507, ENSONIG00000017508, ENSONIG00000017511, ENSONIG00000017512, ENSONIG00000017514, ENSONIG00000017517,…	NA, cntln, snapc3, TTC39B, dnajb14, pla2g12a, CASP6, MCUB, lef1, cyp2u1, sgms2a, papss1, dkk2, aimp1a, tbck, npnta, gstcd, ints12, arhgef38, ppa2, cxxc4, mtap, ndufb6, mxd4, pdcd4a, mogs, fbxo41, smox, tet2, bnc2, cdkn2a/b, toporsa	10.934	8.485	11.545	6.164	12.716	0	0.922	0	1.254	1.026
TRINITY_DN16340_c0_g8	ENSONIG00000008744	sepsecs	0	0	0	0	0	2.561	1.276	2.155	0.881	0.721
TRINITY_DN40991_c0_g1	ENSONIG00000005896	usp10	0	0	0	0	0	4.705	1.753	1.988	0	1.978
TRINITY_DN13383_c0_g1	ENSONIG00000031645, ENSONIG00000034716	NA	44.647	15.141	34.668	18.412	16.674	5.387	1.717	3.863	5.869	3.878
TRINITY_DN15959_c0_g1	ENSONIG00000000390, ENSONIG00000031986	GSTO1	64.52	87.882	49.832	53.985	70.098	364.274	338.826	280.574	220.528	374.589
TRINITY_DN49908_c0_g1	ENSONIG00000037618	zgc:171452	2.166	12.245	34.298	3.053	16.793	1.202	1.792	3.046	3.727	4.066
TRINITY_DN16337_c1_g1	ENSONIG00000001973, ENSONIG00000007076, ENSONIG00000007079, ENSONIG00000007084, ENSONIG00000007087, ENSONIG00000007099, ENSONIG00000007103, ENSONIG00000007107, ENSONIG00000007109, ENSONIG00000007114, ENSONIG00000007124, ENSONIG00000007125, ENSONIG00000007127, ENSONIG00000007132, ENSONIG00000007135, ENSONIG00000007138, ENSONIG00000007144, ENSONIG00000008282, ENSONIG00000010416, ENSONIG00000014631,…	cemip, samd4a, gch1, wdhd1, DENND4A, SLC24A1, HACD3, slc22a18, NR2E3, mpped2a, zdhhc13, csrp3, e2f8, nav2a, dbx1a, pacsin3, uqcrfs1, mtfmt, socs4, kbtbd13, mesd, abat, UBAP1L, pdcd7, rasl12, plekho2	14.264	7.129	11.143	11.677	6.091	26.141	28.816	11.295	24.221	19.895
TRINITY_DN16044_c0_g4	NA	NA	32.488	33.28	55.198	63.548	56.4	33.486	18.201	13.087	13.269	10.777
TRINITY_DN59434_c0_g1	NA	NA	0	0	0	0	0	4.666	1.739	1.97	2.418	0
TRINITY_DN13977_c3_g13	ENSONIG00000036499	NA	1.896	1.331	1.601	1.201	1.394	7.586	2.106	7.97	4.917	4.766
TRINITY_DN13020_c0_g1	ENSONIG00000010049	NA	16.952	25.695	8.578	15.818	6.3	65.521	46.245	44.041	31.207	37.927
TRINITY_DN15080_c2_g1	ENSONIG00000017113, ENSONIG00000029432, ENSONIG00000036403, ENSONIG00000042947	NA	8.707	8.472	9.267	4.537	13.947	22.681	22.959	29.521	21.43	20.966
TRINITY_DN12962_c0_g1	ENSONIG00000017934	NA	11.005	6.9	5.975	5.789	8.691	45.861	66.197	58.662	94.488	37.629
TRINITY_DN24445_c0_g1	ENSONIG00000009495	zbtb16a	0	0	0	0	0	3.002	2.236	0	3.105	2.523
TRINITY_DN16321_c3_g2	ENSONIG00000012722	NA	7.835	19.63	16.231	4.147	15.18	5.427	2.431	2.751	1.122	5.507
TRINITY_DN13684_c1_g4	ENSONIG00000000306, ENSONIG00000000344, ENSONIG00000000349, ENSONIG00000000351, ENSONIG00000000399, ENSONIG00000000400, ENSONIG00000000405, ENSONIG00000006337, ENSONIG00000006341, ENSONIG00000006345, ENSONIG00000006361, ENSONIG00000006364, ENSONIG00000013610, ENSONIG00000016903, ENSONIG00000016908, ENSONIG00000020701, ENSONIG00000020702, ENSONIG00000029108, ENSONIG00000029566, ENSONIG00000033586,…	c3b.2, ccdc130, wdr83, cacna1ab, nacc1b, trmt1, man2b1, tanc2a, cyb561, hdac5, pex12, si:ch211-237i5.4, mfng, ier2b, wdr83os, stx10, zgc:153704, PSPN	20.562	36.376	21.104	30.819	24.431	7.084	10.649	8.859	4.609	5.645
TRINITY_DN14001_c1_g5	ENSONIG00000019437	pecam1	12.971	12.852	2.823	11.99	22.285	1.755	4.3	4.863	5.386	5.956
TRINITY_DN13050_c0_g1	NA	NA	44.083	53.38	44.862	59.608	54.092	146.768	119.534	68.142	144.629	167.552
TRINITY_DN15163_c1_g1	ENSONIG00000000235, ENSONIG00000000301, ENSONIG00000000302, ENSONIG00000000303, ENSONIG00000000306, ENSONIG00000000344, ENSONIG00000000349, ENSONIG00000000351, ENSONIG00000000399, ENSONIG00000000400, ENSONIG00000000405, ENSONIG00000011971, ENSONIG00000011982, ENSONIG00000011987, ENSONIG00000011992, ENSONIG00000011998, ENSONIG00000012000, ENSONIG00000012006, ENSONIG00000012007, ENSONIG00000012010,…	NA, c3b.2, ccdc130, wdr83, cacna1ab, nacc1b, trmt1, man2b1, si:dkey-1h24.2, cpo, trim25l, trak2, STRADB, nbeal1, FDX1, pspc1, LYPD6, zgc:92335, mfng, ier2b, wdr83os, nudt15, stx10, abch1, PSPN	73.554	76.81	46.787	101.063	108.595	31.53	40.924	34.626	17.46	43.619
TRINITY_DN13712_c1_g2	ENSONIG00000014397	NA	0.211	0.354	0	0.515	0.346	9.185	10.426	8.824	10.998	11.216
TRINITY_DN12055_c0_g1	NA	NA	10.074	14.543	13.099	6.08	15.396	3.215	3.594	1.359	3.337	0
TRINITY_DN64629_c0_g1	NA	NA	0	0	0	0	0	0	4.568	7.754	6.339	2.575
TRINITY_DN14664_c1_g2	ENSONIG00000011798, ENSONIG00000013463, ENSONIG00000016516, ENSONIG00000020233	zgc:158640, preb, sox13	1.428	0	1.358	0.632	1.802	6.185	13.977	5.377	2.963	6.91
TRINITY_DN468_c0_g1	NA	NA	2.151	2.732	3.28	0	2.111	0	0	0	0	0
TRINITY_DN48922_c0_g1	ENSONIG00000019490	sptlc2a	0	0	0	0	0	1.173	0.875	0.991	3.637	0.993
TRINITY_DN16148_c0_g2	ENSONIG00000012618	NA	36.883	22.363	13.425	10.379	14.351	0	2.456	1.394	5.133	4.176
TRINITY_DN13816_c0_g2	ENSONIG00000028801	NA	1.364	1.721	0	0	0	1250.51	1150.15	653.197	243.265	783.975
TRINITY_DN15321_c1_g10	NA	NA	7.128	6.087	3.484	7.857	5.938	0.559	2.345	2.17	1.878	0.893
TRINITY_DN16179_c2_g7	ENSONIG00000033871, ENSONIG00000034094, ENSONIG00000036188	NA	17.782	177.812	120.264	152.816	101.307	13.53	8.364	3.856	0	5.162
TRINITY_DN16314_c0_g2	ENSONIG00000034454	NA	9.301	10.488	8.223	15.443	9.668	1.23	2.757	1.024	4.63	2.75
TRINITY_DN16339_c1_g1	ENSONIG00000027615, ENSONIG00000038198	NA	0.583	0	0	0	0	5.787	4.33	2.693	0	4.937
TRINITY_DN14709_c0_g2	ENSONIG00000003976, ENSONIG00000008964, ENSONIG00000008965, ENSONIG00000008984, ENSONIG00000008985, ENSONIG00000008988, ENSONIG00000008989, ENSONIG00000008990, ENSONIG00000008995, ENSONIG00000009000, ENSONIG00000009006, ENSONIG00000009008, ENSONIG00000009011, ENSONIG00000009017, ENSONIG00000009041, ENSONIG00000009043, ENSONIG00000027293, ENSONIG00000031915, ENSONIG00000032478, ENSONIG00000035529,…	NA, f2, pcid2, prozb, f10, f7l, dnajc27, si:ch211-132f19.7, xdh, tspan7b, mid1ip1b, f7l, f10, f7, f7, f7i, creg1	15.538	16.109	11.819	16.433	23.454	6.747	9.775	1.847	2.268	3.685
TRINITY_DN15425_c0_g3	ENSONIG00000034959	NA	16.368	27.037	24.783	14.257	20.413	3.638	9.255	4.937	6.068	8.765
TRINITY_DN15987_c0_g8	NA	NA	0	0	0	0	0	0	2.531	2.804	2.258	2.689
TRINITY_DN25621_c0_g1	NA	NA	0	0	0	0	0	2.414	1.797	4.071	5.001	0
TRINITY_DN59559_c0_g1	ENSONIG00000001728	tab3	0	0	0	0	0	0	5.18	0	7.169	2.913
TRINITY_DN12108_c0_g1	ENSONIG00000041591	htra1b	406.194	233.856	254.473	216.124	233.645	23.247	78.564	35.686	56.973	67.908
TRINITY_DN13403_c0_g5	NA	NA	47.864	12.104	34.268	50.496	15.869	0	2.742	3.095	0	0
TRINITY_DN12059_c0_g1	ENSONIG00000009743	OSBPL1A	1.781	1.263	0.852	0.937	0.724	5.828	5.746	6.748	7.529	5.177
TRINITY_DN11062_c0_g2	NA	NA	0	0	0	0	0	0.689	0.515	1.155	5.677	1.161
TRINITY_DN16184_c0_g9	NA	NA	16.697	29.515	30.674	24.015	33.251	23.006	5.742	9.721	7.915	12.836
TRINITY_DN14156_c1_g5	NA	NA	0	0	0	0	0	2.52	1.864	1.044	3.895	5.856
TRINITY_DN14463_c0_g8	ENSONIG00000008340	GPRC5D	123.776	89.516	117.105	106.425	73.267	24.748	34.184	43.579	25.484	29.394
TRINITY_DN26098_c0_g1	NA	NA	0	0	0	0	0	6.187	0.923	0	2.559	4.189
TRINITY_DN15991_c0_g7	ENSONIG00000007445, ENSONIG00000040574	NA	0	0	0	0	0	4.864	9.582	11.416	8.175	7.791
TRINITY_DN14297_c0_g2	ENSONIG00000001313	wipf1	4.355	5.111	6.905	4.812	6.496	17.727	21.03	23.666	18.382	18.491
TRINITY_DN15034_c0_g9	ENSONIG00000006479, ENSONIG00000030610, ENSONIG00000038602	cpt1cb, cpt1cb	3.727	3.925	3.055	2.704	1.808	23.991	12.544	9.751	6.623	11.705
TRINITY_DN63391_c0_g1	ENSONIG00000037997	NA	0	0	0	0	0	0.905	2.029	3.811	2.8	1.529
TRINITY_DN14474_c0_g2	ENSONIG00000011139	CALB2	155.729	128.197	111.108	102.009	106.506	574.151	602.999	512.359	580.973	580.935
TRINITY_DN1493_c0_g1	ENSONIG00000035417	NA	16.918	12.686	27.835	14.593	13.399	1.998	2.491	2.233	4.803	1.122
TRINITY_DN14906_c0_g2	NA	NA	9.547	15.653	12.378	3.794	21.754	27.353	101.554	38.135	272.011	94.02
TRINITY_DN14021_c0_g9	ENSONIG00000009247, ENSONIG00000009249, ENSONIG00000009253, ENSONIG00000009254, ENSONIG00000029711, ENSONIG00000039795	NA, SAMD14, psmd3, LRRC3C	0	0	0	0	0	2.538	4.729	1.072	1.313	3.151
TRINITY_DN15681_c0_g4	ENSONIG00000005683, ENSONIG00000016387, ENSONIG00000019116, ENSONIG00000019118, ENSONIG00000019119, ENSONIG00000019120, ENSONIG00000019123, ENSONIG00000019125, ENSONIG00000019127, ENSONIG00000019128, ENSONIG00000019129, ENSONIG00000019131, ENSONIG00000029442, ENSONIG00000035612, ENSONIG00000036970, ENSONIG00000040070	acta2, atad1b, slc16a12b, bbs1, PTEN, rnls, lipf, ankrd22, stambpl1, ch25h, minpp1b, ch25h	1.414	4.726	6.738	7.46	5.766	12.051	25.634	25.317	29.442	35.93
TRINITY_DN17257_c0_g1	ENSONIG00000009122	krt18a.1	1.541	16.287	3.457	15.267	6.699	3.402	1.272	2.148	1.756	0.719
TRINITY_DN13916_c0_g9	ENSONIG00000002558, ENSONIG00000002566, ENSONIG00000002571, ENSONIG00000002575, ENSONIG00000002580, ENSONIG00000002581, ENSONIG00000002594, ENSONIG00000002596, ENSONIG00000002604, ENSONIG00000002607, ENSONIG00000002614, ENSONIG00000002616, ENSONIG00000002624, ENSONIG00000002629, ENSONIG00000002631, ENSONIG00000002636, ENSONIG00000002643, ENSONIG00000002645, ENSONIG00000002647, ENSONIG00000002648,…	lamp2, mcts1, urp1, clic2, si:ch73-335m24.2, ocrl, vimr2, xpnpep2, sash3, zdhhc9, trmt12, sytl4, tspan7, bcorl1, cstf2, nox1, xkrx, arl13a, tmem35, cenpi, drp2, taf7, slc9a6a, fhl1a, map7d3, tmtops3a, arhgef6, rbmx, tm9sf5, zic3, zic6, FGF13, f9a, mcf2a, atp11c, inppl1b, arr3b, stard14, pdzd11, gdpd2, dlg3, tex11, kdrl, chic1, lnx2b, SLC25A6, hs6st2, mbnl3, zgc:92907, si:zfos-80g12.1, foxo4, ubl3…	33.146	35.657	50.34	55.991	27.522	24.112	9.694	6.294	3.846	3.137
TRINITY_DN14578_c0_g6	ENSONIG00000012639	CRTC1	0.681	1.25	0	0.992	0.327	15.856	14.026	16.536	10.405	13.554
TRINITY_DN727_c0_g1	ENSONIG00000016369	idh1	0	0	0	0	0	3.324	3.586	2.149	3.411	2.784
TRINITY_DN13174_c0_g1	ENSONIG00000000964, ENSONIG00000000965, ENSONIG00000002334, ENSONIG00000002335, ENSONIG00000002338, ENSONIG00000002339, ENSONIG00000002341, ENSONIG00000002342, ENSONIG00000002343, ENSONIG00000002344, ENSONIG00000002348, ENSONIG00000002357, ENSONIG00000002367, ENSONIG00000002370, ENSONIG00000002380, ENSONIG00000002383, ENSONIG00000002384, ENSONIG00000019882, ENSONIG00000019883, ENSONIG00000019884,…	NA, gpc2, mcm7, COPS6, RAB28, gsr, HS3ST1, nkx3-2, aurkb, stag3	23.511	18.266	15.065	64.274	47.772	1.157	9.634	10.432	6.642	11.3
TRINITY_DN38144_c0_g1	ENSONIG00000007189, ENSONIG00000031788, ENSONIG00000036120	NA	2.407	6.098	11.018	3.413	11.857	2.733	0	0	0	0
TRINITY_DN4360_c0_g1	NA	NA	0	0	0	0	0	3.584	2.674	0	5.584	7.578
TRINITY_DN8792_c0_g1	ENSONIG00000038552	MYBL2	11.424	16.15	15.102	14.433	12.633	2.083	2.237	3.848	3.579	2.082
TRINITY_DN51975_c0_g1	ENSONIG00000005173	trap1	0	0	0	0	0	3.788	2.839	3.205	0	3.177
TRINITY_DN6704_c0_g1	NA	NA	7.548	5.887	6.657	5.751	5.06	3.138	1.755	2.333	2.409	2.225
TRINITY_DN13380_c1_g4	NA	NA	1.449	2.812	0.706	0.464	1.925	4.459	5.749	4.036	13.618	16.157
TRINITY_DN15178_c0_g3	ENSONIG00000002943	CLOCK	28.275	22.772	27.076	25.778	33.455	4.788	10.21	5.101	8.236	13.714
TRINITY_DN13866_c1_g3	NA	NA	0	0	0.108	0	0.071	8.454	6.243	9.987	2.909	3.656
TRINITY_DN13568_c0_g1	ENSONIG00000019387	NA	489.675	868.418	455.905	657.953	634.319	3204.35	3068.18	2701.28	2655.81	2604.59
TRINITY_DN48087_c0_g1	NA	NA	0	0	0	0	0	0	3.134	3.557	8.719	1.773
TRINITY_DN15476_c0_g4	ENSONIG00000009570	NA	12.181	20.353	10.861	8.895	8.112	3.004	3.07	5.03	3.481	5.226
TRINITY_DN15246_c1_g7	NA	NA	0	0	0	0	0.511	2.336	3.058	3.419	1.803	5.405
TRINITY_DN15965_c0_g1	ENSONIG00000001656, ENSONIG00000003777, ENSONIG00000003781, ENSONIG00000003787, ENSONIG00000017539, ENSONIG00000017542, ENSONIG00000017545, ENSONIG00000017547, ENSONIG00000017548, ENSONIG00000017552, ENSONIG00000017553, ENSONIG00000017557, ENSONIG00000017565, ENSONIG00000017567, ENSONIG00000017570, ENSONIG00000018241, ENSONIG00000027541, ENSONIG00000031728, ENSONIG00000033689, ENSONIG00000034285,…	agla, gtf3c3, dmd, cxxc4, mtap, ndufb6, mxd4, pdcd4a, mogs, fbxo41, smox, rnf24, glb1, KCTD15, si:ch211-217k17.7, cdkn2a/b, toporsa	49.062	42.198	54.085	22.598	44.744	21.771	11.79	18.077	7.216	5.858
TRINITY_DN29423_c0_g1	NA	NA	0.873	1.09	1.31	3.702	0.844	0	0	0	0	0
TRINITY_DN14007_c0_g3	ENSONIG00000033423, ENSONIG00000033988	NA	0	0.77	0	0.909	0.405	13.685	14.54	16.132	7.128	18.408
TRINITY_DN63006_c0_g1	ENSONIG00000006223	scpep1	0	0	0	0	0	0	2.107	2.392	2.929	4.773
TRINITY_DN14250_c0_g3	ENSONIG00000033926	NA	0.063	0	0	0	0	25.026	27.811	19.738	18.256	25.769
TRINITY_DN14084_c0_g1	ENSONIG00000039357	gpr155a	11.706	11.075	9.108	8.93	16.305	2.896	4.323	4.145	2.428	4.401
TRINITY_DN14569_c0_g4	ENSONIG00000016235	zc3h12a	31.933	17.173	20.362	18.276	15.819	5.716	8.775	7.095	7.22	7.281
TRINITY_DN51798_c0_g1	ENSONIG00000038154	NA	0	0	0	0	0	7.972	0	10.143	4.136	0
TRINITY_DN22998_c0_g1	NA	NA	0	19.528	10.422	9.659	15.09	0	0	1.629	1.993	0
TRINITY_DN16184_c0_g1	ENSONIG00000002934, ENSONIG00000002942, ENSONIG00000002959, ENSONIG00000011548, ENSONIG00000012459, ENSONIG00000018452, ENSONIG00000028300, ENSONIG00000029244, ENSONIG00000032191, ENSONIG00000032208, ENSONIG00000032880, ENSONIG00000034435, ENSONIG00000035366, ENSONIG00000036913, ENSONIG00000037450, ENSONIG00000038648, ENSONIG00000042559	smap1, slc1a4, hars, SERTAD2, pcgf6	18.211	35.396	29.397	37.34	48.786	17.736	14.656	13.52	9.346	12.661
TRINITY_DN15975_c2_g3	ENSONIG00000006327, ENSONIG00000006587, ENSONIG00000006588, ENSONIG00000006593, ENSONIG00000006595, ENSONIG00000006600, ENSONIG00000006604, ENSONIG00000006605, ENSONIG00000006613, ENSONIG00000006614, ENSONIG00000006625, ENSONIG00000006638, ENSONIG00000006648, ENSONIG00000006651, ENSONIG00000006656, ENSONIG00000006658, ENSONIG00000006660, ENSONIG00000006663, ENSONIG00000006669, ENSONIG00000006683,…	NA, herpud2, tbx20, dpy19l1l, cspg5a, scap, ptpn23a, sema6e, lysmd1, scnm1, tmod4, mcl1b, ensaa, hormad1, onecutl, si:ch211-113g11.6, tlr18, prdm1a, nt5c3a, bbs9, bmper, eaf1, mettl6, tec, txk, abcg2a, si:ch211-149b19.3, lingo4b, ctsk, tnfaip8l2, ctss2.1, s100a1, zgc:163040, pkdc, rnf150b, dctn3, elp6, atg5	8.115	3.959	3.084	5.656	4.436	14.708	14.72	16.989	11.312	14.567
TRINITY_DN13737_c0_g2	ENSONIG00000006028	dtl	0.111	0.765	1.225	0.903	0.603	6.636	2.063	2.76	4.956	4.636
TRINITY_DN16278_c0_g1	ENSONIG00000010654, ENSONIG00000041776	chka	0	0	0	1.298	0	9.718	3.114	9.638	3.374	6.04
TRINITY_DN35681_c0_g1	ENSONIG00000017332	dnase1l4.1	0	0	0	0	0	2.979	2.966	2.513	1.025	4.199
TRINITY_DN13909_c3_g1	ENSONIG00000039266	NA	0	0	0	0	1.357	5.805	6.384	1.64	6.022	3.272
TRINITY_DN18591_c0_g1	ENSONIG00000030021	glcci1a	0	0	0	0	0	0	2.068	2.346	5.749	2.345
TRINITY_DN16142_c1_g1	NA	NA	8.64	7.777	7.47	13.911	1.197	1.372	0	1.16	0	1.163
TRINITY_DN46166_c0_g1	ENSONIG00000005544, ENSONIG00000037163	veph1, PTX3	4.374	4.121	4.948	0	3.179	0	0	0	0	0
TRINITY_DN15130_c1_g9	ENSONIG00000017486	TTC39B	6.407	1.341	0	6.02	11.382	0	0	0	0	0
TRINITY_DN15421_c0_g1	ENSONIG00000006596, ENSONIG00000036944	CDH20	6.501	2.05	4.044	3.054	6.601	19.91	15.753	6.666	9.794	12.112
TRINITY_DN15919_c0_g3	NA	NA	4.131	18.35	9.437	20.449	36.483	0	0	0	0	0
TRINITY_DN60328_c0_g1	NA	NA	7.027	14.87	28.592	16.598	23.071	5.314	0	0	2.745	0
TRINITY_DN24678_c0_g1	NA	NA	0	0	0	0	0	2.134	4.772	0	4.431	1.8
TRINITY_DN14898_c0_g4	ENSONIG00000033484, ENSONIG00000035973, ENSONIG00000039141	NA	22.332	43.772	19.01	27.406	30.089	7.534	10.443	2.89	6.673	2.73
TRINITY_DN15471_c0_g2	ENSONIG00000019265, ENSONIG00000019266	dnajc14, si:ch211-160o17.2	81.734	71.416	115.246	96.198	62.247	15.512	23.777	12.362	12.333	20.987
TRINITY_DN6663_c0_g1	ENSONIG00000004294	ATP6AP1L	0	0	0	0	0	1.704	1.923	1.921	0.499	1.292
TRINITY_DN16203_c0_g2	ENSONIG00000004087, ENSONIG00000016561, ENSONIG00000016562, ENSONIG00000016565, ENSONIG00000016569, ENSONIG00000016572, ENSONIG00000016573, ENSONIG00000016575, ENSONIG00000016583, ENSONIG00000027180, ENSONIG00000027297, ENSONIG00000030712, ENSONIG00000031199, ENSONIG00000034031, ENSONIG00000038119, ENSONIG00000039737, ENSONIG00000040127, ENSONIG00000041197	NA, igfbp6b, spryd3, lima1a, slc16a1b, fam120c, hsd17b10, pip4k2ca	16.229	14.004	21.768	32.455	57.661	362.007	230.316	368.186	309.692	192.148
TRINITY_DN35049_c0_g1	ENSONIG00000002448	cilp2	13.902	19.948	16.164	6.148	13.049	0.696	0.26	0.575	0.713	0.726
TRINITY_DN14284_c3_g12	ENSONIG00000015726	cryl1	0	0	0	0	0	0	4.71	2.663	3.263	2.652
TRINITY_DN55203_c0_g1	ENSONIG00000016228	gne	9.095	34.473	27.875	21.729	24.029	0	2.59	0	0	0
TRINITY_DN68227_c0_g1	ENSONIG00000017113	NA	0	0	0	0	0	3.471	2.587	4.406	1.802	1.465
TRINITY_DN14738_c0_g2	ENSONIG00000004729	gstr	0.842	0.343	1.649	0	1.62	120.966	207.633	172.242	308.329	94.471
TRINITY_DN15074_c1_g2	ENSONIG00000009193, ENSONIG00000009201, ENSONIG00000009722, ENSONIG00000030146, ENSONIG00000038111, ENSONIG00000038477, ENSONIG00000040629, ENSONIG00000042045	cdc27, sult3st1, col8a2, trappc3	14.221	33.56	26.344	30.364	31.422	9.43	7.422	8.353	9.222	9.225
TRINITY_DN63419_c0_g1	NA	NA	0	0	0	0	0	6.913	0	4.789	6.699	4.183
TRINITY_DN14495_c1_g1	NA	NA	0	0	0	0	0	5.29	5.338	1.907	0	2.24
TRINITY_DN50496_c0_g1	ENSONIG00000010250	nup93	0	0	0	0	0	1.41	1.052	2.385	1.463	1.196
TRINITY_DN11630_c0_g1	ENSONIG00000012816	MAMDC2	46.766	49.402	27.755	26.494	19.033	13.144	15.712	16.663	14.136	14.898
TRINITY_DN15964_c1_g5	ENSONIG00000027899	NA	7.24	7.265	8.693	8.396	10.896	3.99	1.864	1.664	1.538	2.094
TRINITY_DN15143_c1_g1	ENSONIG00000007974, ENSONIG00000021125, ENSONIG00000027221, ENSONIG00000027904, ENSONIG00000028008, ENSONIG00000028036, ENSONIG00000028125, ENSONIG00000028801, ENSONIG00000029723, ENSONIG00000032974, ENSONIG00000035849, ENSONIG00000037607, ENSONIG00000038537, ENSONIG00000038726, ENSONIG00000039169, ENSONIG00000039290, ENSONIG00000040346, ENSONIG00000041560, ENSONIG00000043054	ssh2a	18.2	18.111	19.594	24.372	43.98	557.275	321.011	262.929	109.435	267.761
TRINITY_DN16097_c1_g11	ENSONIG00000036475	NA	30.176	42.201	34.086	11.659	12.814	3.382	5.059	6.124	2.899	8.532
TRINITY_DN11899_c0_g1	ENSONIG00000027672	lrrc20	4.265	5.197	7.138	4.385	5.66	16.513	15.875	13.054	18.349	17.669
TRINITY_DN64932_c0_g1	NA	NA	11.31	5.749	10.358	6.407	8.91	0	0	0	2.653	0
TRINITY_DN11915_c0_g1	ENSONIG00000019558, ENSONIG00000019559	mocs1	2.278	2.084	4.03	3.821	3.825	8.289	8.31	7.845	12.4	6.27
TRINITY_DN13989_c1_g1	ENSONIG00000038971	NA	2.846	5.29	5.334	6.62	8.828	22.742	26.069	15.098	9.905	21.616
TRINITY_DN14473_c1_g5	ENSONIG00000028837, ENSONIG00000033663, ENSONIG00000036904, ENSONIG00000038509	ATP8, ATP6, COX2, COX3	5250	7590.77	8654.01	8721.94	5949.05	3586.18	2922.75	2887.94	3001.56	3386.1
TRINITY_DN66052_c0_g1	ENSONIG00000010963	NA	0.984	16.023	0	0	4.765	0	0	0	0	0
TRINITY_DN16020_c1_g1	ENSONIG00000009714, ENSONIG00000010459, ENSONIG00000010466, ENSONIG00000010468, ENSONIG00000010470, ENSONIG00000010475, ENSONIG00000010482, ENSONIG00000010494, ENSONIG00000010496, ENSONIG00000010507, ENSONIG00000010509, ENSONIG00000010511, ENSONIG00000010520, ENSONIG00000010521, ENSONIG00000010527, ENSONIG00000028037, ENSONIG00000029497, ENSONIG00000030981, ENSONIG00000031665, ENSONIG00000033156,…	NA, tbx4, brip1, ppm1da, appbp2, usp32, ulk2, aldh3a2a, aldh3a1, tpst1, sgsm2, ift20, abcg4b, sorl1, lyrm9, tmem97	7.752	12.742	12.141	18.644	22.599	39.493	43.169	34.239	23.275	36.344
TRINITY_DN16061_c4_g1	ENSONIG00000002887	tgm1l2	0	0	0	0	0	3.505	5.239	0	14.487	2.945
TRINITY_DN14955_c0_g6	ENSONIG00000015726, ENSONIG00000015731, ENSONIG00000015738, ENSONIG00000015742, ENSONIG00000015745, ENSONIG00000015746, ENSONIG00000015748, ENSONIG00000015749, ENSONIG00000016996, ENSONIG00000016997, ENSONIG00000016999, ENSONIG00000017002, ENSONIG00000017004, ENSONIG00000017014, ENSONIG00000017018, ENSONIG00000017020, ENSONIG00000017022, ENSONIG00000017025, ENSONIG00000017027, ENSONIG00000017033,…	cryl1, zmym2, mphosph8, ttf2, cenpj, rnf17, arhgap20, zmp:0000000936, si:ch1073-440b2.1, TBC1D8, neb, stam2, adcy5, sec22a, pdia5, cx30.3, hacd2, gja3, arl5a, PDCL3	0	0	0	0	0	1.125	1.679	0.95	1.163	1.925
TRINITY_DN32154_c0_g1	NA	NA	0	0	0	0	0	0	2.139	3.218	3.941	1.614
TRINITY_DN25137_c0_g1	ENSONIG00000005085	cntn2	8.819	8.09	15.746	8.581	12.119	0.694	1.296	1.153	0.356	0.291
TRINITY_DN23932_c0_g1	ENSONIG00000006587, ENSONIG00000028384	NA	0	0	0	0	0	2.15	3.207	1.82	2.233	0
TRINITY_DN15801_c0_g3	ENSONIG00000009772	dpp6b	0	0.333	0.4	0.395	0.263	3.471	1.914	2.868	2.471	3.399
TRINITY_DN16324_c4_g1	ENSONIG00000003377, ENSONIG00000010600, ENSONIG00000010602, ENSONIG00000010608, ENSONIG00000010612, ENSONIG00000010613, ENSONIG00000010614, ENSONIG00000010619, ENSONIG00000010629, ENSONIG00000010630, ENSONIG00000010635, ENSONIG00000010647, ENSONIG00000010649, ENSONIG00000017357, ENSONIG00000017364, ENSONIG00000017367, ENSONIG00000018458, ENSONIG00000018989, ENSONIG00000021300, ENSONIG00000027422,…	NA, spg11, znf277, nfatc3b, dus2, slc7a10b, faap24, tdrd12, ankrd27, acvr2ba, lrrn3a, ciao2a, immp2l	108.699	58.913	27.855	135.226	175.015	19.689	28.48	19.313	35.401	35.361
TRINITY_DN55945_c0_g1	ENSONIG00000011558	NA	0.641	20.617	5.725	19.109	25.971	2.827	1.587	1.779	0	0.596
TRINITY_DN70898_c0_g1	ENSONIG00000015288	si:ch211-132g1.7	0	0	0	0	0	0	2.088	2.368	2.901	9.465
TRINITY_DN16057_c0_g1	ENSONIG00000004483, ENSONIG00000014102, ENSONIG00000014105, ENSONIG00000014109, ENSONIG00000032515, ENSONIG00000035795, ENSONIG00000036156	NA, fgb, npy2rl	6.27	7.97	10.04	7.476	14.215	62.482	26.289	23.415	24.587	34.234
TRINITY_DN15256_c1_g1	ENSONIG00000013003, ENSONIG00000013006, ENSONIG00000028967	mapk9, gfpt2	57.863	18.232	50.49	57.314	25.87	232.053	192.408	58.288	146.563	178.766
TRINITY_DN29362_c0_g1	ENSONIG00000033074	NA	1.657	4.195	5.034	9.332	11.332	0	2.77	0	0	0
TRINITY_DN16341_c0_g4	ENSONIG00000005224	chrdl2	12.461	27.651	13.815	8.679	8.956	2.249	3.302	4.693	5.654	4.878
TRINITY_DN13560_c1_g6	ENSONIG00000002575, ENSONIG00000002581, ENSONIG00000006375, ENSONIG00000009061, ENSONIG00000024473	clic2, ocrl, rbm47	0.982	6.252	2.167	0.797	2.126	10.438	14.493	9.929	10.154	4.158
TRINITY_DN13310_c2_g1	ENSONIG00000006630, ENSONIG00000006631, ENSONIG00000027592, ENSONIG00000035365, ENSONIG00000037761	NA	19.695	21.996	19.882	13.601	20.824	54.722	63.125	74.123	84.302	52.629
TRINITY_DN10971_c0_g1	ENSONIG00000032418	NA	6.196	13.107	15.728	14.606	12.161	2.333	10.433	3.941	4.835	3.925
TRINITY_DN16331_c3_g3	NA	NA	0.667	1.225	1.473	0	0.321	6.251	7.413	8.25	4.904	6.159
TRINITY_DN70792_c0_g1	NA	NA	3.249	0	2.468	2.285	3.173	0	0	0	0	0
TRINITY_DN16349_c9_g2	ENSONIG00000042446	reep5	2.913	7.893	6.315	5.91	6.092	19.756	21.676	25.667	16.664	6.876
TRINITY_DN14871_c1_g1	NA	NA	9.465	5.922	4.273	6.679	5.497	1.049	0.783	1.77	0	0
TRINITY_DN15127_c1_g9	ENSONIG00000011897, ENSONIG00000038421, ENSONIG00000041479, ENSONIG00000041735	NA	4.638	4.128	2.313	7.129	9.952	27.013	41.476	30.175	18.327	24.915
TRINITY_DN14578_c0_g9	ENSONIG00000001665, ENSONIG00000001672, ENSONIG00000001676, ENSONIG00000001710, ENSONIG00000012302, ENSONIG00000012314, ENSONIG00000012320, ENSONIG00000012322, ENSONIG00000012325, ENSONIG00000012327, ENSONIG00000012342, ENSONIG00000012345, ENSONIG00000012350, ENSONIG00000012371, ENSONIG00000012377, ENSONIG00000012379, ENSONIG00000012386, ENSONIG00000012392, ENSONIG00000012393, ENSONIG00000012398,…	NA, btbd6b, esr2, atrn, eif2ak3, rpia, slc4a11, ky, si:ch211-194c3.5, foxi2, fgfr3, letm1, nsd2, jade1, larp1b, ahsa1b, si:dkey-177p2.6, exoc3l4, vps29, eif5, mark3a, CKB, trmt61a, bag5, coa8, klc1a, zfyve21, cdca4, pgrmc2, asmt2	2.409	9.89	3.677	3.417	2.387	0	0	0	0	0
TRINITY_DN2506_c0_g1	ENSONIG00000008680, ENSONIG00000042686	NA, crcp	1.55	1.517	0.456	2.224	1.79	7.859	5.613	4.257	5.959	2.861
TRINITY_DN71174_c0_g1	ENSONIG00000010298, ENSONIG00000028324	kcng4a, si:dkey-246g23.2	0	0	0	0	0	2.759	2.048	2.323	5.697	0
TRINITY_DN58648_c0_g1	ENSONIG00000016716	grasp	0	0	0	0	0	1.607	1.198	2.718	3.337	2.718
TRINITY_DN62946_c0_g1	NA	NA	5.411	3.846	8.097	6.565	6.723	0.854	0.638	0.718	0.881	2.164
TRINITY_DN4361_c0_g1	ENSONIG00000035323	NA	0	2.358	1.419	0	1.824	6.264	6.237	5.289	10.784	3.532
TRINITY_DN15367_c1_g2	ENSONIG00000000523	nfs1	236.66	127.359	192.529	140.367	87.44	38.099	54.127	46.232	80.82	53.512
TRINITY_DN3145_c0_g1	ENSONIG00000008321	dhrs13b.1	2.981	4.433	3.632	3.102	3.34	7.845	12.931	14.633	13.822	9.288
TRINITY_DN13466_c0_g7	ENSONIG00000000495, ENSONIG00000000497, ENSONIG00000000500, ENSONIG00000000502, ENSONIG00000000513, ENSONIG00000000536, ENSONIG00000000551, ENSONIG00000000554, ENSONIG00000000570, ENSONIG00000013657, ENSONIG00000013664, ENSONIG00000013667, ENSONIG00000013700, ENSONIG00000013705, ENSONIG00000013719, ENSONIG00000013721, ENSONIG00000013724, ENSONIG00000013736, ENSONIG00000013738, ENSONIG00000013739,…	ppp1r14c, si:ch211-286f9.2, sec63, nbas, ddx1, itsn2a, si:ch73-21k16.5, si:ch73-21k16.1, si:ch73-21k16.4, rif1, tnfaip6, itgb5, etv5a, dgkg, crygs3, crygs4, zgc:153846, crygm6, crygm7, si:dkey-57a22.13, pikfyve, ankrd44, sf3b1, coq10b, hspd1, hspe1, mob4, rftn2, plcl1, satb2, dnajb11, tbccd1, crygs1, lcmt2, rab5b, dbr1, armc8, kcnh3, mao, efhc2, kdm6a, ccdc80, slc35a5, f5, rgcc, vwa8, dgkh, akap1…	123.619	109.073	160.871	152.133	123.996	82.054	70.853	51.094	67.819	57.773
TRINITY_DN13735_c0_g6	ENSONIG00000019395	tgm2b	1.47	2.898	0	1.241	1.784	8.659	8.752	7.345	3.829	3.625
TRINITY_DN14156_c1_g3	ENSONIG00000005069, ENSONIG00000017389, ENSONIG00000017390, ENSONIG00000027830, ENSONIG00000028340, ENSONIG00000028455, ENSONIG00000028606, ENSONIG00000028774, ENSONIG00000029498, ENSONIG00000030020, ENSONIG00000030074, ENSONIG00000030299, ENSONIG00000030414, ENSONIG00000030425, ENSONIG00000030727, ENSONIG00000030734, ENSONIG00000031150, ENSONIG00000031443, ENSONIG00000031510, ENSONIG00000031547,…	NA	0	0	0	0	0	4.808	2.569	4.608	5.66	5.211
TRINITY_DN40078_c0_g1	NA	NA	33.864	112.818	51.585	56.919	20.778	0	3.564	2.019	4.961	0
TRINITY_DN14102_c3_g1	NA	NA	6.372	39.669	31.438	11.201	18.655	0	0	3.019	0	1.505
TRINITY_DN15664_c0_g1	ENSONIG00000007787	NA	0	0	0	0	0	9.656	10.609	11.116	2.501	11.159
TRINITY_DN15379_c1_g2	ENSONIG00000003993	NA	30.615	38.77	36.548	29.274	42.595	17.473	14.204	16.062	11.776	9.241
TRINITY_DN15395_c2_g1	ENSONIG00000014173	tagln3b	15.202	30.574	18.008	2.166	32.713	0	2.088	4.2	2.298	1.878
TRINITY_DN15166_c0_g7	NA	NA	0	0	0	0.821	0	4.579	2.68	10.248	6.236	6.496
TRINITY_DN15039_c2_g3	ENSONIG00000007826	fam129a	5.062	5.848	4.371	3.916	5.197	19.375	22.269	16.203	23.289	18.528
TRINITY_DN11086_c0_g1	ENSONIG00000007465, ENSONIG00000032277, ENSONIG00000033613, ENSONIG00000034458	NA	0.345	0	0	0	0.664	4.63	2.784	6.052	3.879	3.178
TRINITY_DN15299_c0_g2	ENSONIG00000013103	dedd1	5.91	9.848	8.784	7.242	11.295	30.841	26.471	27.845	20.581	22.741
TRINITY_DN16100_c0_g9	ENSONIG00000002058, ENSONIG00000041341, ENSONIG00000042534	ppih	5.355	5.905	9.516	6.867	2.18	26.9	34.52	30.414	33.633	36.945
TRINITY_DN48806_c0_g1	ENSONIG00000019153	si:dkey-28n18.9	0	0	0	0	0	1.237	0.923	3.136	2.559	2.094
TRINITY_DN14702_c0_g5	ENSONIG00000038285, ENSONIG00000038421, ENSONIG00000038516, ENSONIG00000038677, ENSONIG00000038930	NA	20.247	19.581	26.44	46.899	27.492	52.283	75.841	73.597	67.007	84.101
TRINITY_DN26199_c0_g1	NA	NA	5.082	9.672	3.884	3.615	2.506	0	0	0	0	0
TRINITY_DN61295_c0_g1	ENSONIG00000012687	rxfp2a	4.771	0	7.275	3.381	4.696	0	0	0	0	0
TRINITY_DN15220_c0_g1	ENSONIG00000016387, ENSONIG00000035612	atad1b	0	0	0	0	0	9.46	2.355	10.654	0	0
TRINITY_DN1006_c0_g1	ENSONIG00000043178	NA	0	0	0	0	0	1.88	2.809	3.191	5.849	0
TRINITY_DN20690_c0_g1	ENSONIG00000002330	casz1	0	0	0	0	0	4.479	1.672	0.946	1.157	4.735
TRINITY_DN14288_c1_g4	ENSONIG00000005681	rhcgl1	5.472	4.922	3.364	1.969	10.455	225.383	194.55	214.669	303.317	278.282
TRINITY_DN40554_c0_g1	ENSONIG00000014506	ropn1l	3.436	2.17	2.605	4.829	5.03	0	0	0	0	0
TRINITY_DN13877_c0_g5	ENSONIG00000028200, ENSONIG00000033541, ENSONIG00000037556, ENSONIG00000042956, ENSONIG00000043031	NA	5.466	0.931	0	0.427	3.783	10.057	6.124	9.338	8.184	17.347
TRINITY_DN15246_c3_g1	ENSONIG00000013450, ENSONIG00000013454, ENSONIG00000013459, ENSONIG00000013463, ENSONIG00000013467, ENSONIG00000027176, ENSONIG00000029859, ENSONIG00000034535, ENSONIG00000038001, ENSONIG00000040800	FIG4, ak9, si:dkey-119f1.1, fbxo25, fam110c, tmem18, alkal2	0	0	0	0	0	4.514	1.683	3.815	0	1.9
TRINITY_DN34739_c0_g1	ENSONIG00000041664, ENSONIG00000041891	NA	0	0	0	0	0	0	2.536	2.881	1.767	2.872
TRINITY_DN10345_c1_g1	NA	NA	0	0	0	0	0	0.881	2.637	1.485	4.549	2.236
TRINITY_DN13137_c0_g4	ENSONIG00000009244	NA	1.694	0	0	4.762	8.267	0	0	0	0	0
TRINITY_DN24171_c0_g1	NA	NA	6.679	8.473	10.183	6.303	4.375	0	1.871	0	2.604	0
TRINITY_DN15225_c0_g1	ENSONIG00000034158	NA	22.936	18.838	22.46	18.516	27.064	6.632	7.326	9.941	6.592	11.346
TRINITY_DN15394_c2_g4	ENSONIG00000004315, ENSONIG00000004317, ENSONIG00000004319, ENSONIG00000004334, ENSONIG00000004338, ENSONIG00000004349, ENSONIG00000004373, ENSONIG00000004376, ENSONIG00000004400, ENSONIG00000004419, ENSONIG00000016539, ENSONIG00000035796, ENSONIG00000036649, ENSONIG00000037579, ENSONIG00000038395, ENSONIG00000039154	ltc4s, maml1, canx, mgat4b, DGKQ, nfkb1, matr3l1.1, neurog1, PAIP2	11.833	22.343	6.003	23.777	17.227	91.263	61.719	68.779	36.995	53.019
TRINITY_DN34756_c0_g1	ENSONIG00000027603	fpr1	0	0	0	0	0	2.273	2.833	1.273	4.688	0.639
TRINITY_DN12753_c0_g1	ENSONIG00000043173	NA	1.283	7.813	10.343	9.655	4.359	0.263	0.981	1.09	0	0
TRINITY_DN71937_c0_g1	NA	NA	5.48	3.469	0	58.641	16.267	3.12	0	0	0	0
TRINITY_DN36212_c0_g1	NA	NA	0	0	0	0	0	6.238	3.881	3.511	5.369	7.034
TRINITY_DN41689_c0_g1	ENSONIG00000001431	NA	0	4.077	4.943	0	6.416	0	0	0	0	0
TRINITY_DN14266_c1_g1	NA	NA	7.269	11.724	12.514	17.568	38.236	9.21	1.718	1.946	1.189	1.948
TRINITY_DN14425_c1_g2	ENSONIG00000016680	tfcp2	15.195	23.142	18.222	23.598	23.342	10.892	9.935	11.431	9.075	7.769
TRINITY_DN14365_c0_g1	ENSONIG00000017242, ENSONIG00000017245, ENSONIG00000017253, ENSONIG00000017254, ENSONIG00000028824	sagb, DGKD, tsen34, mindy4b	0	0	0	0	0	6.469	4.211	2.735	1.785	1.367
TRINITY_DN16222_c0_g3	NA	NA	0	0	0	0	0	4.897	1.221	2.059	0.842	0.69
TRINITY_DN34063_c0_g1	ENSONIG00000005195	dhx40	0	0	0	0	0	0	2.89	1.64	4.014	1.636
TRINITY_DN59450_c0_g1	ENSONIG00000015327	si:ch211-278j3.3	0	0	0	0	0	1.792	2.674	1.519	3.722	3.031
TRINITY_DN16295_c0_g11	ENSONIG00000039133	tspan35	7.514	5.64	6.047	7.685	7.636	14.847	20.648	18.746	20.347	16.15
TRINITY_DN14503_c0_g5	ENSONIG00000009118, ENSONIG00000011395, ENSONIG00000028847, ENSONIG00000030338, ENSONIG00000031266, ENSONIG00000031810, ENSONIG00000032738, ENSONIG00000033484, ENSONIG00000035640, ENSONIG00000036575, ENSONIG00000036697, ENSONIG00000036989, ENSONIG00000038065, ENSONIG00000038371, ENSONIG00000038440, ENSONIG00000038815, ENSONIG00000039141, ENSONIG00000040191, ENSONIG00000041539	NA	2.015	4.759	3.154	8.39	7.922	17.747	18.908	11.108	16.62	13.13
TRINITY_DN15018_c1_g1	ENSONIG00000006428, ENSONIG00000008080, ENSONIG00000008089, ENSONIG00000008095, ENSONIG00000008096, ENSONIG00000008097, ENSONIG00000008099, ENSONIG00000008193, ENSONIG00000028585, ENSONIG00000029285, ENSONIG00000030522, ENSONIG00000030726, ENSONIG00000031264, ENSONIG00000031413, ENSONIG00000031644, ENSONIG00000031956, ENSONIG00000031981, ENSONIG00000032622, ENSONIG00000033179, ENSONIG00000033390,…	nlk2, gabrr3b, hhla2b.2	16.251	17.513	12.225	14.684	12.345	11.141	5.93	2.562	5.997	6.711
TRINITY_DN13456_c1_g1	ENSONIG00000003735, ENSONIG00000006509, ENSONIG00000038147, ENSONIG00000042592	mpp7a, haus7	9.638	13.783	10.073	11.723	14.341	6.597	3.124	2.831	0.834	2.852
TRINITY_DN13714_c0_g3	NA	NA	4.822	2.007	5.37	1.137	6.994	27.527	30.958	30.027	33.902	17.266
TRINITY_DN27638_c0_g1	ENSONIG00000013349	si:ch211-176g13.8	0	0	0	0	0	2.117	1.579	0	2.198	7.146
TRINITY_DN69279_c0_g1	NA	NA	0	0	0	0	0	1.701	1.268	1.441	7.259	2.872
TRINITY_DN32300_c0_g1	ENSONIG00000011887	ARNTL2	4.938	4.167	47.513	16.215	6.431	3.685	0	0	0	1.558
TRINITY_DN14915_c0_g2	ENSONIG00000009213, ENSONIG00000012232, ENSONIG00000012233, ENSONIG00000012237, ENSONIG00000012238, ENSONIG00000012239, ENSONIG00000012240, ENSONIG00000012241, ENSONIG00000012242, ENSONIG00000012243, ENSONIG00000012244, ENSONIG00000012248, ENSONIG00000012255, ENSONIG00000012259, ENSONIG00000012260, ENSONIG00000012269, ENSONIG00000017771, ENSONIG00000017772, ENSONIG00000017774, ENSONIG00000018192,…	NA, hoxc13a, hoxc11a, hoxc10a, hoxc9a, hoxc8a, hoxc6a, hoxc5a, hoxc4a, cbx5, hnrnpa1a, copz1, znf740b, csad, zgc:174906, nfe2, hoxc12a	26.881	2.362	20.576	4.61	20.474	56.676	32.173	59.427	76.306	40.529
TRINITY_DN16284_c1_g5	NA	NA	0	0	0	0	0	20.174	17.653	29.756	20.833	16.958
TRINITY_DN29463_c0_g1	ENSONIG00000005755	nedd4a	0	0	0	0	0	2.89	2.149	0	5.969	2.434
TRINITY_DN15586_c5_g1	NA	NA	6.145	2.601	21.837	14.49	10.051	0	3.45	0	0	1.946
TRINITY_DN16350_c0_g12	ENSONIG00000009804	cerk	1.751	0.801	1.924	0.945	1.052	2.171	6.66	3.396	7.661	5.038
TRINITY_DN55044_c0_g1	ENSONIG00000011158	alcamb	0	0	0	0	0	1.358	2.024	4.684	4.221	0
TRINITY_DN14430_c1_g1	NA	NA	2.395	2.839	4.156	2.19	1.784	4.697	5.821	6.796	8.974	11.812
TRINITY_DN15245_c0_g2	ENSONIG00000014665	arntl2	19.735	26.805	30.212	32.688	45.749	7.726	13.659	8.329	13.022	25.677
TRINITY_DN7810_c0_g1	ENSONIG00000010086	mknk2b	0.169	0.823	0.495	0.488	0.488	4.1	3.476	3.853	4.198	2.956
TRINITY_DN14037_c0_g9	ENSONIG00000004476	inhbb	2.272	2.751	1.803	1.391	1.715	14.232	13.431	11.316	8.769	10.09
TRINITY_DN14717_c1_g1	NA	NA	8.232	8.953	7.928	4.759	8.133	22.724	31.272	29.419	14.258	17.428
TRINITY_DN15043_c1_g2	ENSONIG00000005066, ENSONIG00000005123, ENSONIG00000005133, ENSONIG00000005135, ENSONIG00000007211, ENSONIG00000011482, ENSONIG00000011487, ENSONIG00000011492, ENSONIG00000011493, ENSONIG00000011495, ENSONIG00000029036, ENSONIG00000035212, ENSONIG00000039924, ENSONIG00000042525	shmt2, shmt2, PCBP2, prelid3b, aurka, ipo9, ppp1r16b, slc32a1, fam210b, ndufa4l2b	115.49	61.207	94.386	46.649	67.465	27.16	35.263	28.346	67.219	32.271
TRINITY_DN15499_c0_g2	ENSONIG00000009118, ENSONIG00000015373, ENSONIG00000017625, ENSONIG00000019022, ENSONIG00000028384, ENSONIG00000028727, ENSONIG00000028782, ENSONIG00000030443, ENSONIG00000033904, ENSONIG00000034451, ENSONIG00000035038, ENSONIG00000035640, ENSONIG00000036989, ENSONIG00000038285, ENSONIG00000038309, ENSONIG00000038697, ENSONIG00000039870, ENSONIG00000039943, ENSONIG00000041210, ENSONIG00000042761	NA	58.781	61.42	63.314	91.646	118.94	123.103	177.719	119.992	139.281	257.917
TRINITY_DN42193_c0_g1	ENSONIG00000014122	trim2b	0	0	0	0	0	2.184	1.629	1.847	2.268	1.843
[truncated: 4,085 more rows]

## Sheet: All TMM DE genes_ul vs UL1
			G.b_ul	G.b_ul	G.b_ul	G.b_ul	G.b_ul	G.p_UL1	G.p_UL1	G.p_UL1	G.p_UL1	G.p_UL1
[truncated: 4,553 more rows]
